# Supplementary material for: Pinaverium bromide
Source: IUCrdata. 2024 Aug 6;9(Pt 8):x240653. doi: 10.1107/S2414314624006539 (PMC11375594; doi:10.1107/S2414314624006539)
Supplement: Supplementary file 1 [file x-09-x240653-sup1.cif]

##############################################################################
#                                                                            #
# This CIF contains the data for a data article accepted for                 #
# publication in IUCrData. It conforms to the requirements of                #
# Notes for Authors for IUCrData, and has been                               #
# peer reviewed under the auspices of IUCrData.                              #
#                                                                            #
# Full details of the Crystallographic Information File format               #
# are given in the paper "The Crystallographic Information File (CIF):       #
# a New Standard Archive File for Crystallography" by S. R. Hall, F. H.      #
# Allen and I. D. Brown [Acta Cryst. (1991), A47, 655-685].                  #
#                                                                            #
# The current version of the core CIF dictionary is obtainable from          #
# ftp://ftp.iucr.org/pub/cif_core.dic.                                       #
#                                                                            #
# Software is freely available for graphical display of the structure(s)     #
# in this CIF. For information consult the CIF software page                 #
# http://www.iucr.org/resources/cif/software.                                #
#                                                                            #
# This file may be used for bona fide research purposes within the           #
# scientific community so long as proper attribution is given to the data    # 
# article from which it was obtained.                                        #
#                                                                            #
##############################################################################
data_I
_audit_creation_method
;
FinalCif V137 by Daniel Kratzert, Freiburg 2024,
https://dkratzert.de/finalcif.html
;
_journal_date_recd_electronic     2024-06-03
_journal_date_accepted     2024-07-03
_journal_name_full     'IUCrData'
_journal_year     2024
_journal_volume     9
_journal_issue      1
_journal_page_first     0
_journal_page_last     0
_journal_paper_category     HO
_journal_paper_doi     10.1107/S2414314624006539
_journal_coeditor_code     BH4086
_publ_contact_author_name     'Yoann Rousselin'
_publ_contact_author_address
;
Universit\'e de Bourgogne
ICMUB - UMR 6302
9 avenue Alain Savary
21000 DIJON, France
;
_publ_contact_author_email     Yoann.Rousselin@u-bourgogne.fr
_publ_contact_author_fax     ?
_publ_contact_author_phone       0E8(4)
_publ_section_title
;
Pinaverium bromide
;
_publ_section_title_footnote     .
loop_
    _publ_author_name
    _publ_author_footnote
    _publ_author_address
    "Rousselin, Yoann" .
;
Universit\'e de Bourgogne
ICMUB-UMR 6302
9 avenue Alain Savary
21000 Dijon
France
;
    "Clavel, Alexandre" .
;
M2I Salin
Route d'Arles
13129 Salin-de-Giraud
France
;
_publ_section_synopsis
;
The title compound is a morpholinium derivative with the positive charge
located on the N atom.
;
_chemical_name_systematic
;\
4-[(2-Bromo-4,5-dimethoxyphenyl)methyl]-4-{2-[2-(6,6-dimethyl-2-\
bicyclo[3.1.1]heptanyl)ethoxy]ethyl}morpholin-4-ium bromide
;
_chemical_name_common
;
Pinaverium bromide
;
_chemical_formula_moiety     'C26 H41 Br N O4 +, Br -'
_chemical_formula_sum     'C26 H41 Br2 N O4'
_chemical_formula_iupac     'C26 H41 Br N O4 +, Br -'
_chemical_formula_weight     591.42
_chemical_melting_point     ?
_chemical_absolute_configuration     ad
_space_group_crystal_system     monoclinic
_space_group_name_H-M_alt     'P 1 21 1'
_space_group_name_Hall     'P 2yb'
loop_
    _space_group_symop_operation_xyz
    'x, y, z'
    '-x, y+1/2, -z'
_cell_length_a     16.4966(6)
_cell_length_b     8.8166(3)
_cell_length_c     18.9475(7)
_cell_angle_alpha     90
_cell_angle_beta     99.265(2)
_cell_angle_gamma     90
_cell_volume     2719.84(17)
_cell_formula_units_Z     4
_cell_measurement_reflns_used     9547
_cell_measurement_theta_min     3.300
_cell_measurement_theta_max     66.526
_cell_measurement_temperature     110.00(10)
_exptl_crystal_description     plate
_exptl_crystal_colour     'clear light colourless'
_exptl_crystal_size_max     0.59
_exptl_crystal_size_mid     0.569
_exptl_crystal_size_min     0.064
_exptl_crystal_density_diffrn     1.444
_exptl_crystal_density_meas     ?
_exptl_crystal_density_method     ?
_exptl_crystal_F_000     1224
_exptl_absorpt_coefficient_mu     4.023
_exptl_absorpt_correction_type     multi-scan
_exptl_absorpt_process_details
;
(SADABS; Krause <i>et al.</i>,  2015)
;
_exptl_absorpt_correction_T_min     0.4533
_exptl_absorpt_correction_T_max     0.5984
_exptl_special_details     ?
_diffrn_ambient_temperature     110.00(10)
_diffrn_source     'microfocus sealed X-ray tube'
_diffrn_source_power     0.05
_diffrn_source_voltage     50.0
_diffrn_source_current     1.0
_diffrn_radiation_type     'Cu K\a'
_diffrn_radiation_wavelength     1.54178
_diffrn_radiation_monochromator     'mirror optics'
_diffrn_measurement_device_type     'Bruker D8 VENTURE dual wavelength Ag/Cu'
_diffrn_measurement_device     'three-circle diffractometer'
_diffrn_measurement_method     '\w and \f scans'
_diffrn_detector     CPAD
_diffrn_measurement_specimen_support     'MiTeGen micromount'
_diffrn_detector_area_resol_mean     7.41
_diffrn_reflns_number     103023
_diffrn_reflns_av_R_equivalents     0.0442
_diffrn_reflns_av_unetI/netI     0.0208
_diffrn_reflns_theta_min     2.363
_diffrn_reflns_theta_max     66.653
_diffrn_reflns_theta_full     66.653
_diffrn_measured_fraction_theta_max     0.999
_diffrn_measured_fraction_theta_full     0.999
_diffrn_reflns_limit_h_min     -19
_diffrn_reflns_limit_h_max     19
_diffrn_reflns_limit_k_min     -10
_diffrn_reflns_limit_k_max     8
_diffrn_reflns_limit_l_min     -22
_diffrn_reflns_limit_l_max     22
_diffrn_radiation_probe     x-ray
_refine_special_details
;
 Refined as a 2-component inversion twin.
;
_reflns_number_total     9273
_reflns_number_gt     9063
_reflns_threshold_expression     'I > 2\s(I)'
_refine_ls_structure_factor_coef     Fsqd
_refine_ls_matrix_type     full
_refine_ls_R_factor_all     0.0258
_refine_ls_R_factor_gt     0.0251
_refine_ls_wR_factor_gt     0.0623
_refine_ls_wR_factor_ref     0.0627
_refine_ls_goodness_of_fit_ref     1.039
_refine_ls_restrained_S_all     1.041
_refine_ls_number_reflns     9273
_refine_ls_number_parameters     650
_refine_ls_number_restraints     201
_refine_ls_hydrogen_treatment     constr
_refine_ls_weighting_scheme     calc
_refine_ls_weighting_details
              'w=1/[\s^2^(Fo^2^)+(0.0278P)^2^+2.6359P] where P=(Fo^2^+2Fc^2^)/3'
_atom_sites_solution_hydrogens     geom
_atom_sites_solution_primary     dual
_atom_sites_solution_secondary     difmap
_refine_ls_shift/su_max     0.002
_refine_ls_shift/su_mean     0.000
_refine_diff_density_max     0.683
_refine_diff_density_min     -0.590
_refine_ls_extinction_method     none
_refine_ls_extinction_coef     .
_refine_ls_abs_structure_details
;
 Refined as an inversion twin.
;
_refine_ls_abs_structure_Flack     -0.009(17)
loop_
    _atom_type_symbol
    _atom_type_description
    _atom_type_scat_dispersion_real
    _atom_type_scat_dispersion_imag
    _atom_type_scat_source
    'C' 'C' 0.0181 0.0091
                         'International Tables Vol C Tables 4.2.6.8 and 6.1.1.4'
    'H' 'H' 0.0000 0.0000
                         'International Tables Vol C Tables 4.2.6.8 and 6.1.1.4'
    'Br' 'Br' -0.6763 1.2805
                         'International Tables Vol C Tables 4.2.6.8 and 6.1.1.4'
    'N' 'N' 0.0311 0.0180
                         'International Tables Vol C Tables 4.2.6.8 and 6.1.1.4'
    'O' 'O' 0.0492 0.0322
                         'International Tables Vol C Tables 4.2.6.8 and 6.1.1.4'
_computing_data_collection
;
APEX5 (Bruker, 2023)
;
_computing_cell_refinement
;
SAINT (Bruker, 2016)
;
_computing_data_reduction
;
SAINT (Bruker, 2016)
;
_computing_structure_solution
;
<i>SHELXT2018/2</i> (Sheldrick, 2015a)
;
_computing_structure_refinement
;
<i>SHELXL2019/3</i> (Sheldrick, 2015b)
;
_computing_molecular_graphics
;
ORTEP (Burnett & Johnson, 1996); Mercury (Macrae <i>et al.</i>,
2020)
;
_computing_publication_material
;
Olex2 (Dolomanov <i>et al.</i>,  2009)
;
loop_
    _atom_site_type_symbol
    _atom_site_label
    _atom_site_fract_x
    _atom_site_fract_y
    _atom_site_fract_z
    _atom_site_U_iso_or_equiv
    _atom_site_adp_type
    _atom_site_calc_flag
    _atom_site_occupancy
    _atom_site_disorder_assembly
    _atom_site_disorder_group
    Br Br1 0.77782(3) 0.65663(5) 0.80156(2) 0.02972(11) Uani d 1 . .
    O O1 0.74510(19) 0.1905(4) 0.62731(15) 0.0283(7) Uani d 1 . .
    O O2 0.66700(19) 0.0272(4) 0.70686(15) 0.0288(7) Uani d 1 . .
    O O3 0.44575(18) 0.6082(4) 0.82426(15) 0.0250(7) Uani d 1 . .
    O O4 0.72470(17) 0.5705(4) 1.02623(15) 0.0279(7) Uani d 1 . .
    N N1 0.59756(19) 0.4833(4) 0.90094(16) 0.0171(7) Uani d 1 . .
    C C1 0.7961(3) 0.2693(6) 0.5848(2) 0.0335(11) Uani d 1 . .
    H H1A 0.808620 0.202202 0.546712 0.050 Uiso calc 1 . .
    H H1B 0.847313 0.300050 0.615027 0.050 Uiso calc 1 . .
    H H1C 0.767168 0.359478 0.563466 0.050 Uiso calc 1 . .
    C C2 0.6162(3) -0.0564(6) 0.7470(3) 0.0349(12) Uani d 1 . .
    H H2A 0.601573 -0.153794 0.723396 0.052 Uiso calc 1 . .
    H H2B 0.566149 0.001499 0.749825 0.052 Uiso calc 1 . .
    H H2C 0.646011 -0.074463 0.795299 0.052 Uiso calc 1 . .
    C C3 0.6879(2) 0.1684(6) 0.7318(2) 0.0207(9) Uani d 1 . .
    C C4 0.6723(2) 0.2263(5) 0.7959(2) 0.0189(8) Uani d 1 . .
    H H4 0.645628 0.163709 0.825946 0.023 Uiso calc 1 . .
    C C5 0.6943(2) 0.3743(5) 0.8181(2) 0.0184(8) Uani d 1 . .
    C C6 0.7347(2) 0.4613(5) 0.7735(2) 0.0204(8) Uani d 1 . .
    C C7 0.7529(2) 0.4053(5) 0.7086(2) 0.0218(9) Uani d 1 . .
    H H7 0.780762 0.467205 0.679238 0.026 Uiso calc 1 . .
    C C8 0.7299(3) 0.2595(5) 0.6877(2) 0.0222(9) Uani d 1 . .
    C C9 0.6823(2) 0.4173(5) 0.8925(2) 0.0203(9) Uani d 1 . .
    H H9A 0.724835 0.492778 0.911109 0.024 Uiso calc 1 . .
    H H9B 0.692145 0.326036 0.923119 0.024 Uiso calc 1 . .
    C C10 0.5289(2) 0.3872(5) 0.8594(2) 0.0204(9) Uani d 1 . .
    H H10C 0.540206 0.370954 0.810148 0.025 Uiso calc 1 . .
    H H10D 0.528039 0.286717 0.882577 0.025 Uiso calc 1 . .
    C C11 0.4460(2) 0.4618(6) 0.8561(2) 0.0234(9) Uani d 1 . .
    H H11C 0.403371 0.397811 0.827750 0.028 Uiso calc 1 . .
    H H11D 0.432732 0.471320 0.904991 0.028 Uiso calc 1 . .
    C C12 0.5033(3) 0.7033(5) 0.8686(2) 0.0244(10) Uani d 1 . .
    H H12C 0.489436 0.706808 0.917556 0.029 Uiso calc 1 . .
    H H12D 0.500204 0.807746 0.849262 0.029 Uiso calc 1 . .
    C C13 0.5893(2) 0.6419(5) 0.8713(2) 0.0195(8) Uani d 1 . .
    H H13C 0.603396 0.642138 0.822458 0.023 Uiso calc 1 . .
    H H13D 0.628601 0.709209 0.901467 0.023 Uiso calc 1 . .
    C C14 0.5903(2) 0.4773(5) 0.98005(19) 0.0186(8) Uani d 1 . .
    H H14C 0.531791 0.491159 0.984373 0.022 Uiso calc 1 . .
    H H14D 0.606455 0.374376 0.997925 0.022 Uiso calc 1 . .
    C C15 0.6400(2) 0.5906(5) 1.0287(2) 0.0216(9) Uani d 1 . .
    H H15C 0.623215 0.694902 1.013327 0.026 Uiso calc 1 . .
    H H15D 0.629630 0.576578 1.078281 0.026 Uiso calc 1 . .
    C C16 0.7773(3) 0.6458(6) 1.0818(2) 0.0322(10) Uani d 1 . .
    H H16E 0.763432 0.617245 1.128959 0.039 Uiso calc 1 . .
    H H16F 0.771695 0.757160 1.076117 0.039 Uiso calc 1 . .
    C C17 0.8632(3) 0.5968(6) 1.0760(2) 0.0349(11) Uani d 1 . .
    H H17E 0.876736 0.633690 1.029984 0.042 Uiso calc 1 . .
    H H17F 0.864931 0.484608 1.075165 0.042 Uiso calc 1 . .
    C C18 0.9294(3) 0.6538(7) 1.1369(2) 0.0384(12) Uani d 1 . .
    H H18 0.908993 0.628652 1.182447 0.046 Uiso calc 1 . .
    C C19 0.9405(3) 0.8255(6) 1.1371(3) 0.0426(12) Uani d 1 . .
    H H19E 0.913238 0.869173 1.175253 0.051 Uiso calc 1 . .
    H H19F 0.912364 0.866094 1.090844 0.051 Uiso calc 1 . .
    C C20 1.0328(3) 0.8805(7) 1.1489(4) 0.0571(16) Uani d 1 . .
    H H20E 1.041115 0.948398 1.109000 0.068 Uiso calc 1 . .
    H H20F 1.044019 0.939879 1.193723 0.068 Uiso calc 1 . .
    C C21 1.0926(3) 0.7515(7) 1.1529(3) 0.0475(14) Uani d 1 . .
    H H21 1.151664 0.782512 1.161165 0.057 Uiso calc 1 . .
    C C22 1.0704(3) 0.6311(9) 1.2044(3) 0.0619(18) Uani d 1 . .
    H H22E 1.043354 0.671396 1.243475 0.074 Uiso calc 1 . .
    H H22F 1.115941 0.561354 1.222861 0.074 Uiso calc 1 . .
    C C23 1.0108(3) 0.5695(7) 1.1399(3) 0.0454(14) Uani d 1 . .
    H H23 1.005797 0.456469 1.138258 0.054 Uiso calc 1 . .
    C C24 1.0693(3) 0.6361(7) 1.0920(3) 0.0409(12) Uani d 1 . .
    C C25 1.0364(3) 0.6954(8) 1.0169(3) 0.0534(16) Uani d 1 . .
    H H25G 0.992427 0.768894 1.019516 0.080 Uiso calc 1 . .
    H H25H 1.014769 0.610525 0.986114 0.080 Uiso calc 1 . .
    H H25I 1.080966 0.744657 0.997022 0.080 Uiso calc 1 . .
    C C26 1.1404(3) 0.5297(8) 1.0837(4) 0.0587(16) Uani d 1 . .
    H H26G 1.184495 0.587729 1.067268 0.088 Uiso calc 1 . .
    H H26H 1.121058 0.450640 1.048721 0.088 Uiso calc 1 . .
    H H26I 1.161296 0.482723 1.129962 0.088 Uiso calc 1 . .
    Br Br1A 0.20805(3) 0.34247(6) 0.67939(3) 0.03860(13) Uani d 1 . .
    O O1A 0.2564(2) 0.7808(4) 0.86903(16) 0.0317(7) Uani d 1 . .
    O O2A 0.3262(2) 0.9594(4) 0.78952(16) 0.0301(7) Uani d 1 . .
    O O3A 0.54323(18) 0.3963(4) 0.67381(15) 0.0250(7) Uani d 1 . .
    O O4A 0.28184(19) 0.3885(4) 0.46950(17) 0.0332(8) Uani d 1 . .
    N N1A 0.39434(19) 0.5208(4) 0.59104(16) 0.0168(7) Uani d 1 . .
    C C1A 0.2193(3) 0.6863(6) 0.9161(2) 0.0327(11) Uani d 1 . .
    H H1AA 0.164551 0.655166 0.892476 0.049 Uiso calc 1 . .
    H H1AB 0.214338 0.742724 0.959817 0.049 Uiso calc 1 . .
    H H1AC 0.253391 0.596183 0.928441 0.049 Uiso calc 1 . .
    C C2A 0.3719(3) 1.0521(6) 0.7487(3) 0.0378(12) Uani d 1 . .
    H H2AA 0.338294 1.075053 0.702386 0.057 Uiso calc 1 . .
    H H2AB 0.421698 0.998337 0.740967 0.057 Uiso calc 1 . .
    H H2AC 0.387073 1.146838 0.774501 0.057 Uiso calc 1 . .
    C C3A 0.3023(3) 0.8204(5) 0.7606(2) 0.0231(9) Uani d 1 . .
    C C4A 0.3145(3) 0.7728(5) 0.6944(2) 0.0229(9) Uani d 1 . .
    H H4A 0.339054 0.840387 0.665023 0.027 Uiso calc 1 . .
    C C5A 0.2918(2) 0.6273(5) 0.6685(2) 0.0233(9) Uani d 1 . .
    C C6A 0.2519(2) 0.5357(6) 0.7115(2) 0.0255(9) Uani d 1 . .
    C C7A 0.2391(3) 0.5820(6) 0.7789(2) 0.0278(10) Uani d 1 . .
    H H7A 0.212318 0.515796 0.807339 0.033 Uiso calc 1 . .
    C C8A 0.2647(3) 0.7230(6) 0.8049(2) 0.0250(10) Uani d 1 . .
    C C9A 0.3077(2) 0.5867(5) 0.5951(2) 0.0222(9) Uani d 1 . .
    H H9AA 0.299721 0.678698 0.564866 0.027 Uiso calc 1 . .
    H H9AB 0.266041 0.511471 0.574369 0.027 Uiso calc 1 . .
    C C10A 0.4009(2) 0.3618(5) 0.6213(2) 0.0193(9) Uani d 1 . .
    H H10A 0.363417 0.293911 0.589713 0.023 Uiso calc 1 . .
    H H10B 0.383753 0.361891 0.668997 0.023 Uiso calc 1 . .
    C C11A 0.4883(3) 0.3021(5) 0.6279(2) 0.0219(9) Uani d 1 . .
    H H11A 0.490717 0.197534 0.647167 0.026 Uiso calc 1 . .
    H H11B 0.504970 0.298821 0.579993 0.026 Uiso calc 1 . .
    C C12A 0.5445(2) 0.5425(6) 0.6422(2) 0.0217(9) Uani d 1 . .
    H H12A 0.560911 0.533013 0.594394 0.026 Uiso calc 1 . .
    H H12B 0.585590 0.606898 0.672165 0.026 Uiso calc 1 . .
    C C13A 0.4607(2) 0.6168(5) 0.6350(2) 0.0195(9) Uani d 1 . .
    H H13A 0.462790 0.717154 0.612007 0.023 Uiso calc 1 . .
    H H13B 0.446365 0.633043 0.683244 0.023 Uiso calc 1 . .
    C C14A 0.4057(2) 0.5283(6) 0.51247(19) 0.0194(8) Uani d 1 . .
    H H14A 0.382413 0.625276 0.492064 0.023 Uiso calc 1 . .
    H H14B 0.465316 0.529671 0.510442 0.023 Uiso calc 1 . .
    C C15A 0.3667(3) 0.3994(6) 0.4656(2) 0.0245(9) Uani d 1 . .
    H H15A 0.374012 0.417507 0.415461 0.029 Uiso calc 1 . .
    H H15B 0.394270 0.302779 0.481577 0.029 Uiso calc 1 . .
    C C16A 0.2479(4) 0.2667(9) 0.4199(4) 0.0395(16) Uani d 0.78 A 1
    H H16A 0.288671 0.184356 0.419452 0.047 Uiso calc 0.78 A 1
    H H16B 0.232894 0.306725 0.370749 0.047 Uiso calc 0.78 A 1
    C C17A 0.1700(4) 0.2064(8) 0.4485(4) 0.0435(14) Uani d 0.78 A 1
    H H17A 0.152482 0.110209 0.423699 0.052 Uiso calc 0.78 A 1
    H H17B 0.185087 0.183721 0.500083 0.052 Uiso calc 0.78 A 1
    C C18A 0.0982(4) 0.3153(7) 0.4383(3) 0.0348(12) Uani d 0.78 A 1
    H H18A 0.120076 0.413840 0.459590 0.042 Uiso calc 0.78 A 1
    C C19A 0.0307(5) 0.2617(12) 0.4847(4) 0.063(2) Uani d 0.78 A 1
    H H19A 0.043444 0.156553 0.501182 0.076 Uiso calc 0.78 A 1
    H H19B 0.034752 0.326968 0.527660 0.076 Uiso calc 0.78 A 1
    C C20A -0.0580(5) 0.2669(12) 0.4448(5) 0.067(2) Uani d 0.78 A 1
    H H20A -0.082280 0.164278 0.444861 0.080 Uiso calc 0.78 A 1
    H H20B -0.090621 0.335570 0.470587 0.080 Uiso calc 0.78 A 1
    C C21A -0.0638(4) 0.3207(11) 0.3685(4) 0.0503(14) Uani d 0.78 A 1
    H H21A -0.121356 0.328332 0.342351 0.060 Uiso calc 0.78 A 1
    C C22A -0.0138(4) 0.4600(11) 0.3639(4) 0.0539(15) Uani d 0.78 A 1
    H H22A -0.008902 0.526198 0.406570 0.065 Uiso calc 0.78 A 1
    H H22B -0.029471 0.518761 0.319239 0.065 Uiso calc 0.78 A 1
    C C23A 0.0607(4) 0.3499(9) 0.3630(3) 0.0405(12) Uani d 0.78 A 1
    H H23A 0.100648 0.382835 0.331541 0.049 Uiso calc 0.78 A 1
    C C24A -0.0053(4) 0.2275(9) 0.3281(4) 0.0437(13) Uani d 0.78 A 1
    C C25A -0.0245(5) 0.2498(11) 0.2482(4) 0.0559(18) Uani d 0.78 A 1
    H H25A -0.072674 0.189211 0.228723 0.084 Uiso calc 0.78 A 1
    H H25B 0.022685 0.217538 0.226414 0.084 Uiso calc 0.78 A 1
    H H25C -0.035816 0.357285 0.237664 0.084 Uiso calc 0.78 A 1
    C C26A 0.0064(5) 0.0599(9) 0.3450(4) 0.0560(17) Uani d 0.78 A 1
    H H26A 0.012921 0.044855 0.396831 0.084 Uiso calc 0.78 A 1
    H H26B 0.055533 0.023309 0.327355 0.084 Uiso calc 0.78 A 1
    H H26C -0.041732 0.003456 0.321663 0.084 Uiso calc 0.78 A 1
    C C16B 0.2245(15) 0.300(4) 0.4340(17) 0.047(8) Uiso d 0.22 A 2
    H H16C 0.237372 0.193649 0.447749 0.056 Uiso calc 0.22 A 2
    H H16D 0.226331 0.310007 0.382264 0.056 Uiso calc 0.22 A 2
    C C17B 0.1336(14) 0.337(4) 0.4474(14) 0.051(8) Uiso d 0.22 A 2
    H H17C 0.132930 0.336088 0.499522 0.061 Uiso calc 0.22 A 2
    H H17D 0.119077 0.440997 0.429898 0.061 Uiso calc 0.22 A 2
    C C18B 0.0692(13) 0.230(4) 0.4122(13) 0.069(7) Uiso d 0.22 A 2
    H H18B 0.083964 0.123717 0.427243 0.083 Uiso calc 0.22 A 2
    C C19B 0.0657(13) 0.248(4) 0.3264(11) 0.057(7) Uiso d 0.22 A 2
    H H19C 0.098621 0.336974 0.316512 0.068 Uiso calc 0.22 A 2
    H H19D 0.090038 0.156703 0.307524 0.068 Uiso calc 0.22 A 2
    C C20B -0.0262(13) 0.268(3) 0.2871(12) 0.040(5) Uiso d 0.22 A 2
    H H20C -0.030741 0.366758 0.261903 0.048 Uiso calc 0.22 A 2
    H H20D -0.038246 0.187548 0.250470 0.048 Uiso calc 0.22 A 2
    C C21B -0.0891(15) 0.262(3) 0.3342(13) 0.061(8) Uiso d 0.22 A 2
    H H21B -0.146926 0.265007 0.308460 0.074 Uiso calc 0.22 A 2
    C C22B -0.0755(16) 0.156(3) 0.3963(14) 0.067(7) Uiso d 0.22 A 2
    H H22C -0.051034 0.057267 0.386094 0.080 Uiso calc 0.22 A 2
    H H22D -0.124015 0.141715 0.420312 0.080 Uiso calc 0.22 A 2
    C C23B -0.0134(13) 0.272(3) 0.4325(12) 0.054(6) Uiso d 0.22 A 2
    H H23B -0.012584 0.281741 0.485172 0.065 Uiso calc 0.22 A 2
    C C24B -0.0655(14) 0.397(3) 0.3872(13) 0.047(6) Uiso d 0.22 A 2
    C C25B -0.1405(18) 0.437(4) 0.4222(18) 0.083(11) Uiso d 0.22 A 2
    H H25D -0.167598 0.526745 0.398976 0.124 Uiso calc 0.22 A 2
    H H25E -0.122643 0.457443 0.473113 0.124 Uiso calc 0.22 A 2
    H H25F -0.178984 0.351312 0.416727 0.124 Uiso calc 0.22 A 2
    C C26B -0.036(3) 0.550(4) 0.365(2) 0.104(13) Uiso d 0.22 A 2
    H H26D -0.009296 0.536913 0.322277 0.155 Uiso calc 0.22 A 2
    H H26E 0.003778 0.592590 0.403711 0.155 Uiso calc 0.22 A 2
    H H26F -0.082647 0.618935 0.353278 0.155 Uiso calc 0.22 A 2
    Br Br2 0.60599(3) 1.02818(5) 0.95233(2) 0.02366(10) Uani d 1 . .
    Br Br2A 0.38707(3) -0.02718(5) 0.54091(2) 0.02466(11) Uani d 1 . .
loop_
    _atom_site_aniso_label
    _atom_site_aniso_U_11
    _atom_site_aniso_U_22
    _atom_site_aniso_U_33
    _atom_site_aniso_U_12
    _atom_site_aniso_U_13
    _atom_site_aniso_U_23
    Br1 0.0312(2) 0.0221(3) 0.0393(2) -0.00864(19) 0.01631(19) -0.0048(2)
    O1 0.0358(16) 0.032(2) 0.0198(14) -0.0079(14) 0.0136(12) -0.0044(12)
    O2 0.0429(18) 0.0205(17) 0.0254(14) -0.0068(15) 0.0125(13) -0.0061(14)
    O3 0.0252(15) 0.0256(18) 0.0232(15) 0.0038(13) 0.0006(12) 0.0002(12)
    O4 0.0194(14) 0.039(2) 0.0243(15) -0.0073(13) 0.0005(11) -0.0069(13)
    N1 0.0167(15) 0.0177(19) 0.0173(15) -0.0001(14) 0.0039(12) -0.0015(14)
    C1 0.035(3) 0.043(3) 0.026(2) -0.006(2) 0.0144(19) -0.002(2)
    C2 0.048(3) 0.025(3) 0.035(2) -0.017(2) 0.018(2) -0.0041(19)
    C3 0.0207(19) 0.022(2) 0.0190(19) -0.0028(18) 0.0036(15) -0.0002(17)
    C4 0.0190(19) 0.019(2) 0.0195(18) -0.0006(16) 0.0046(15) 0.0034(16)
    C5 0.0144(18) 0.020(2) 0.0211(19) 0.0009(15) 0.0036(14) 0.0005(15)
    C6 0.0184(19) 0.016(2) 0.0269(19) -0.0004(17) 0.0029(15) -0.0013(17)
    C7 0.019(2) 0.025(2) 0.023(2) -0.0016(16) 0.0081(16) 0.0032(17)
    C8 0.021(2) 0.026(3) 0.020(2) -0.0016(18) 0.0030(16) -0.0011(16)
    C9 0.0187(19) 0.019(2) 0.023(2) 0.0005(16) 0.0032(16) -0.0004(16)
    C10 0.020(2) 0.022(3) 0.0191(19) -0.0037(17) 0.0037(16) -0.0037(16)
    C11 0.0194(19) 0.024(2) 0.026(2) -0.0014(18) 0.0008(16) -0.0027(18)
    C12 0.028(2) 0.020(3) 0.025(2) 0.0017(18) 0.0055(18) -0.0014(17)
    C13 0.026(2) 0.014(2) 0.0193(19) -0.0025(17) 0.0057(15) 0.0015(16)
    C14 0.0197(19) 0.020(2) 0.0167(17) -0.0018(17) 0.0047(14) 0.0025(17)
    C15 0.023(2) 0.026(2) 0.0168(19) 0.0001(17) 0.0053(15) -0.0015(16)
    C16 0.032(2) 0.037(3) 0.027(2) -0.011(2) 0.0026(17) -0.008(2)
    C17 0.028(2) 0.041(3) 0.035(2) -0.009(2) 0.0030(19) -0.006(2)
    C18 0.035(2) 0.048(3) 0.032(2) -0.012(2) 0.005(2) 0.003(2)
    C19 0.029(2) 0.046(3) 0.054(3) -0.009(2) 0.008(2) -0.019(3)
    C20 0.035(3) 0.046(4) 0.089(4) -0.013(2) 0.007(3) -0.024(3)
    C21 0.024(2) 0.055(4) 0.062(3) -0.017(2) 0.002(2) -0.003(3)
    C22 0.037(3) 0.096(5) 0.049(3) -0.013(3) -0.003(2) 0.014(3)
    C23 0.033(3) 0.048(4) 0.052(3) -0.008(2) -0.001(2) 0.012(3)
    C24 0.022(2) 0.046(3) 0.054(3) -0.003(2) 0.004(2) -0.006(3)
    C25 0.037(3) 0.077(5) 0.051(3) 0.006(3) 0.019(2) -0.002(3)
    C26 0.035(3) 0.057(4) 0.083(4) 0.004(3) 0.006(3) -0.008(3)
    Br1A 0.0351(3) 0.0238(3) 0.0630(3) -0.0082(2) 0.0265(2) -0.0053(2)
    O1A 0.0395(18) 0.0315(19) 0.0281(16) 0.0004(14) 0.0173(14) 0.0038(13)
    O2A 0.0416(18) 0.0226(18) 0.0306(15) -0.0035(15) 0.0190(13) -0.0010(14)
    O3A 0.0243(15) 0.0265(18) 0.0226(14) 0.0028(13) -0.0010(12) 0.0001(12)
    O4A 0.0256(16) 0.037(2) 0.0340(17) -0.0047(14) -0.0044(13) -0.0026(14)
    N1A 0.0172(15) 0.0150(19) 0.0194(15) -0.0013(14) 0.0064(12) 0.0003(14)
    C1A 0.033(2) 0.043(3) 0.025(2) 0.000(2) 0.0131(18) 0.008(2)
    C2A 0.056(3) 0.023(3) 0.039(3) -0.010(2) 0.021(2) -0.006(2)
    C3A 0.026(2) 0.012(2) 0.033(2) 0.0051(17) 0.0123(17) 0.0031(17)
    C4A 0.024(2) 0.018(2) 0.030(2) 0.0049(17) 0.0158(17) 0.0046(17)
    C5A 0.023(2) 0.018(3) 0.032(2) 0.0028(17) 0.0116(17) 0.0015(17)
    C6A 0.023(2) 0.019(2) 0.038(2) -0.0006(18) 0.0145(17) 0.0010(19)
    C7A 0.024(2) 0.027(3) 0.037(2) 0.0032(17) 0.0165(19) 0.0075(19)
    C8A 0.024(2) 0.028(3) 0.026(2) 0.0075(19) 0.0151(17) 0.0056(18)
    C9A 0.0176(19) 0.020(2) 0.031(2) 0.0031(16) 0.0111(17) 0.0005(17)
    C10A 0.023(2) 0.016(2) 0.0200(19) 0.0002(17) 0.0066(15) 0.0015(16)
    C11A 0.026(2) 0.017(2) 0.023(2) 0.0030(17) 0.0055(17) 0.0007(16)
    C12A 0.022(2) 0.021(2) 0.0218(19) -0.0022(18) 0.0025(15) -0.0031(17)
    C13A 0.022(2) 0.016(2) 0.0203(19) -0.0031(16) 0.0023(16) -0.0055(15)
    C14A 0.0199(19) 0.023(2) 0.0159(17) 0.0021(18) 0.0059(14) 0.0018(17)
    C15A 0.024(2) 0.028(3) 0.0191(19) 0.0007(18) -0.0036(16) -0.0005(17)
    C16A 0.028(3) 0.040(4) 0.048(4) -0.004(3) -0.001(3) -0.029(3)
    C17A 0.038(3) 0.038(4) 0.050(4) -0.005(2) -0.003(2) -0.005(3)
    C18A 0.037(3) 0.028(3) 0.040(3) -0.007(2) 0.009(2) -0.003(2)
    C19A 0.060(3) 0.090(6) 0.043(3) -0.011(4) 0.020(2) 0.003(4)
    C20A 0.046(3) 0.093(6) 0.070(4) 0.013(4) 0.034(3) 0.026(4)
    C21A 0.032(3) 0.065(4) 0.057(3) 0.005(3) 0.017(3) 0.007(3)
    C22A 0.042(3) 0.059(3) 0.064(4) 0.007(3) 0.018(3) 0.006(3)
    C23A 0.034(2) 0.045(3) 0.045(2) -0.001(2) 0.013(2) 0.007(3)
    C24A 0.029(3) 0.054(3) 0.050(3) -0.004(2) 0.011(2) 0.005(2)
    C25A 0.046(4) 0.072(5) 0.050(3) 0.002(4) 0.008(3) -0.003(3)
    C26A 0.045(4) 0.051(3) 0.068(5) -0.012(3) -0.003(3) -0.001(3)
    Br2 0.0300(2) 0.0190(2) 0.0241(2) -0.00420(18) 0.01098(17) 0.00046(16)
    Br2A 0.0318(2) 0.0181(2) 0.0269(2) -0.00198(18) 0.01295(17) 0.00165(17)
_geom_special_details     .
loop_
    _geom_bond_atom_site_label_1
    _geom_bond_atom_site_label_2
    _geom_bond_site_symmetry_2
    _geom_bond_distance
    _geom_bond_publ_flag
    Br1 C6 . 1.906(5) ?
    O1 C1 . 1.435(5) ?
    O1 C8 . 1.354(5) ?
    O2 C2 . 1.424(6) ?
    O2 C3 . 1.356(6) ?
    O3 C11 . 1.424(6) ?
    O3 C12 . 1.433(5) ?
    O4 C15 . 1.417(5) ?
    O4 C16 . 1.417(5) ?
    N1 C9 . 1.546(5) ?
    N1 C10 . 1.528(5) ?
    N1 C13 . 1.505(6) ?
    N1 C14 . 1.524(4) ?
    C1 H1A . 0.9800 ?
    C1 H1B . 0.9800 ?
    C1 H1C . 0.9800 ?
    C2 H2A . 0.9800 ?
    C2 H2B . 0.9800 ?
    C2 H2C . 0.9800 ?
    C3 C4 . 1.380(6) ?
    C3 C8 . 1.417(6) ?
    C4 H4 . 0.9500 ?
    C4 C5 . 1.401(6) ?
    C5 C6 . 1.388(6) ?
    C5 C9 . 1.503(5) ?
    C6 C7 . 1.402(6) ?
    C7 H7 . 0.9500 ?
    C7 C8 . 1.380(7) ?
    C9 H9A . 0.9900 ?
    C9 H9B . 0.9900 ?
    C10 H10C . 0.9900 ?
    C10 H10D . 0.9900 ?
    C10 C11 . 1.510(6) ?
    C11 H11C . 0.9900 ?
    C11 H11D . 0.9900 ?
    C12 H12C . 0.9900 ?
    C12 H12D . 0.9900 ?
    C12 C13 . 1.511(6) ?
    C13 H13C . 0.9900 ?
    C13 H13D . 0.9900 ?
    C14 H14C . 0.9900 ?
    C14 H14D . 0.9900 ?
    C14 C15 . 1.508(6) ?
    C15 H15C . 0.9900 ?
    C15 H15D . 0.9900 ?
    C16 H16E . 0.9900 ?
    C16 H16F . 0.9900 ?
    C16 C17 . 1.502(6) ?
    C17 H17E . 0.9900 ?
    C17 H17F . 0.9900 ?
    C17 C18 . 1.541(6) ?
    C18 H18 . 1.0000 ?
    C18 C19 . 1.524(8) ?
    C18 C23 . 1.527(8) ?
    C19 H19E . 0.9900 ?
    C19 H19F . 0.9900 ?
    C19 C20 . 1.579(7) ?
    C20 H20E . 0.9900 ?
    C20 H20F . 0.9900 ?
    C20 C21 . 1.499(8) ?
    C21 H21 . 1.0000 ?
    C21 C22 . 1.526(9) ?
    C21 C24 . 1.541(8) ?
    C22 H22E . 0.9900 ?
    C22 H22F . 0.9900 ?
    C22 C23 . 1.539(7) ?
    C23 H23 . 1.0000 ?
    C23 C24 . 1.544(7) ?
    C24 C25 . 1.530(8) ?
    C24 C26 . 1.530(8) ?
    C25 H25G . 0.9800 ?
    C25 H25H . 0.9800 ?
    C25 H25I . 0.9800 ?
    C26 H26G . 0.9800 ?
    C26 H26H . 0.9800 ?
    C26 H26I . 0.9800 ?
    Br1A C6A . 1.912(5) ?
    O1A C1A . 1.430(5) ?
    O1A C8A . 1.345(5) ?
    O2A C2A . 1.422(6) ?
    O2A C3A . 1.375(6) ?
    O3A C11A . 1.420(5) ?
    O3A C12A . 1.422(6) ?
    O4A C15A . 1.417(5) ?
    O4A C16A . 1.477(7) ?
    O4A C16B . 1.32(3) ?
    N1A C9A . 1.556(5) ?
    N1A C10A . 1.512(5) ?
    N1A C13A . 1.521(5) ?
    N1A C14A . 1.532(4) ?
    C1A H1AA . 0.9800 ?
    C1A H1AB . 0.9800 ?
    C1A H1AC . 0.9800 ?
    C2A H2AA . 0.9800 ?
    C2A H2AB . 0.9800 ?
    C2A H2AC . 0.9800 ?
    C3A C4A . 1.367(6) ?
    C3A C8A . 1.413(6) ?
    C4A H4A . 0.9500 ?
    C4A C5A . 1.402(6) ?
    C5A C6A . 1.387(6) ?
    C5A C9A . 1.499(6) ?
    C6A C7A . 1.388(6) ?
    C7A H7A . 0.9500 ?
    C7A C8A . 1.379(7) ?
    C9A H9AA . 0.9900 ?
    C9A H9AB . 0.9900 ?
    C10A H10A . 0.9900 ?
    C10A H10B . 0.9900 ?
    C10A C11A . 1.520(6) ?
    C11A H11A . 0.9900 ?
    C11A H11B . 0.9900 ?
    C12A H12A . 0.9900 ?
    C12A H12B . 0.9900 ?
    C12A C13A . 1.517(6) ?
    C13A H13A . 0.9900 ?
    C13A H13B . 0.9900 ?
    C14A H14A . 0.9900 ?
    C14A H14B . 0.9900 ?
    C14A C15A . 1.520(6) ?
    C15A H15A . 0.9900 ?
    C15A H15B . 0.9900 ?
    C16A H16A . 0.9900 ?
    C16A H16B . 0.9900 ?
    C16A C17A . 1.565(10) ?
    C17A H17A . 0.9900 ?
    C17A H17B . 0.9900 ?
    C17A C18A . 1.514(9) ?
    C18A H18A . 1.0000 ?
    C18A C19A . 1.596(9) ?
    C18A C23A . 1.492(9) ?
    C19A H19A . 0.9900 ?
    C19A H19B . 0.9900 ?
    C19A C20A . 1.536(11) ?
    C20A H20A . 0.9900 ?
    C20A H20B . 0.9900 ?
    C20A C21A . 1.509(11) ?
    C21A H21A . 1.0000 ?
    C21A C22A . 1.490(12) ?
    C21A C24A . 1.559(10) ?
    C22A H22A . 0.9900 ?
    C22A H22B . 0.9900 ?
    C22A C23A . 1.569(10) ?
    C23A H23A . 1.0000 ?
    C23A C24A . 1.599(10) ?
    C24A C25A . 1.508(10) ?
    C24A C26A . 1.518(11) ?
    C25A H25A . 0.9800 ?
    C25A H25B . 0.9800 ?
    C25A H25C . 0.9800 ?
    C26A H26A . 0.9800 ?
    C26A H26B . 0.9800 ?
    C26A H26C . 0.9800 ?
    C16B H16C . 0.9900 ?
    C16B H16D . 0.9900 ?
    C16B C17B . 1.59(2) ?
    C17B H17C . 0.9900 ?
    C17B H17D . 0.9900 ?
    C17B C18B . 1.49(2) ?
    C18B H18B . 1.0000 ?
    C18B C19B . 1.62(2) ?
    C18B C23B . 1.52(2) ?
    C19B H19C . 0.9900 ?
    C19B H19D . 0.9900 ?
    C19B C20B . 1.59(2) ?
    C20B H20C . 0.9900 ?
    C20B H20D . 0.9900 ?
    C20B C21B . 1.47(2) ?
    C21B H21B . 1.0000 ?
    C21B C22B . 1.49(3) ?
    C21B C24B . 1.56(2) ?
    C22B H22C . 0.9900 ?
    C22B H22D . 0.9900 ?
    C22B C23B . 1.53(2) ?
    C23B H23B . 1.0000 ?
    C23B C24B . 1.57(2) ?
    C24B C25B . 1.53(2) ?
    C24B C26B . 1.52(2) ?
    C25B H25D . 0.9800 ?
    C25B H25E . 0.9800 ?
    C25B H25F . 0.9800 ?
    C26B H26D . 0.9800 ?
    C26B H26E . 0.9800 ?
    C26B H26F . 0.9800 ?
loop_
    _geom_angle_atom_site_label_1
    _geom_angle_atom_site_label_2
    _geom_angle_atom_site_label_3
    _geom_angle_site_symmetry_1
    _geom_angle_site_symmetry_3
    _geom_angle
    _geom_angle_publ_flag
    C8 O1 C1 . . 117.6(4) ?
    C3 O2 C2 . . 115.4(3) ?
    C11 O3 C12 . . 109.0(3) ?
    C16 O4 C15 . . 114.0(3) ?
    C10 N1 C9 . . 110.2(3) ?
    C13 N1 C9 . . 109.9(3) ?
    C13 N1 C10 . . 107.9(3) ?
    C13 N1 C14 . . 112.5(3) ?
    C14 N1 C9 . . 107.7(3) ?
    C14 N1 C10 . . 108.6(3) ?
    O1 C1 H1A . . 109.5 ?
    O1 C1 H1B . . 109.5 ?
    O1 C1 H1C . . 109.5 ?
    H1A C1 H1B . . 109.5 ?
    H1A C1 H1C . . 109.5 ?
    H1B C1 H1C . . 109.5 ?
    O2 C2 H2A . . 109.5 ?
    O2 C2 H2B . . 109.5 ?
    O2 C2 H2C . . 109.5 ?
    H2A C2 H2B . . 109.5 ?
    H2A C2 H2C . . 109.5 ?
    H2B C2 H2C . . 109.5 ?
    O2 C3 C4 . . 124.9(4) ?
    O2 C3 C8 . . 115.9(4) ?
    C4 C3 C8 . . 119.2(4) ?
    C3 C4 H4 . . 118.9 ?
    C3 C4 C5 . . 122.2(4) ?
    C5 C4 H4 . . 118.9 ?
    C4 C5 C9 . . 116.7(4) ?
    C6 C5 C4 . . 117.3(4) ?
    C6 C5 C9 . . 125.4(4) ?
    C5 C6 Br1 . . 121.6(3) ?
    C5 C6 C7 . . 122.0(4) ?
    C7 C6 Br1 . . 116.1(3) ?
    C6 C7 H7 . . 120.3 ?
    C8 C7 C6 . . 119.5(4) ?
    C8 C7 H7 . . 120.3 ?
    O1 C8 C3 . . 114.7(4) ?
    O1 C8 C7 . . 125.5(4) ?
    C7 C8 C3 . . 119.8(4) ?
    N1 C9 H9A . . 108.1 ?
    N1 C9 H9B . . 108.1 ?
    C5 C9 N1 . . 116.7(3) ?
    C5 C9 H9A . . 108.1 ?
    C5 C9 H9B . . 108.1 ?
    H9A C9 H9B . . 107.3 ?
    N1 C10 H10C . . 109.3 ?
    N1 C10 H10D . . 109.3 ?
    H10C C10 H10D . . 107.9 ?
    C11 C10 N1 . . 111.7(4) ?
    C11 C10 H10C . . 109.3 ?
    C11 C10 H10D . . 109.3 ?
    O3 C11 C10 . . 110.7(3) ?
    O3 C11 H11C . . 109.5 ?
    O3 C11 H11D . . 109.5 ?
    C10 C11 H11C . . 109.5 ?
    C10 C11 H11D . . 109.5 ?
    H11C C11 H11D . . 108.1 ?
    O3 C12 H12C . . 109.7 ?
    O3 C12 H12D . . 109.7 ?
    O3 C12 C13 . . 109.9(4) ?
    H12C C12 H12D . . 108.2 ?
    C13 C12 H12C . . 109.7 ?
    C13 C12 H12D . . 109.7 ?
    N1 C13 C12 . . 111.9(3) ?
    N1 C13 H13C . . 109.2 ?
    N1 C13 H13D . . 109.2 ?
    C12 C13 H13C . . 109.2 ?
    C12 C13 H13D . . 109.2 ?
    H13C C13 H13D . . 107.9 ?
    N1 C14 H14C . . 108.0 ?
    N1 C14 H14D . . 108.0 ?
    H14C C14 H14D . . 107.2 ?
    C15 C14 N1 . . 117.2(4) ?
    C15 C14 H14C . . 108.0 ?
    C15 C14 H14D . . 108.0 ?
    O4 C15 C14 . . 109.8(3) ?
    O4 C15 H15C . . 109.7 ?
    O4 C15 H15D . . 109.7 ?
    C14 C15 H15C . . 109.7 ?
    C14 C15 H15D . . 109.7 ?
    H15C C15 H15D . . 108.2 ?
    O4 C16 H16E . . 110.4 ?
    O4 C16 H16F . . 110.4 ?
    O4 C16 C17 . . 106.4(4) ?
    H16E C16 H16F . . 108.6 ?
    C17 C16 H16E . . 110.4 ?
    C17 C16 H16F . . 110.4 ?
    C16 C17 H17E . . 108.6 ?
    C16 C17 H17F . . 108.6 ?
    C16 C17 C18 . . 114.6(4) ?
    H17E C17 H17F . . 107.6 ?
    C18 C17 H17E . . 108.6 ?
    C18 C17 H17F . . 108.6 ?
    C17 C18 H18 . . 106.0 ?
    C19 C18 C17 . . 113.3(5) ?
    C19 C18 H18 . . 106.0 ?
    C19 C18 C23 . . 112.2(4) ?
    C23 C18 C17 . . 112.5(5) ?
    C23 C18 H18 . . 106.0 ?
    C18 C19 H19E . . 108.6 ?
    C18 C19 H19F . . 108.6 ?
    C18 C19 C20 . . 114.7(5) ?
    H19E C19 H19F . . 107.6 ?
    C20 C19 H19E . . 108.6 ?
    C20 C19 H19F . . 108.6 ?
    C19 C20 H20E . . 109.1 ?
    C19 C20 H20F . . 109.1 ?
    H20E C20 H20F . . 107.8 ?
    C21 C20 C19 . . 112.6(5) ?
    C21 C20 H20E . . 109.1 ?
    C21 C20 H20F . . 109.1 ?
    C20 C21 H21 . . 114.7 ?
    C20 C21 C22 . . 109.7(5) ?
    C20 C21 C24 . . 112.3(4) ?
    C22 C21 H21 . . 114.7 ?
    C22 C21 C24 . . 87.9(5) ?
    C24 C21 H21 . . 114.7 ?
    C21 C22 H22E . . 114.4 ?
    C21 C22 H22F . . 114.4 ?
    C21 C22 C23 . . 85.8(4) ?
    H22E C22 H22F . . 111.5 ?
    C23 C22 H22E . . 114.4 ?
    C23 C22 H22F . . 114.4 ?
    C18 C23 C22 . . 107.7(5) ?
    C18 C23 H23 . . 114.6 ?
    C18 C23 C24 . . 114.9(5) ?
    C22 C23 H23 . . 114.6 ?
    C22 C23 C24 . . 87.3(4) ?
    C24 C23 H23 . . 114.6 ?
    C21 C24 C23 . . 85.1(4) ?
    C25 C24 C21 . . 118.6(5) ?
    C25 C24 C23 . . 121.1(4) ?
    C25 C24 C26 . . 106.1(5) ?
    C26 C24 C21 . . 112.2(4) ?
    C26 C24 C23 . . 112.9(5) ?
    C24 C25 H25G . . 109.5 ?
    C24 C25 H25H . . 109.5 ?
    C24 C25 H25I . . 109.5 ?
    H25G C25 H25H . . 109.5 ?
    H25G C25 H25I . . 109.5 ?
    H25H C25 H25I . . 109.5 ?
    C24 C26 H26G . . 109.5 ?
    C24 C26 H26H . . 109.5 ?
    C24 C26 H26I . . 109.5 ?
    H26G C26 H26H . . 109.5 ?
    H26G C26 H26I . . 109.5 ?
    H26H C26 H26I . . 109.5 ?
    C8A O1A C1A . . 117.4(4) ?
    C3A O2A C2A . . 116.0(3) ?
    C11A O3A C12A . . 108.9(3) ?
    C15A O4A C16A . . 107.0(4) ?
    C16B O4A C15A . . 130.2(12) ?
    C10A N1A C9A . . 109.7(3) ?
    C10A N1A C13A . . 107.8(3) ?
    C10A N1A C14A . . 113.3(3) ?
    C13A N1A C9A . . 110.5(3) ?
    C13A N1A C14A . . 108.6(3) ?
    C14A N1A C9A . . 106.8(3) ?
    O1A C1A H1AA . . 109.5 ?
    O1A C1A H1AB . . 109.5 ?
    O1A C1A H1AC . . 109.5 ?
    H1AA C1A H1AB . . 109.5 ?
    H1AA C1A H1AC . . 109.5 ?
    H1AB C1A H1AC . . 109.5 ?
    O2A C2A H2AA . . 109.5 ?
    O2A C2A H2AB . . 109.5 ?
    O2A C2A H2AC . . 109.5 ?
    H2AA C2A H2AB . . 109.5 ?
    H2AA C2A H2AC . . 109.5 ?
    H2AB C2A H2AC . . 109.5 ?
    O2A C3A C8A . . 115.4(4) ?
    C4A C3A O2A . . 124.4(4) ?
    C4A C3A C8A . . 120.1(4) ?
    C3A C4A H4A . . 118.9 ?
    C3A C4A C5A . . 122.1(4) ?
    C5A C4A H4A . . 118.9 ?
    C4A C5A C9A . . 117.8(4) ?
    C6A C5A C4A . . 116.9(4) ?
    C6A C5A C9A . . 125.2(4) ?
    C5A C6A Br1A . . 121.5(3) ?
    C5A C6A C7A . . 121.8(5) ?
    C7A C6A Br1A . . 116.7(3) ?
    C6A C7A H7A . . 119.7 ?
    C8A C7A C6A . . 120.7(4) ?
    C8A C7A H7A . . 119.7 ?
    O1A C8A C3A . . 115.2(4) ?
    O1A C8A C7A . . 126.5(4) ?
    C7A C8A C3A . . 118.3(4) ?
    N1A C9A H9AA . . 108.3 ?
    N1A C9A H9AB . . 108.3 ?
    C5A C9A N1A . . 115.8(3) ?
    C5A C9A H9AA . . 108.3 ?
    C5A C9A H9AB . . 108.3 ?
    H9AA C9A H9AB . . 107.4 ?
    N1A C10A H10A . . 109.4 ?
    N1A C10A H10B . . 109.4 ?
    N1A C10A C11A . . 111.2(3) ?
    H10A C10A H10B . . 108.0 ?
    C11A C10A H10A . . 109.4 ?
    C11A C10A H10B . . 109.4 ?
    O3A C11A C10A . . 110.5(4) ?
    O3A C11A H11A . . 109.5 ?
    O3A C11A H11B . . 109.5 ?
    C10A C11A H11A . . 109.5 ?
    C10A C11A H11B . . 109.5 ?
    H11A C11A H11B . . 108.1 ?
    O3A C12A H12A . . 109.5 ?
    O3A C12A H12B . . 109.5 ?
    O3A C12A C13A . . 110.7(3) ?
    H12A C12A H12B . . 108.1 ?
    C13A C12A H12A . . 109.5 ?
    C13A C12A H12B . . 109.5 ?
    N1A C13A H13A . . 109.2 ?
    N1A C13A H13B . . 109.2 ?
    C12A C13A N1A . . 112.0(3) ?
    C12A C13A H13A . . 109.2 ?
    C12A C13A H13B . . 109.2 ?
    H13A C13A H13B . . 107.9 ?
    N1A C14A H14A . . 108.4 ?
    N1A C14A H14B . . 108.4 ?
    H14A C14A H14B . . 107.5 ?
    C15A C14A N1A . . 115.4(4) ?
    C15A C14A H14A . . 108.4 ?
    C15A C14A H14B . . 108.4 ?
    O4A C15A C14A . . 110.5(4) ?
    O4A C15A H15A . . 109.6 ?
    O4A C15A H15B . . 109.6 ?
    C14A C15A H15A . . 109.6 ?
    C14A C15A H15B . . 109.6 ?
    H15A C15A H15B . . 108.1 ?
    O4A C16A H16A . . 110.5 ?
    O4A C16A H16B . . 110.5 ?
    O4A C16A C17A . . 106.0(5) ?
    H16A C16A H16B . . 108.7 ?
    C17A C16A H16A . . 110.5 ?
    C17A C16A H16B . . 110.5 ?
    C16A C17A H17A . . 108.7 ?
    C16A C17A H17B . . 108.7 ?
    H17A C17A H17B . . 107.6 ?
    C18A C17A C16A . . 114.3(6) ?
    C18A C17A H17A . . 108.7 ?
    C18A C17A H17B . . 108.7 ?
    C17A C18A H18A . . 105.9 ?
    C17A C18A C19A . . 110.1(6) ?
    C19A C18A H18A . . 105.9 ?
    C23A C18A C17A . . 116.5(6) ?
    C23A C18A H18A . . 105.9 ?
    C23A C18A C19A . . 111.7(6) ?
    C18A C19A H19A . . 108.7 ?
    C18A C19A H19B . . 108.7 ?
    H19A C19A H19B . . 107.6 ?
    C20A C19A C18A . . 114.4(6) ?
    C20A C19A H19A . . 108.7 ?
    C20A C19A H19B . . 108.7 ?
    C19A C20A H20A . . 109.0 ?
    C19A C20A H20B . . 109.0 ?
    H20A C20A H20B . . 107.8 ?
    C21A C20A C19A . . 112.9(6) ?
    C21A C20A H20A . . 109.0 ?
    C21A C20A H20B . . 109.0 ?
    C20A C21A H21A . . 113.9 ?
    C20A C21A C24A . . 110.9(7) ?
    C22A C21A C20A . . 111.4(8) ?
    C22A C21A H21A . . 113.9 ?
    C22A C21A C24A . . 90.8(5) ?
    C24A C21A H21A . . 113.9 ?
    C21A C22A H22A . . 114.3 ?
    C21A C22A H22B . . 114.3 ?
    C21A C22A C23A . . 86.1(6) ?
    H22A C22A H22B . . 111.4 ?
    C23A C22A H22A . . 114.3 ?
    C23A C22A H22B . . 114.3 ?
    C18A C23A C22A . . 108.7(6) ?
    C18A C23A H23A . . 114.8 ?
    C18A C23A C24A . . 114.0(6) ?
    C22A C23A H23A . . 114.8 ?
    C22A C23A C24A . . 86.5(5) ?
    C24A C23A H23A . . 114.8 ?
    C21A C24A C23A . . 82.9(6) ?
    C25A C24A C21A . . 112.2(6) ?
    C25A C24A C23A . . 110.2(6) ?
    C25A C24A C26A . . 109.7(7) ?
    C26A C24A C21A . . 118.5(7) ?
    C26A C24A C23A . . 121.0(6) ?
    C24A C25A H25A . . 109.5 ?
    C24A C25A H25B . . 109.5 ?
    C24A C25A H25C . . 109.5 ?
    H25A C25A H25B . . 109.5 ?
    H25A C25A H25C . . 109.5 ?
    H25B C25A H25C . . 109.5 ?
    C24A C26A H26A . . 109.5 ?
    C24A C26A H26B . . 109.5 ?
    C24A C26A H26C . . 109.5 ?
    H26A C26A H26B . . 109.5 ?
    H26A C26A H26C . . 109.5 ?
    H26B C26A H26C . . 109.5 ?
    O4A C16B H16C . . 108.6 ?
    O4A C16B H16D . . 108.6 ?
    O4A C16B C17B . . 115(2) ?
    H16C C16B H16D . . 107.6 ?
    C17B C16B H16C . . 108.6 ?
    C17B C16B H16D . . 108.6 ?
    C16B C17B H17C . . 108.6 ?
    C16B C17B H17D . . 108.6 ?
    H17C C17B H17D . . 107.5 ?
    C18B C17B C16B . . 115(2) ?
    C18B C17B H17C . . 108.6 ?
    C18B C17B H17D . . 108.6 ?
    C17B C18B H18B . . 110.0 ?
    C17B C18B C19B . . 107(2) ?
    C17B C18B C23B . . 110(2) ?
    C19B C18B H18B . . 110.0 ?
    C23B C18B H18B . . 110.0 ?
    C23B C18B C19B . . 109.9(18) ?
    C18B C19B H19C . . 109.5 ?
    C18B C19B H19D . . 109.5 ?
    H19C C19B H19D . . 108.0 ?
    C20B C19B C18B . . 110.9(17) ?
    C20B C19B H19C . . 109.5 ?
    C20B C19B H19D . . 109.5 ?
    C19B C20B H20C . . 108.5 ?
    C19B C20B H20D . . 108.5 ?
    H20C C20B H20D . . 107.5 ?
    C21B C20B C19B . . 115.1(19) ?
    C21B C20B H20C . . 108.5 ?
    C21B C20B H20D . . 108.5 ?
    C20B C21B H21B . . 114.3 ?
    C20B C21B C22B . . 118(2) ?
    C20B C21B C24B . . 103.6(19) ?
    C22B C21B H21B . . 114.3 ?
    C22B C21B C24B . . 88.9(17) ?
    C24B C21B H21B . . 114.3 ?
    C21B C22B H22C . . 114.3 ?
    C21B C22B H22D . . 114.3 ?
    C21B C22B C23B . . 86.4(17) ?
    H22C C22B H22D . . 111.4 ?
    C23B C22B H22C . . 114.3 ?
    C23B C22B H22D . . 114.3 ?
    C18B C23B C22B . . 107(2) ?
    C18B C23B H23B . . 113.9 ?
    C18B C23B C24B . . 117.9(19) ?
    C22B C23B H23B . . 113.9 ?
    C22B C23B C24B . . 87.5(16) ?
    C24B C23B H23B . . 113.9 ?
    C21B C24B C23B . . 82.8(16) ?
    C25B C24B C21B . . 108(2) ?
    C25B C24B C23B . . 110(2) ?
    C26B C24B C21B . . 124(2) ?
    C26B C24B C23B . . 127(2) ?
    C26B C24B C25B . . 104(2) ?
    C24B C25B H25D . . 109.5 ?
    C24B C25B H25E . . 109.5 ?
    C24B C25B H25F . . 109.5 ?
    H25D C25B H25E . . 109.5 ?
    H25D C25B H25F . . 109.5 ?
    H25E C25B H25F . . 109.5 ?
    C24B C26B H26D . . 109.5 ?
    C24B C26B H26E . . 109.5 ?
    C24B C26B H26F . . 109.5 ?
    H26D C26B H26E . . 109.5 ?
    H26D C26B H26F . . 109.5 ?
    H26E C26B H26F . . 109.5 ?
loop_
    _geom_torsion_atom_site_label_1
    _geom_torsion_atom_site_label_2
    _geom_torsion_atom_site_label_3
    _geom_torsion_atom_site_label_4
    _geom_torsion_site_symmetry_1
    _geom_torsion_site_symmetry_2
    _geom_torsion_site_symmetry_3
    _geom_torsion_site_symmetry_4
    _geom_torsion
    _geom_torsion_publ_flag
    Br1 C6 C7 C8 . . . . 174.4(3) ?
    O2 C3 C4 C5 . . . . -178.9(4) ?
    O2 C3 C8 O1 . . . . -1.6(5) ?
    O2 C3 C8 C7 . . . . 179.4(4) ?
    O3 C12 C13 N1 . . . . -59.8(4) ?
    O4 C16 C17 C18 . . . . -174.0(4) ?
    N1 C10 C11 O3 . . . . 57.7(4) ?
    N1 C14 C15 O4 . . . . -60.2(5) ?
    C1 O1 C8 C3 . . . . -172.5(4) ?
    C1 O1 C8 C7 . . . . 6.5(6) ?
    C2 O2 C3 C4 . . . . 8.2(6) ?
    C2 O2 C3 C8 . . . . -172.6(4) ?
    C3 C4 C5 C6 . . . . -1.4(6) ?
    C3 C4 C5 C9 . . . . -173.3(4) ?
    C4 C3 C8 O1 . . . . 177.6(4) ?
    C4 C3 C8 C7 . . . . -1.4(6) ?
    C4 C5 C6 Br1 . . . . -173.6(3) ?
    C4 C5 C6 C7 . . . . 0.2(6) ?
    C4 C5 C9 N1 . . . . -88.9(4) ?
    C5 C6 C7 C8 . . . . 0.2(6) ?
    C6 C5 C9 N1 . . . . 99.9(5) ?
    C6 C7 C8 O1 . . . . -178.6(4) ?
    C6 C7 C8 C3 . . . . 0.3(6) ?
    C8 C3 C4 C5 . . . . 2.0(6) ?
    C9 N1 C10 C11 . . . . -170.5(3) ?
    C9 N1 C13 C12 . . . . 171.9(3) ?
    C9 N1 C14 C15 . . . . 73.7(5) ?
    C9 C5 C6 Br1 . . . . -2.4(5) ?
    C9 C5 C6 C7 . . . . 171.4(4) ?
    C10 N1 C9 C5 . . . . 46.2(5) ?
    C10 N1 C13 C12 . . . . 51.7(4) ?
    C10 N1 C14 C15 . . . . -167.0(4) ?
    C11 O3 C12 C13 . . . . 64.2(4) ?
    C12 O3 C11 C10 . . . . -63.6(4) ?
    C13 N1 C9 C5 . . . . -72.6(4) ?
    C13 N1 C10 C11 . . . . -50.5(4) ?
    C13 N1 C14 C15 . . . . -47.5(5) ?
    C14 N1 C9 C5 . . . . 164.5(4) ?
    C14 N1 C10 C11 . . . . 71.7(4) ?
    C14 N1 C13 C12 . . . . -68.1(4) ?
    C15 O4 C16 C17 . . . . 173.3(4) ?
    C16 O4 C15 C14 . . . . -165.9(4) ?
    C16 C17 C18 C19 . . . . -66.3(6) ?
    C16 C17 C18 C23 . . . . 165.1(4) ?
    C17 C18 C19 C20 . . . . -135.3(5) ?
    C17 C18 C23 C22 . . . . -177.6(5) ?
    C17 C18 C23 C24 . . . . 87.1(6) ?
    C18 C19 C20 C21 . . . . 3.9(7) ?
    C18 C23 C24 C21 . . . . 80.7(5) ?
    C18 C23 C24 C25 . . . . -39.9(8) ?
    C18 C23 C24 C26 . . . . -167.2(5) ?
    C19 C18 C23 C22 . . . . 53.2(6) ?
    C19 C18 C23 C24 . . . . -42.1(6) ?
    C19 C20 C21 C22 . . . . -48.3(7) ?
    C19 C20 C21 C24 . . . . 47.7(7) ?
    C20 C21 C22 C23 . . . . 85.2(5) ?
    C20 C21 C24 C23 . . . . -82.7(5) ?
    C20 C21 C24 C25 . . . . 40.2(6) ?
    C20 C21 C24 C26 . . . . 164.5(5) ?
    C21 C22 C23 C18 . . . . -87.5(5) ?
    C21 C22 C23 C24 . . . . 27.8(4) ?
    C22 C21 C24 C23 . . . . 27.7(4) ?
    C22 C21 C24 C25 . . . . 150.6(5) ?
    C22 C21 C24 C26 . . . . -85.0(5) ?
    C22 C23 C24 C21 . . . . -27.5(5) ?
    C22 C23 C24 C25 . . . . -148.2(6) ?
    C22 C23 C24 C26 . . . . 84.6(5) ?
    C23 C18 C19 C20 . . . . -6.5(7) ?
    C24 C21 C22 C23 . . . . -27.8(4) ?
    Br1A C6A C7A C8A . . . . -176.6(3) ?
    O2A C3A C4A C5A . . . . 177.4(4) ?
    O2A C3A C8A O1A . . . . 0.9(6) ?
    O2A C3A C8A C7A . . . . 179.8(4) ?
    O3A C12A C13A N1A . . . . -57.7(4) ?
    O4A C16A C17A C18A . . . . 71.0(7) ?
    O4A C16B C17B C18B . . . . -175(2) ?
    N1A C10A C11A O3A . . . . 59.9(4) ?
    N1A C14A C15A O4A . . . . 55.5(5) ?
    C1A O1A C8A C3A . . . . -179.5(4) ?
    C1A O1A C8A C7A . . . . 1.7(6) ?
    C2A O2A C3A C4A . . . . -4.9(6) ?
    C2A O2A C3A C8A . . . . 173.6(4) ?
    C3A C4A C5A C6A . . . . 3.6(6) ?
    C3A C4A C5A C9A . . . . 179.9(4) ?
    C4A C3A C8A O1A . . . . 179.5(4) ?
    C4A C3A C8A C7A . . . . -1.7(6) ?
    C4A C5A C6A Br1A . . . . 173.9(3) ?
    C4A C5A C6A C7A . . . . -3.6(6) ?
    C4A C5A C9A N1A . . . . 87.2(5) ?
    C5A C6A C7A C8A . . . . 1.1(7) ?
    C6A C5A C9A N1A . . . . -96.9(5) ?
    C6A C7A C8A O1A . . . . -179.6(4) ?
    C6A C7A C8A C3A . . . . 1.6(6) ?
    C8A C3A C4A C5A . . . . -1.0(6) ?
    C9A N1A C10A C11A . . . . -172.0(3) ?
    C9A N1A C13A C12A . . . . 170.7(3) ?
    C9A N1A C14A C15A . . . . -81.9(4) ?
    C9A C5A C6A Br1A . . . . -2.1(6) ?
    C9A C5A C6A C7A . . . . -179.6(4) ?
    C10A N1A C9A C5A . . . . 71.8(4) ?
    C10A N1A C13A C12A . . . . 50.8(4) ?
    C10A N1A C14A C15A . . . . 39.1(4) ?
    C11A O3A C12A C13A . . . . 63.1(4) ?
    C12A O3A C11A C10A . . . . -64.3(4) ?
    C13A N1A C9A C5A . . . . -47.0(5) ?
    C13A N1A C10A C11A . . . . -51.6(4) ?
    C13A N1A C14A C15A . . . . 158.9(3) ?
    C14A N1A C9A C5A . . . . -164.9(4) ?
    C14A N1A C10A C11A . . . . 68.7(4) ?
    C14A N1A C13A C12A . . . . -72.4(4) ?
    C15A O4A C16A C17A . . . . 155.1(5) ?
    C15A O4A C16B C17B . . . . -172.9(15) ?
    C16A O4A C15A C14A . . . . 177.1(4) ?
    C16A C17A C18A C19A . . . . -166.7(6) ?
    C16A C17A C18A C23A . . . . 64.9(8) ?
    C17A C18A C19A C20A . . . . -134.9(8) ?
    C17A C18A C23A C22A . . . . 178.3(6) ?
    C17A C18A C23A C24A . . . . 83.7(7) ?
    C18A C19A C20A C21A . . . . 0.6(12) ?
    C18A C23A C24A C21A . . . . 82.5(6) ?
    C18A C23A C24A C25A . . . . -166.4(6) ?
    C18A C23A C24A C26A . . . . -36.6(9) ?
    C19A C18A C23A C22A . . . . 50.7(8) ?
    C19A C18A C23A C24A . . . . -43.9(8) ?
    C19A C20A C21A C22A . . . . -47.4(11) ?
    C19A C20A C21A C24A . . . . 52.1(11) ?
    C20A C21A C22A C23A . . . . 84.5(7) ?
    C20A C21A C24A C23A . . . . -85.4(7) ?
    C20A C21A C24A C25A . . . . 165.6(7) ?
    C20A C21A C24A C26A . . . . 36.1(10) ?
    C21A C22A C23A C18A . . . . -86.6(7) ?
    C21A C22A C23A C24A . . . . 27.6(6) ?
    C22A C21A C24A C23A . . . . 27.9(5) ?
    C22A C21A C24A C25A . . . . -81.1(7) ?
    C22A C21A C24A C26A . . . . 149.4(7) ?
    C22A C23A C24A C21A . . . . -26.4(5) ?
    C22A C23A C24A C25A . . . . 84.7(6) ?
    C22A C23A C24A C26A . . . . -145.5(7) ?
    C23A C18A C19A C20A . . . . -4.0(10) ?
    C24A C21A C22A C23A . . . . -28.3(5) ?
    C16B O4A C15A C14A . . . . 174.9(19) ?
    C16B C17B C18B C19B . . . . -64(3) ?
    C16B C17B C18B C23B . . . . 177(2) ?
    C17B C18B C19B C20B . . . . -131(2) ?
    C17B C18B C23B C22B . . . . -179(2) ?
    C17B C18B C23B C24B . . . . 85(3) ?
    C18B C19B C20B C21B . . . . -2(3) ?
    C18B C23B C24B C21B . . . . 80(2) ?
    C18B C23B C24B C25B . . . . -173(2) ?
    C18B C23B C24B C26B . . . . -47(4) ?
    C19B C18B C23B C22B . . . . 64(3) ?
    C19B C18B C23B C24B . . . . -32(3) ?
    C19B C20B C21B C22B . . . . -36(3) ?
    C19B C20B C21B C24B . . . . 60(3) ?
    C20B C21B C22B C23B . . . . 76(2) ?
    C20B C21B C24B C23B . . . . -90.5(19) ?
    C20B C21B C24B C25B . . . . 161(2) ?
    C20B C21B C24B C26B . . . . 40(3) ?
    C21B C22B C23B C18B . . . . -90(2) ?
    C21B C22B C23B C24B . . . . 28.6(17) ?
    C22B C21B C24B C23B . . . . 28.0(17) ?
    C22B C21B C24B C25B . . . . -80(2) ?
    C22B C21B C24B C26B . . . . 158(3) ?
    C22B C23B C24B C21B . . . . -27.3(16) ?
    C22B C23B C24B C25B . . . . 80(2) ?
    C22B C23B C24B C26B . . . . -154(3) ?
    C23B C18B C19B C20B . . . . -12(3) ?
    C24B C21B C22B C23B . . . . -28.5(17) ?
_shelx_space_group_comment     .
_shelx_estimated_absorpt_T_min     0.109
_shelx_estimated_absorpt_T_max     0.783
_shelx_hkl_file
;
  -1   0   0   85.45    2.90
  -1   0   0   81.27    2.87
   1   0   0   81.36    2.90
   1   0   0   85.10    2.87
   1   0   0   77.93    2.87
   2   0   0   49.79    1.74
  -2   0   0   50.07    1.75
   2   0   0   48.79    1.80
  -2   0   0   41.51    1.67
  -2   0   0   47.88    1.80
  -2   0   0   46.10    1.96
  -2   0   0   45.54    1.75
  -3   0   0  147.29    5.14
  -3   0   0  140.34    5.04
   3   0   0  142.67    5.14
  -3   0   0  138.05    5.37
   4   0   0   25.30    1.06
   4   0   0   24.18    1.08
   4   0   0   22.79    0.96
  -4   0   0   23.05    1.07
  -4   0   0   26.41    1.09
  -4   0   0   23.69    1.01
  -4   0   0   24.55    1.17
   4   0   0   24.37    1.03
  -4   0   0   24.90    1.00
  -4   0   0   25.14    1.11
   4   0   0   21.70    0.96
   4   0   0   23.65    1.06
  -4   0   0   23.49    1.48
  -4   0   0   25.77    1.07
  -4   0   0   21.89    1.03
  -4   0   0   24.14    1.07
   4   0   0   23.91    0.96
   4   0   0   24.22    1.00
   4   0   0   24.71    1.07
   4   0   0   22.97    1.17
   4   0   0   24.40    1.06
   4   0   0   24.68    0.99
  -5   0   0  234.36    8.05
   5   0   0  221.51    7.84
  -5   0   0  218.87    7.86
   5   0   0  217.38    8.04
  -5   0   0  214.33    8.39
  -6   0   0  160.36    6.28
  -6   0   0  171.15    6.78
   6   0   0  165.36    6.37
  -6   0   0  164.06    6.12
  -6   0   0  169.62    5.94
   6   0   0  166.92    6.11
  -6   0   0  182.71    6.36
  -7   0   0   43.44    1.71
   7   0   0   39.41    1.78
  -7   0   0   40.84    1.99
  -7   0   0   40.28    1.82
   7   0   0   40.99    1.60
   7   0   0   41.41    1.69
   7   0   0   36.37    1.79
   7   0   0   40.40    1.57
  -7   0   0   41.14    1.67
  -7   0   0   37.36    1.50
  -7   0   0   40.52    1.80
  -7   0   0   40.35    1.58
  -7   0   0   42.04    1.86
  -7   0   0   39.68    1.54
   7   0   0   39.37    2.14
   7   0   0   38.23    1.64
   7   0   0   39.46    1.53
   7   0   0   38.97    1.60
  -7   0   0   37.54    2.51
  -7   0   0   37.65    1.58
  -7   0   0   36.95    1.66
   7   0   0   42.96    1.80
  -7   0   0   41.11    1.78
   7   0   0   37.86    1.70
  -7   0   0   39.58    1.71
   7   0   0   41.52    1.75
   7   0   0   41.43    1.79
   7   0   0   37.60    1.85
   8   0   0   22.61    1.02
   8   0   0   20.72    1.02
   8   0   0   22.44    1.09
  -8   0   0   23.11    2.18
   8   0   0   24.35    1.13
   8   0   0   24.12    1.24
  -8   0   0   21.43    1.19
  -8   0   0   22.14    1.10
   8   0   0   22.07    0.99
  -8   0   0   23.54    1.30
  -8   0   0   23.74    1.14
  -8   0   0   22.34    1.12
   8   0   0   21.42    0.95
   8   0   0   24.80    1.21
  -8   0   0   22.56    1.15
   8   0   0   22.40    1.10
  -8   0   0   22.64    1.25
  -8   0   0   23.54    1.09
   8   0   0   23.33    1.24
  -8   0   0   21.17    1.45
  -8   0   0   22.13    1.33
   8   0   0   24.79    1.27
  -8   0   0   22.75    1.13
  -9   0   0    6.62    0.84
   9   0   0    7.04    0.50
   9   0   0    7.21    0.48
   9   0   0    7.24    0.42
  -9   0   0   11.35    2.10
  -9   0   0    6.69    0.61
  -9   0   0    7.31    0.55
  -9   0   0    6.61    0.41
   9   0   0    6.90    0.48
   9   0   0    7.28    0.78
   9   0   0    6.83    0.52
  -9   0   0    6.69    0.99
  -9   0   0    7.51    0.64
  -9   0   0    7.92    0.52
  -9   0   0    6.95    0.55
  -9   0   0    5.70    0.41
   9   0   0    6.85    0.44
  -9   0   0    6.85    0.56
  -9   0   0    7.30    0.68
   9   0   0    6.54    0.61
  -9   0   0    6.26    0.46
   9   0   0    6.80    0.59
  -9   0   0    6.27    0.62
  -9   0   0    6.80    0.59
  -9   0   0    6.83    0.56
   9   0   0    6.81    0.54
   9   0   0    7.20    0.63
   9   0   0    7.69    0.56
   9   0   0    6.74    0.47
 -10   0   0   59.45    2.48
  10   0   0   56.81    2.30
  10   0   0   56.02    2.27
  10   0   0   56.56    2.42
 -10   0   0   58.56    2.28
 -10   0   0   56.37    2.26
  10   0   0   56.58    2.29
 -10   0   0   55.53    2.21
  10   0   0   56.77    2.38
 -10   0   0   55.47    2.43
 -10   0   0   58.43    2.68
 -10   0   0   54.20    2.28
 -10   0   0   57.99    2.40
 -10   0   0   56.17    2.56
  10   0   0   54.46    2.24
 -10   0   0   56.29    2.09
  10   0   0   56.29    2.16
  10   0   0   56.14    2.21
  10   0   0   57.18    2.60
  10   0   0   58.27    2.52
  10   0   0   56.02    2.58
 -10   0   0   54.63    2.60
 -10   0   0   58.68    2.32
  10   0   0   57.12    2.38
 -10   0   0   55.00    2.98
  10   0   0   55.91    2.10
  11   0   0   33.49    1.74
  11   0   0   33.90    1.85
 -11   0   0   33.78    1.89
 -11   0   0   33.64    1.49
 -11   0   0   32.62    1.62
 -11   0   0   32.84    1.29
 -11   0   0   33.29    1.61
  11   0   0   32.62    1.38
 -11   0   0   33.31    1.89
  11   0   0   35.01    1.34
  11   0   0   32.26    1.47
 -11   0   0   31.76    1.79
 -11   0   0   32.17    1.43
  11   0   0   35.38    1.44
  11   0   0   32.78    1.59
 -11   0   0   31.23    2.45
 -11   0   0   33.67    1.53
  11   0   0   34.23    1.54
  12   0   0   20.71    1.72
  12   0   0   22.97    1.59
  12   0   0   26.40    1.35
 -12   0   0   25.50    1.65
 -12   0   0   25.84    1.38
 -12   0   0   21.46    1.40
  12   0   0   25.85    1.03
 -12   0   0   26.38    1.28
  12   0   0   26.00    1.51
  13   0   0   59.96    2.52
  13   0   0   59.28    2.61
 -13   0   0   60.70    2.48
 -13   0   0   61.65    2.62
  13   0   0   59.17    2.83
 -13   0   0   59.18    3.05
  13   0   0   60.44    2.39
  13   0   0   56.40    2.21
 -13   0   0   57.54    2.67
 -13   0   0   61.86    2.43
 -14   0   0    2.95    0.64
 -14   0   0    3.11    0.52
  14   0   0    4.07    0.73
 -14   0   0    4.02    0.41
 -14   0   0    2.89    0.41
 -14   0   0    3.65    0.57
  14   0   0    3.96    0.38
  14   0   0    4.04    0.45
 -15   0   0   27.65    1.53
  15   0   0   28.44    1.75
  15   0   0   21.79    1.53
 -15   0   0   21.87    1.64
 -15   0   0   22.38    1.44
 -15   0   0   22.54    1.73
  16   0   0    1.70    0.30
 -16   0   0    1.69    0.27
 -16   0   0    2.02    0.32
 -16   0   0    3.45    0.56
  16   0   0    2.18    0.29
  16   0   0    1.82    0.67
 -17   0   0   12.47    0.76
 -17   0   0   12.96    0.80
 -17   0   0   13.90    0.94
  17   0   0   14.00    0.86
  18   0   0   13.13    0.80
 -18   0   0   12.75    0.72
 -18   0   0   12.53    0.75
 -18   0   0   13.06    0.87
 -19   0   0    0.63    0.17
 -19   0   0    0.56    0.21
 -19   0   0    0.68    0.23
  19   0   0    0.65    0.17
   0  -1   0    0.02    0.05
   0  -1   0    0.05    0.06
   0  -1   0    0.01    0.04
   0  -1   0    0.08    0.11
   1  -1   0    1.49    0.18
  -1  -1   0    1.73    0.15
   1  -1   0    1.51    0.18
  -1  -1   0    1.53    0.15
   1  -1   0    1.60    0.14
   1  -1   0    2.10    0.27
  -1  -1   0    1.58    0.21
  -1  -1   0    1.65    0.16
   1  -1   0    1.56    0.24
  -1  -1   0    1.70    0.21
   1  -1   0    1.50    0.17
   1   1   0    1.97    0.08
  -1   1   0    1.94    0.09
   1   1   0    1.91    0.08
  -1   1   0    2.00    0.09
   1   1   0    2.05    0.16
  -1   1   0    2.03    0.16
   1   1   0    2.01    0.09
   1   1   0    1.97    0.11
  -1   1   0    2.01    0.09
  -1   1   0    1.88    0.09
  -1   1   0    1.98    0.16
  -1   1   0    2.17    0.20
   1   1   0    2.00    0.09
   1   1   0    1.90    0.08
  -1   1   0    1.86    0.11
   1   1   0    1.92    0.08
   1   1   0    1.67    0.11
  -1   1   0    1.93    0.11
  -2  -1   0   54.38    1.89
   2  -1   0   49.85    1.93
   2  -1   0   50.81    2.00
   2  -1   0   52.58    2.05
  -2  -1   0   47.78    1.81
   2  -1   0   54.02    1.96
  -2  -1   0   48.81    2.05
   2   1   0   51.31    1.83
   2   1   0   52.63    1.86
  -2   1   0   48.29    1.82
   2   1   0   53.50    1.88
  -2   1   0   48.68    1.83
  -2   1   0   49.48    1.98
  -2   1   0   48.33    1.85
  -2   1   0   54.32    1.86
   3  -1   0   16.44    0.89
  -3  -1   0   16.11    0.67
   3  -1   0   17.65    0.81
   3  -1   0   16.65    0.74
  -3  -1   0   15.99    0.64
   3  -1   0   17.60    0.94
   3  -1   0   17.62    0.82
   3  -1   0   17.08    0.84
  -3  -1   0   18.35    0.79
   3  -1   0   18.11    0.84
  -3  -1   0   16.89    0.73
  -3  -1   0   17.56    1.05
  -3  -1   0   17.49    0.67
   3  -1   0   18.23    0.72
   3  -1   0   17.80    0.81
   3  -1   0   17.59    0.68
  -3  -1   0   17.54    0.72
   3  -1   0   18.35    0.81
   3  -1   0   16.78    0.72
  -3  -1   0   17.38    0.70
   3  -1   0   17.39    0.67
  -3  -1   0   17.42    0.77
  -3  -1   0   16.28    0.66
  -3  -1   0   16.54    0.79
  -3   1   0   14.33    0.72
  -3   1   0   15.16    0.68
  -3   1   0   15.55    0.69
   3   1   0   15.51    0.69
  -3   1   0   15.61    0.77
   3   1   0   15.09    0.66
   3   1   0   14.74    0.66
  -3   1   0   15.15    0.69
   3   1   0   15.80    0.70
   3   1   0   15.67    0.68
  -3   1   0   14.92    0.84
   3   1   0   14.48    0.67
   3   1   0   14.49    0.74
   3   1   0   14.92    0.71
  -3   1   0   15.58    0.76
   3   1   0   14.27    0.67
   3   1   0   15.17    0.75
  -3   1   0   15.61    0.75
  -4  -1   0  136.62    5.29
  -4  -1   0  146.80    4.99
   4  -1   0  134.42    5.12
  -4  -1   0  130.97    4.87
   4  -1   0  130.18    4.85
   4   1   0  134.86    4.87
  -4   1   0  145.26    5.12
  -4   1   0  128.20    4.88
   4   1   0  140.61    5.18
  -4   1   0  132.59    5.43
   5  -1   0    5.41    0.43
  -5  -1   0    6.26    0.44
  -5  -1   0    7.06    0.94
   5  -1   0    5.42    0.39
   5  -1   0    5.98    0.44
   5  -1   0    5.96    0.48
   5  -1   0    6.07    0.39
  -5  -1   0    5.85    0.54
  -5  -1   0    6.16    0.42
  -5  -1   0    5.89    0.37
  -5  -1   0    5.99    0.36
   5  -1   0    5.78    0.49
   5  -1   0    6.03    0.72
   5  -1   0    5.70    0.50
   5  -1   0    6.20    0.49
  -5  -1   0    6.28    0.55
  -5  -1   0    5.08    0.37
  -5  -1   0    5.49    0.38
   5  -1   0    6.06    0.43
  -5  -1   0    6.38    0.49
  -5  -1   0    5.80    0.48
  -5   1   0    6.40    0.52
  -5   1   0    6.30    0.50
   5   1   0    6.11    0.38
   5   1   0    5.93    0.39
   5   1   0    6.10    0.36
  -5   1   0    6.13    0.48
  -5   1   0    5.82    0.42
   5   1   0    6.99    0.49
   5   1   0    6.08    0.57
   5   1   0    6.41    0.42
  -5   1   0    5.78    0.63
   5   1   0    6.42    0.40
   5   1   0    6.50    0.37
   5   1   0    6.40    0.42
   5   1   0    6.09    0.47
  -5   1   0    5.62    0.35
  -5   1   0    6.23    0.48
  -5   1   0    5.70    0.34
  -5   1   0    5.86    0.40
   5   1   0    6.05    0.42
   5   1   0    5.73    0.40
  -5   1   0    5.81    0.39
  -6  -1   0   92.06    3.43
  -6  -1   0   91.32    3.98
   6  -1   0   92.74    3.40
  -6  -1   0   92.81    3.59
   6  -1   0   83.33    3.50
   6  -1   0   84.50    3.54
  -6  -1   0   84.76    3.59
  -6  -1   0   81.50    3.50
  -6  -1   0   92.39    3.50
  -6  -1   0   85.18    3.26
   6  -1   0   90.20    3.39
   6  -1   0   89.19    3.40
   6  -1   0   91.39    3.31
   6  -1   0   81.52    3.73
  -6  -1   0   90.04    3.57
  -6   1   0   84.37    3.32
  -6   1   0   93.10    3.50
   6   1   0   88.02    3.37
  -6   1   0   87.01    3.17
   6   1   0   89.48    3.39
  -6   1   0   91.68    3.50
  -6   1   0   87.14    3.42
  -6   1   0   91.42    3.31
  -6   1   0   92.00    3.69
  -6   1   0   87.11    3.20
   6   1   0   89.41    3.56
  -6   1   0   88.21    3.22
   6   1   0   91.04    3.22
   6   1   0   90.41    3.41
  -6   1   0   89.06    3.40
  -6   1   0   87.22    3.23
   6   1   0   89.37    3.18
   7  -1   0   14.58    0.80
  -7  -1   0   16.60    1.01
   7  -1   0   17.63    0.95
  -7  -1   0   17.40    1.59
   7  -1   0   17.83    1.03
  -7  -1   0   15.49    0.90
  -7  -1   0   16.97    1.15
   7  -1   0   14.88    0.83
   7  -1   0   16.18    0.88
   7  -1   0   16.09    0.93
   7  -1   0   15.76    0.99
  -7  -1   0   16.73    0.95
  -7  -1   0   15.46    0.81
  -7   1   0   17.89    1.24
   7   1   0   14.79    0.89
   7   1   0   16.42    0.76
   7   1   0   17.62    0.86
   7   1   0   15.00    0.89
  -7   1   0   16.18    0.94
   7   1   0   16.58    0.89
  -7   1   0   16.11    1.00
  -7   1   0   15.73    0.71
   7   1   0   16.23    0.82
  -7   1   0   17.18    1.00
  -7   1   0   15.93    0.74
   7   1   0   15.92    0.73
  -7   1   0   15.93    0.81
   7   1   0   17.44    1.03
  -7   1   0   16.79    0.86
  -7   1   0   18.73    0.90
  -7   1   0   15.60    0.82
  -7   1   0   15.95    0.96
   7   1   0   18.06    1.26
   7   1   0   17.05    0.96
   7   1   0   17.96    0.90
  -7   1   0   15.91    0.97
  -7   1   0   18.17    1.03
   7   1   0   17.77    0.96
   7   1   0   18.04    0.99
  -8  -1   0   42.73    1.94
  -8  -1   0   37.26    1.72
  -8  -1   0   36.55    2.52
   8  -1   0   41.89    1.83
   8  -1   0   41.32    1.84
  -8  -1   0   41.37    1.85
  -8  -1   0   39.09    1.78
   8  -1   0   38.21    1.93
  -8  -1   0   41.29    2.11
   8  -1   0   40.49    1.73
   8   1   0   41.10    1.84
  -8   1   0   38.85    1.71
   8   1   0   38.45    1.84
   8   1   0   41.62    1.68
  -8   1   0   38.64    1.58
  -8   1   0   39.82    1.90
  -8   1   0   38.33    1.59
   8   1   0   36.12    1.59
  -8   1   0   39.06    2.14
   8   1   0   38.82    1.73
   8   1   0   36.64    1.51
  -8   1   0   39.12    1.87
   8   1   0   39.91    1.70
  -8   1   0   35.65    1.69
   8   1   0   37.55    1.59
   8   1   0   37.38    1.74
  -8   1   0   35.68    1.49
   8   1   0   37.24    1.55
  -8   1   0   38.38    1.84
  -8   1   0   38.29    1.54
  -8   1   0   38.36    1.80
  -8   1   0   37.81    1.87
  -8   1   0   38.32    1.68
   9  -1   0   12.66    0.87
   9  -1   0   12.08    0.87
   9  -1   0   12.72    0.80
  -9  -1   0   12.56    0.82
  -9  -1   0   14.40    1.01
  -9  -1   0   11.96    0.76
  -9  -1   0   11.64    0.71
   9  -1   0   12.83    0.75
   9  -1   0   12.10    0.73
  -9  -1   0   13.30    0.91
  -9  -1   0   12.66    0.87
  -9  -1   0   15.51    1.76
  -9  -1   0   12.65    0.75
  -9  -1   0   12.75    1.33
   9  -1   0   14.13    1.03
   9   1   0   12.67    0.70
   9   1   0   13.43    0.65
   9   1   0   12.69    0.72
   9   1   0   14.33    0.74
  -9   1   0   12.52    0.58
   9   1   0   11.86    0.66
   9   1   0   11.69    0.82
   9   1   0   12.06    0.59
  -9   1   0   13.75    0.98
  -9   1   0   12.76    0.65
  -9   1   0   11.66    1.06
   9   1   0   12.80    0.91
  -9   1   0   13.01    0.82
  -9   1   0   14.37    0.91
  -9   1   0   12.73    0.76
  -9   1   0   12.39    0.62
  -9   1   0   13.23    0.70
  -9   1   0   12.52    0.79
   9   1   0   13.00    0.95
  -9   1   0   12.99    0.71
   9   1   0   12.65    0.76
   9   1   0   13.69    0.81
   9   1   0   13.05    0.84
 -10  -1   0    6.36    0.68
  10  -1   0    9.13    0.54
 -10  -1   0    7.40    0.53
  10  -1   0    7.57    0.70
 -10  -1   0    7.71    1.20
 -10  -1   0    7.57    1.53
 -10  -1   0    8.59    0.81
  10  -1   0    7.01    0.54
 -10  -1   0    6.77    0.58
 -10  -1   0    7.68    0.63
 -10  -1   0    7.54    0.51
 -10  -1   0    7.95    0.58
  10  -1   0    8.21    0.63
  10  -1   0    7.81    0.79
  10  -1   0    7.32    0.52
  10  -1   0    8.44    0.76
 -10  -1   0    7.94    0.74
  10  -1   0    8.43    0.61
 -10   1   0    7.67    0.45
 -10   1   0    7.38    0.47
 -10   1   0    5.94    0.57
 -10   1   0    6.68    0.68
  10   1   0    6.69    0.55
 -10   1   0    7.40    0.62
  10   1   0    7.87    0.61
 -10   1   0    7.79    0.68
 -10   1   0    5.95    1.10
  10   1   0    8.87    0.69
 -10   1   0    6.48    0.90
  10   1   0    8.06    0.74
 -10   1   0    6.85    0.56
 -10   1   0    6.88    0.67
 -10   1   0    7.68    0.51
 -10   1   0    6.97    0.51
  10   1   0    6.94    0.51
  10   1   0    6.82    0.51
 -10   1   0    6.99    0.40
  10   1   0    7.66    0.78
 -10   1   0    6.91    0.50
 -10   1   0    6.54    0.71
  10   1   0    7.76    0.46
 -10   1   0    7.17    0.78
  10   1   0    7.87    0.84
  10   1   0    7.01    0.48
  10   1   0    7.62    0.52
  10   1   0    6.62    0.40
  11  -1   0    5.96    0.63
 -11  -1   0    5.75    0.70
 -11  -1   0    6.26    0.59
 -11  -1   0    6.28    0.47
 -11  -1   0    8.36    1.92
 -11  -1   0    6.19    0.50
  11  -1   0    5.79    0.50
 -11  -1   0    6.03    0.61
 -11  -1   0    5.91    0.48
 -11  -1   0    5.43    0.53
  11  -1   0    6.47    0.81
  11  -1   0    5.99    0.48
  11  -1   0    6.42    0.58
  11   1   0    6.11    0.36
  11   1   0    6.08    0.47
 -11   1   0    5.56    0.56
 -11   1   0    3.94    0.68
 -11   1   0    4.70    0.43
  11   1   0    5.66    0.67
 -11   1   0    6.63    0.62
 -11   1   0    5.35    0.43
  11   1   0    5.45    0.47
 -11   1   0    4.37    0.66
  11   1   0    4.35    0.72
  11   1   0    4.67    0.87
 -11   1   0    5.44    0.94
 -11   1   0    5.02    0.33
  11   1   0    5.29    0.46
 -11   1   0    3.36    1.22
  11   1   0    5.30    0.39
 -11   1   0    5.67    0.46
 -11   1   0    5.86    0.58
  11   1   0    5.12    0.41
 -11   1   0    4.91    0.75
 -11   1   0    5.14    0.40
 -11   1   0    6.03    1.15
 -11   1   0    4.94    0.96
  11   1   0    5.91    0.74
 -11   1   0    6.45    0.50
 -11   1   0    5.56    0.39
 -12  -1   0    1.36    0.38
 -12  -1   0    1.37    0.37
  12  -1   0    1.19    0.40
  12  -1   0    0.97    0.38
 -12  -1   0    1.01    0.27
 -12  -1   0    0.52    1.89
 -12  -1   0    0.86    0.22
 -12  -1   0    1.39    0.38
 -12  -1   0    0.82    0.28
  12  -1   0    0.86    0.24
  12  -1   0    1.32    0.48
 -12  -1   0    1.00    0.39
  12  -1   0    1.34    0.35
  12   1   0    1.29    0.37
 -12   1   0    1.29    0.24
 -12   1   0    1.13    0.22
  12   1   0    1.44    0.31
  12   1   0    0.67    0.21
 -12   1   0    0.83    0.38
 -12   1   0    0.80    0.24
  12   1   0    1.40    0.19
  12   1   0    1.40    0.23
 -12   1   0    1.02    0.34
  12   1   0    1.66    0.28
 -12   1   0    0.63    0.36
  12   1   0    0.84    0.22
  12   1   0    0.39    0.26
 -12   1   0    0.96    0.39
 -12   1   0    0.74    0.34
 -12   1   0    1.13    0.23
 -12   1   0    1.52    1.40
 -13  -1   0   23.82    1.31
 -13  -1   0   23.20    1.16
 -13  -1   0   22.88    1.22
  13  -1   0   24.08    1.26
  13  -1   0   24.05    1.53
 -13  -1   0   23.00    1.48
  13  -1   0   23.09    1.18
 -13  -1   0   22.79    1.63
 -13   1   0   24.01    1.34
  13   1   0   22.26    1.21
  13   1   0   23.02    1.46
 -13   1   0   24.25    1.35
 -13   1   0   24.32    1.16
 -13   1   0   21.85    1.16
 -13   1   0   24.38    1.00
 -13   1   0   22.92    1.65
  13   1   0   25.17    1.02
 -14  -1   0    3.88    0.52
 -14  -1   0    2.92    0.47
  14  -1   0    3.93    0.47
  14  -1   0    3.18    0.45
 -14  -1   0    3.13    0.68
 -14  -1   0    2.95    0.54
  14  -1   0    3.00    0.59
 -14  -1   0    3.74    0.45
  14  -1   0    3.26    0.51
  14   1   0    2.63    0.39
 -14   1   0    3.53    0.46
 -14   1   0    2.80    0.26
 -14   1   0    3.02    0.39
 -14   1   0    2.64    0.71
 -14   1   0    3.08    0.46
  14   1   0    2.62    0.26
  14   1   0    3.62    0.67
 -14   1   0    3.54    0.58
 -15  -1   0   20.37    1.11
 -15  -1   0   16.28    1.45
 -15  -1   0   19.05    1.23
  15  -1   0   20.85    1.25
 -15  -1   0   22.05    1.24
  15  -1   0   20.22    1.14
  15  -1   0   19.17    1.40
  15  -1   0   20.64    1.07
 -15  -1   0   22.75    1.17
 -15   1   0   19.38    1.07
  15   1   0   18.67    0.86
  15   1   0   21.03    1.08
  15   1   0   18.59    1.09
 -15   1   0   17.89    1.02
 -15   1   0   21.40    1.25
  15   1   0   17.73    1.34
 -15   1   0   16.62    1.48
 -16  -1   0    3.74    0.40
 -16  -1   0    3.79    0.62
 -16  -1   0    3.61    0.57
  16  -1   0    4.01    0.73
  16  -1   0    4.11    0.42
 -16  -1   0    2.84    0.40
 -16   1   0    4.24    0.61
  16   1   0    4.25    0.46
 -16   1   0    5.07    0.48
  16   1   0    4.72    0.40
 -16   1   0    4.30    0.43
 -17  -1   0    3.46    0.36
 -17  -1   0    2.46    0.40
 -17  -1   0    2.97    0.40
  17  -1   0    1.97    0.33
  17   1   0    2.42    0.30
 -17   1   0    3.53    0.37
 -17   1   0    3.44    0.51
  17   1   0    3.64    0.40
 -17   1   0    3.37    0.42
  18  -1   0    1.18    0.27
 -18  -1   0    0.51    0.25
 -18  -1   0    0.91    0.24
 -18  -1   0    0.91    0.21
  18   1   0    1.07    0.25
 -18   1   0    0.96    0.21
  18   1   0    0.91    0.19
 -18   1   0    1.11    0.25
 -18   1   0    1.10    0.34
 -19  -1   0    3.39    0.33
  19  -1   0    3.37    0.35
 -19  -1   0    3.96    0.41
  19   1   0    3.28    0.33
 -19   1   0    4.06    0.33
 -19   1   0    2.96    0.46
   0  -2   0   35.83    1.63
   0  -2   0   37.30    1.57
   0  -2   0   36.24    1.56
   0  -2   0   38.61    1.57
  -1  -2   0  331.84   10.93
   1  -2   0  294.65   10.65
  -1   2   0  301.95   10.82
  -2  -2   0   53.61    2.00
  -2  -2   0   50.11    2.02
  -2  -2   0   49.06    2.03
   2  -2   0   49.51    2.22
   2  -2   0   53.97    2.16
  -2  -2   0   54.29    2.13
  -2  -2   0   55.62    2.08
   2  -2   0   50.86    2.10
   2   2   0   49.56    1.85
  -2   2   0   52.03    2.12
   2   2   0   52.00    1.84
  -2   2   0   53.74    2.03
   2   2   0   52.17    1.98
  -2   2   0   50.84    1.87
   2   2   0   51.81    1.91
  -2   2   0   51.61    1.87
  -2   2   0   52.70    1.92
  -2   2   0   50.28    1.83
   2   2   0   50.00    1.88
   3  -2   0   74.54    3.09
   3  -2   0   77.03    2.97
  -3  -2   0   75.29    3.04
   3  -2   0   84.22    3.20
  -3  -2   0   83.83    3.03
   3  -2   0   71.62    3.15
   3   2   0   75.24    2.77
  -3   2   0   72.76    2.76
  -3   2   0   80.27    2.80
  -3   2   0   75.94    3.04
  -3   2   0   75.21    2.69
   3   2   0   77.96    2.76
   3   2   0   82.08    2.86
  -3   2   0   71.76    2.74
  -3   2   0   71.45    2.80
   3   2   0   76.45    2.82
  -4  -2   0  305.37   11.20
   4  -2   0  302.07   11.23
   4  -2   0  314.92   11.25
  -4  -2   0  314.09   11.02
   4   2   0  314.53   10.81
  -4   2   0  307.96   11.13
   4   2   0  315.01   10.87
  -4   2   0  310.46   10.84
  -5  -2   0   89.82    3.97
  -5  -2   0  101.10    3.92
  -5  -2   0  100.92    4.27
  -5  -2   0  110.91    4.03
   5  -2   0   91.00    4.24
   5  -2   0  104.38    3.91
   5  -2   0   91.00    4.01
  -5   2   0  106.58    4.18
  -5   2   0  111.04    3.89
  -5   2   0  106.12    3.83
  -5   2   0  104.11    3.67
   5   2   0  105.05    3.82
   5   2   0  106.64    3.91
  -5   2   0  108.20    3.99
   5   2   0  101.41    3.68
  -6  -2   0   19.33    0.98
   6  -2   0   19.31    1.03
   6  -2   0   20.35    1.11
   6  -2   0   18.47    0.97
  -6  -2   0   19.25    1.25
   6  -2   0   18.85    1.18
  -6  -2   0   21.24    1.54
  -6  -2   0   19.98    1.18
   6   2   0   19.28    1.19
  -6   2   0   20.72    1.14
   6   2   0   18.16    0.99
  -6   2   0   20.70    1.11
   6   2   0   17.25    0.83
  -6   2   0   20.35    0.94
  -6   2   0   18.49    0.82
  -6   2   0   19.68    1.09
  -6   2   0   18.44    0.80
  -6   2   0   18.69    0.95
   6   2   0   20.47    1.10
   6   2   0   18.24    0.96
   6   2   0   18.16    0.91
   6   2   0   17.36    0.80
   6   2   0   18.03    0.90
   6   2   0   19.97    0.89
   6   2   0   18.19    1.01
  -6   2   0   20.87    0.97
  -6   2   0   19.85    1.37
   6   2   0   19.49    0.91
  -6   2   0   18.76    1.05
   6   2   0   18.69    0.96
   7  -2   0   48.84    2.07
  -7  -2   0   48.39    2.07
  -7  -2   0   48.57    2.69
  -7  -2   0   44.58    2.03
   7  -2   0   46.69    2.31
   7  -2   0   46.43    2.03
   7  -2   0   47.01    2.14
  -7  -2   0   48.09    2.18
  -7  -2   0   46.64    2.03
   7  -2   0   46.18    2.10
  -7  -2   0   47.25    2.28
   7   2   0   47.58    2.06
   7   2   0   45.77    1.80
  -7   2   0   48.34    2.13
   7   2   0   48.14    2.17
  -7   2   0   51.30    2.51
  -7   2   0   46.73    1.83
   7   2   0   48.56    1.85
   7   2   0   47.29    1.88
  -7   2   0   46.03    1.79
   7   2   0   48.69    2.00
   7   2   0   50.35    1.98
  -7   2   0   49.69    2.24
  -7   2   0   47.09    1.96
  -7   2   0   50.26    2.01
   7   2   0   47.22    1.88
  -7   2   0   45.85    1.87
  -7   2   0   49.69    2.19
  -7   2   0   46.41    2.16
   7   2   0   48.02    1.93
  -7   2   0   45.87    1.86
   8  -2   0   43.50    1.98
   8  -2   0   41.81    2.18
   8  -2   0   38.23    1.91
  -8  -2   0   41.47    1.88
  -8  -2   0   38.60    2.20
   8  -2   0   40.47    1.91
  -8  -2   0   37.67    1.83
   8  -2   0   42.10    1.87
  -8  -2   0   45.20    2.09
  -8  -2   0   46.31    2.69
  -8  -2   0   39.97    1.88
  -8  -2   0   38.90    1.89
   8   2   0   41.75    1.79
   8   2   0   42.22    1.83
  -8   2   0   40.15    1.67
  -8   2   0   41.66    1.98
   8   2   0   41.40    1.66
  -8   2   0   42.37    2.17
   8   2   0   46.89    2.27
   8   2   0   41.12    1.70
  -8   2   0   41.80    1.83
  -8   2   0   41.44    1.61
   8   2   0   42.52    1.92
  -8   2   0   38.06    2.37
  -8   2   0   42.03    1.99
   8   2   0   42.82    1.77
  -8   2   0   40.55    1.64
  -8   2   0   41.62    1.80
  -8   2   0   42.45    2.11
  -8   2   0   40.14    2.01
  -8   2   0   38.88    1.68
   8   2   0   41.09    1.71
   8   2   0   41.46    1.62
  -9  -2   0   54.68    2.18
   9  -2   0   55.46    2.69
   9  -2   0   55.59    2.44
  -9  -2   0   51.44    2.37
   9  -2   0   52.72    2.05
  -9  -2   0   53.11    3.16
  -9  -2   0   51.62    2.15
   9  -2   0   50.49    2.11
  -9  -2   0   57.64    2.57
   9  -2   0   47.37    2.53
   9  -2   0   51.08    2.15
   9  -2   0   58.31    2.44
  -9  -2   0   56.88    2.20
  -9  -2   0   54.40    2.33
   9   2   0   51.87    2.11
   9   2   0   51.55    2.25
  -9   2   0   51.78    2.43
  -9   2   0   48.70    2.43
   9   2   0   52.79    2.23
   9   2   0   52.71    2.16
  -9   2   0   51.20    2.03
   9   2   0   52.73    2.11
   9   2   0   53.94    2.39
   9   2   0   52.71    2.06
  -9   2   0   47.67    2.81
  -9   2   0   51.12    2.46
  -9   2   0   49.90    2.07
  -9   2   0   49.47    2.49
  -9   2   0   50.43    2.24
  -9   2   0   51.84    2.10
   9   2   0   52.35    2.19
  -9   2   0   49.39    1.98
   9   2   0   51.03    2.00
  -9   2   0   51.02    2.40
  -9   2   0   48.43    1.95
  -9   2   0   51.26    2.21
   9   2   0   52.29    2.46
  -9   2   0   48.49    2.04
 -10  -2   0   16.09    0.85
  10  -2   0   16.24    0.92
 -10  -2   0   14.93    0.89
 -10  -2   0   16.68    2.12
 -10  -2   0   15.26    0.90
 -10  -2   0   17.08    1.22
  10  -2   0   16.34    1.41
  10  -2   0   16.34    0.81
 -10  -2   0   16.90    1.05
  10  -2   0   17.50    1.04
 -10  -2   0   16.38    0.90
  10  -2   0   16.52    0.91
  10  -2   0   16.59    1.12
  10  -2   0   15.89    0.88
 -10  -2   0   15.70    0.85
 -10  -2   0   15.87    1.05
 -10   2   0   15.72    0.97
 -10   2   0   14.93    0.83
 -10   2   0   14.22    1.81
 -10   2   0   14.28    1.27
  10   2   0   16.02    0.78
 -10   2   0   16.16    1.18
  10   2   0   15.82    1.15
 -10   2   0   14.75    1.17
 -10   2   0   15.48    0.77
  10   2   0   15.08    0.81
  10   2   0   14.54    1.17
 -10   2   0   14.79    0.98
 -10   2   0   15.85    0.76
  10   2   0   13.76    0.96
 -10   2   0   15.43    0.86
  10   2   0   14.64    0.84
 -10   2   0   14.68    0.80
  10   2   0   15.70    0.92
 -10   2   0   14.39    1.12
 -10   2   0   15.84    0.80
  10   2   0   15.50    0.72
 -11  -2   0    2.57    0.48
  11  -2   0    2.87    0.44
  11  -2   0    2.59    0.53
  11  -2   0    4.25    0.55
 -11  -2   0    3.31    0.43
  11  -2   0    3.20    0.42
 -11  -2   0    0.94    1.30
 -11  -2   0    2.64    0.40
  11  -2   0    3.15    0.33
 -11  -2   0    4.00    0.64
 -11  -2   0    2.89    0.42
  11  -2   0    2.29    0.44
 -11  -2   0    3.34    0.47
 -11  -2   0    2.98    0.65
  11  -2   0    2.39    0.60
 -11  -2   0    2.83    0.37
  11   2   0    2.66    0.38
  11   2   0    2.36    0.30
  11   2   0    1.80    0.57
 -11   2   0    3.94    0.40
 -11   2   0    3.38    0.35
 -11   2   0    2.46    1.34
 -11   2   0    3.05    0.34
  11   2   0    3.67    0.47
 -11   2   0    3.87    0.68
 -11   2   0    2.26    0.43
  11   2   0    3.17    0.26
  11   2   0    3.66    0.47
 -11   2   0    3.11    0.26
 -11   2   0    2.17    0.73
 -11   2   0    2.88    0.61
 -11   2   0    2.84    0.56
  11   2   0    2.47    0.42
  11   2   0    2.95    0.45
  11   2   0    2.91    0.36
 -11   2   0    4.01    0.76
  11   2   0    3.45    0.57
 -11   2   0    3.21    0.39
 -11   2   0    2.95    0.32
  11   2   0    2.44    0.53
 -11   2   0    2.61    0.44
 -12  -2   0    7.36    0.60
 -12  -2   0    6.58    0.81
  12  -2   0    6.47    0.64
  12  -2   0    7.20    0.52
 -12  -2   0    6.74    0.60
  12  -2   0    7.41    0.77
  12  -2   0    6.77    0.55
 -12  -2   0    6.27    0.52
 -12  -2   0    7.15    0.70
 -12  -2   0    5.51    0.56
  12  -2   0    6.79    0.60
 -12  -2   0    7.07    0.58
 -12  -2   0    5.15    1.79
  12  -2   0    7.20    0.90
 -12  -2   0    5.97    0.65
  12  -2   0    6.16    0.59
 -12   2   0    6.90    0.67
  12   2   0    6.59    0.62
  12   2   0    6.80    1.01
  12   2   0    6.89    0.69
 -12   2   0    6.70    0.55
 -12   2   0    6.56    0.52
 -12   2   0    7.21    0.48
 -12   2   0    6.78    0.76
  12   2   0    6.15    0.49
 -12   2   0    7.46    0.53
 -12   2   0    7.10    0.85
  12   2   0    7.03    0.42
 -12   2   0    6.67    0.50
 -12   2   0    7.41    0.42
  12   2   0    6.73    0.65
  12   2   0    8.01    0.50
  12   2   0    7.06    0.57
 -12   2   0    7.45    0.59
 -12   2   0    6.61    0.68
  12   2   0    6.85    0.55
 -12   2   0    4.28    1.09
  12   2   0    6.91    0.55
 -13  -2   0   21.15    1.13
 -13  -2   0   20.95    1.07
 -13  -2   0   20.98    1.31
  13  -2   0   23.04    1.24
  13  -2   0   21.99    1.19
 -13  -2   0   17.99    1.46
  13  -2   0   16.87    1.52
  13  -2   0   20.78    1.04
 -13  -2   0   21.51    3.16
  13  -2   0   19.56    1.24
 -13  -2   0   19.13    1.25
 -13  -2   0   20.36    1.18
  13  -2   0   19.60    1.08
 -13  -2   0   19.67    1.05
  13   2   0   20.85    1.10
  13   2   0   16.06    1.73
 -13   2   0   20.84    0.89
 -13   2   0   19.68    1.00
 -13   2   0   20.52    0.97
  13   2   0   20.80    1.14
 -13   2   0   19.13    1.37
  13   2   0   20.10    1.25
 -13   2   0   19.67    1.16
 -13   2   0   19.26    1.09
 -13   2   0   20.71    1.15
 -13   2   0   19.31    1.03
  13   2   0   19.74    0.98
  13   2   0   20.01    1.04
  13   2   0   20.27    0.91
  13   2   0   19.65    1.10
  13   2   0   18.63    1.29
 -13   2   0   20.65    1.04
  13   2   0   17.23    1.23
 -14  -2   0   32.29    1.51
 -14  -2   0   35.25    1.83
 -14  -2   0   23.10    3.58
 -14  -2   0   29.05    2.01
 -14  -2   0   34.92    1.81
 -14  -2   0   34.89    1.62
 -14  -2   0   34.99    1.53
 -14  -2   0   36.98    1.72
  14  -2   0   35.58    1.68
  14  -2   0   33.83    1.78
  14  -2   0   34.26    1.58
  14  -2   0   30.94    1.93
  14   2   0   33.43    1.45
  14   2   0   32.33    1.50
  14   2   0   33.38    1.36
 -14   2   0   34.50    1.44
  14   2   0   30.24    1.79
 -14   2   0   32.00    1.47
 -14   2   0   31.06    2.08
 -14   2   0   33.97    1.34
  14   2   0   31.56    1.57
 -14   2   0   33.90    1.66
 -14   2   0   32.21    1.52
 -14   2   0   32.05    1.50
 -15  -2   0   12.57    0.97
 -15  -2   0   13.07    0.80
  15  -2   0   12.56    0.82
  15  -2   0   13.36    0.99
 -15  -2   0   13.56    0.93
 -15  -2   0   13.36    0.87
  15  -2   0   14.38    0.93
 -15  -2   0   14.19    1.04
 -15   2   0   13.45    0.81
  15   2   0   13.86    0.75
  15   2   0   13.73    0.79
  15   2   0   14.66    0.89
 -15   2   0   13.82    0.65
 -15   2   0   13.28    0.81
  15   2   0   14.38    0.68
 -15   2   0   13.96    0.91
 -16  -2   0    1.40    0.26
 -16  -2   0    1.04    0.26
  16  -2   0    1.02    0.24
  16  -2   0    1.12    0.34
 -16  -2   0    0.90    0.29
 -16  -2   0    1.20    0.39
  16  -2   0    0.99    0.25
  16   2   0    1.24    0.29
  16   2   0    0.99    0.23
 -16   2   0    1.12    0.25
 -16   2   0    1.15    0.31
 -16   2   0    1.59    0.32
  16   2   0    1.17    0.17
  17  -2   0    3.41    0.50
 -17  -2   0    4.66    0.46
  17  -2   0    4.49    0.46
 -17  -2   0    3.29    0.44
  17   2   0    4.02    0.37
  17   2   0    4.69    0.44
 -17   2   0    4.15    0.40
 -18  -2   0    5.82    0.52
  18  -2   0    5.51    0.48
 -18  -2   0    5.95    0.47
  18   2   0    5.31    0.39
 -18   2   0    5.77    0.44
  18   2   0    5.11    0.44
  19  -2   0   12.83    0.73
 -19  -2   0   11.46    0.69
 -19  -2   0   11.76    0.71
  19   2   0   10.29    0.55
 -19   2   0   13.27    0.69
  19   2   0    9.46    0.62
   0  -3   0    0.04    0.11
   0  -3   0    0.03    0.11
   0  -3   0    0.14    0.15
   0  -3   0    0.16    0.31
   0   3   0   -0.02    0.06
   0   3   0   -0.14    0.17
   0   3   0    0.07    0.07
   0   3   0    0.04    0.06
  -1  -3   0    2.04    0.36
   1  -3   0    2.35    0.42
   1  -3   0    3.43    0.56
  -1  -3   0    2.09    0.37
   1  -3   0    2.07    0.37
  -1  -3   0    2.03    0.36
  -1  -3   0    1.75    0.46
   1  -3   0    2.40    0.42
  -1   3   0    2.15    0.29
   1   3   0    2.08    0.24
  -1   3   0    2.14    0.25
   1   3   0    2.44    0.21
  -1   3   0    2.53    0.40
  -2  -3   0   32.96    1.51
   2  -3   0   33.82    1.63
   2  -3   0   34.00    1.39
  -2  -3   0   36.44    1.72
  -2  -3   0   36.21    1.60
   2  -3   0   35.06    1.69
   2  -3   0   33.17    1.77
  -2  -3   0   30.93    1.53
   2  -3   0   32.94    1.65
   2   3   0   34.39    1.23
   2   3   0   33.41    1.74
  -2   3   0   33.82    1.38
   2   3   0   34.20    1.21
  -2   3   0   32.52    1.27
  -2   3   0   33.02    1.24
  -2   3   0   34.67    1.27
  -2   3   0   35.32    1.24
  -2   3   0   32.62    1.23
   2   3   0   34.58    1.31
   3  -3   0   32.39    1.64
   3  -3   0   34.45    1.86
   3  -3   0   34.99    1.73
   3  -3   0   37.39    1.77
  -3  -3   0   34.64    1.54
  -3  -3   0   34.85    1.62
  -3  -3   0   35.97    1.61
  -3  -3   0   32.14    1.48
   3  -3   0   32.80    1.69
  -3  -3   0   37.58    1.78
  -3   3   0   35.27    1.39
   3   3   0   34.64    1.35
   3   3   0   36.42    1.56
  -3   3   0   35.47    1.56
   3   3   0   35.34    1.38
  -3   3   0   35.51    1.50
  -3   3   0   34.26    1.26
   3   3   0   35.80    1.34
  -3   3   0   36.05    1.41
   3   3   0   37.61    1.44
  -3   3   0   35.85    1.34
   3   3   0   34.31    1.25
   3   3   0   35.89    1.31
   3   3   0   33.32    1.33
   3   3   0   31.61    1.24
   3   3   0   33.57    1.29
  -3   3   0   35.82    1.75
   3   3   0   36.27    1.43
  -3   3   0   35.02    1.33
   3   3   0   36.14    1.53
  -3   3   0   34.62    1.57
  -3   3   0   32.50    1.26
  -4  -3   0    7.76    0.80
  -4  -3   0    8.02    0.56
  -4  -3   0    8.17    0.49
   4  -3   0    9.10    0.74
  -4  -3   0    8.53    0.62
   4  -3   0    9.11    0.74
  -4  -3   0    7.75    0.73
   4  -3   0    8.32    0.55
   4  -3   0    9.68    0.77
   4  -3   0    8.18    0.87
   4   3   0    7.66    0.45
   4   3   0    7.77    0.44
   4   3   0    8.05    0.39
   4   3   0    8.07    0.61
  -4   3   0    8.63    0.63
   4   3   0    7.90    0.39
  -4   3   0    7.97    0.55
   4   3   0    8.18    0.60
  -4   3   0    7.90    0.39
  -4   3   0    8.23    0.61
  -4   3   0    8.79    0.47
  -4   3   0    7.61    0.46
  -4   3   0    8.62    0.46
  -4   3   0    8.08    0.39
   4   3   0    7.59    0.45
   4   3   0    8.29    0.41
  -4   3   0    7.48    0.81
   5  -3   0    0.28    0.16
   5  -3   0    0.31    0.23
  -5  -3   0    0.46    0.19
  -5  -3   0    0.61    0.38
   5  -3   0    0.08    0.37
   5  -3   0    0.43    0.24
   5  -3   0    0.45    0.26
  -5  -3   0    0.56    0.44
  -5  -3   0    0.23    0.15
   5   3   0    0.52    0.13
   5   3   0    0.40    0.12
  -5   3   0    0.42    0.11
  -5   3   0    0.52    0.14
   5   3   0    0.61    0.13
  -5   3   0    0.48    0.10
  -5   3   0    0.39    0.42
  -5   3   0    0.48    0.20
   5   3   0    0.66    0.21
   5   3   0    0.38    0.12
  -5   3   0    0.52    0.14
   5   3   0    0.62    0.20
  -5   3   0    0.59    0.13
   5   3   0    0.54    0.15
   5   3   0    0.54    0.14
  -5   3   0    0.47    0.15
  -5   3   0    0.58    0.21
  -5   3   0    0.82    0.25
  -5   3   0    0.08    0.22
  -6  -3   0    0.82    0.27
  -6  -3   0    0.71    0.25
   6  -3   0    0.89    0.33
  -6  -3   0    0.55    0.48
  -6  -3   0    0.82    0.27
  -6  -3   0    0.22    0.50
   6  -3   0    0.73    0.24
   6  -3   0    0.69    0.32
  -6   3   0    0.88    0.28
  -6   3   0    0.88    0.29
   6   3   0    1.21    0.20
   6   3   0    0.89    0.27
  -6   3   0    1.22    0.18
   6   3   0    0.98    0.20
  -6   3   0    1.13    0.16
  -6   3   0    1.15    0.32
   6   3   0    0.73    0.18
  -6   3   0    0.96    0.21
   6   3   0    1.04    0.17
   6   3   0    1.06    0.19
   6   3   0    0.99    0.29
  -6   3   0    1.12    0.57
   6   3   0    1.14    0.17
  -6   3   0    1.01    0.17
  -6   3   0    1.21    0.24
  -6   3   0    1.09    0.32
  -6   3   0    0.80    0.16
   6   3   0    1.08    0.22
   7  -3   0    4.52    0.57
   7  -3   0    3.46    0.65
   7  -3   0    4.39    0.76
   7  -3   0    4.71    1.46
  -7  -3   0    4.97    0.90
  -7  -3   0    3.68    0.83
  -7  -3   0    4.59    0.59
  -7  -3   0    3.68    0.36
  -7  -3   0    4.10    0.60
   7  -3   0    4.27    0.61
   7  -3   0    3.77    0.36
   7  -3   0    4.14    0.38
   7  -3   0    4.70    0.49
  -7  -3   0    4.27    0.50
  -7  -3   0    4.67    0.52
   7   3   0    3.16    0.48
   7   3   0    2.33    0.30
  -7   3   0    2.83    0.55
  -7   3   0    2.65    0.86
  -7   3   0    3.12    0.58
  -7   3   0    2.84    0.29
   7   3   0    3.45    0.44
  -7   3   0    2.63    0.25
  -7   3   0    2.79    0.31
  -7   3   0    3.02    0.52
   7   3   0    3.06    0.27
  -7   3   0    3.20    0.29
   7   3   0    2.69    0.55
   7   3   0    2.63    0.25
   7   3   0    2.78    0.37
   7   3   0    3.23    0.40
   7   3   0    2.83    0.29
  -7   3   0    3.54    0.43
  -7   3   0    3.58    0.44
  -7   3   0    2.73    0.64
   8  -3   0    2.68    0.61
   8  -3   0    4.26    0.60
   8  -3   0    3.09    0.98
   8  -3   0    3.80    0.47
   8  -3   0    4.90    0.69
  -8  -3   0    3.23    0.43
   8  -3   0    3.74    0.63
  -8  -3   0    3.72    0.49
  -8  -3   0    3.28    0.88
  -8  -3   0    4.13    0.61
  -8  -3   0    3.30    0.47
   8  -3   0    4.00    0.51
  -8  -3   0    3.96    0.64
  -8  -3   0    4.21    0.48
   8  -3   0    3.63    0.73
  -8  -3   0    3.38    0.53
  -8   3   0    3.70    0.62
  -8   3   0    4.26    0.67
   8   3   0    3.57    0.46
  -8   3   0    2.95    0.41
  -8   3   0    3.96    0.65
  -8   3   0    3.64    0.28
   8   3   0    3.74    0.60
   8   3   0    4.34    0.55
   8   3   0    3.54    0.54
  -8   3   0    3.98    0.34
  -8   3   0    2.53    0.83
  -8   3   0    3.18    0.57
   8   3   0    3.92    0.34
  -8   3   0    3.46    0.44
  -8   3   0    3.74    0.34
  -8   3   0    3.00    0.52
  -8   3   0    3.97    0.33
   8   3   0    3.58    0.27
   8   3   0    3.56    0.33
   8   3   0    3.43    0.36
  -8   3   0    3.51    0.32
  -9  -3   0    1.50    0.31
  -9  -3   0    1.76    0.50
  -9  -3   0    1.22    0.88
   9  -3   0    1.13    0.38
   9  -3   0    1.37    0.40
   9  -3   0    1.31    0.30
  -9  -3   0    1.11    0.33
  -9  -3   0    1.44    0.27
  -9  -3   0    1.37    0.30
  -9  -3   0    0.85    0.25
   9  -3   0    1.23    0.30
   9  -3   0    1.33    0.70
   9  -3   0    1.35    0.26
   9  -3   0    1.25    0.36
   9  -3   0    1.11    0.29
  -9  -3   0    1.48    0.40
  -9   3   0    1.43    0.33
  -9   3   0    0.49    0.90
   9   3   0    1.62    0.27
   9   3   0    1.34    0.30
  -9   3   0    1.16    0.37
  -9   3   0    1.13    0.21
  -9   3   0    1.52    0.44
   9   3   0    0.32    0.34
   9   3   0    0.93    0.26
   9   3   0    1.19    0.24
  -9   3   0    1.08    0.19
  -9   3   0    1.10    0.38
   9   3   0    1.16    0.27
  -9   3   0    1.16    0.29
   9   3   0    1.26    0.22
  -9   3   0    1.30    0.19
  -9   3   0    1.49    0.58
   9   3   0    1.53    0.21
  -9   3   0    0.88    0.36
   9   3   0    1.21    0.38
  10  -3   0    8.18    0.73
 -10  -3   0    8.62    0.66
  10  -3   0    8.73    0.64
  10  -3   0   10.25    1.09
  10  -3   0    9.51    0.68
 -10  -3   0    8.38    0.61
  10  -3   0    9.18    0.59
 -10  -3   0    7.35    0.74
 -10  -3   0    8.71    0.89
 -10  -3   0    7.51    1.47
 -10  -3   0    7.67    0.63
 -10  -3   0   10.03    0.82
  10  -3   0    9.70    0.72
 -10  -3   0    8.45    0.66
  10   3   0    9.93    0.56
 -10   3   0    9.79    0.50
  10   3   0    9.82    0.70
 -10   3   0   10.53    0.66
 -10   3   0    9.33    0.91
 -10   3   0    9.93    0.92
 -10   3   0    6.33    1.41
  10   3   0    9.42    0.64
  10   3   0    8.57    0.88
  10   3   0    9.15    0.71
  10   3   0   10.08    0.51
  10   3   0    9.07    0.95
 -10   3   0    9.72    0.55
 -10   3   0    9.07    0.61
 -10   3   0   10.03    1.10
 -10   3   0    8.97    0.57
  10   3   0    8.54    0.72
  10   3   0    9.44    0.59
  10   3   0    9.23    0.62
  10   3   0    9.65    0.63
 -10   3   0    9.65    0.94
 -10   3   0    9.20    0.72
 -10   3   0    9.25    0.96
 -10   3   0    9.97    0.76
  11  -3   0    4.08    0.61
  11  -3   0    4.50    0.46
 -11  -3   0    5.09    1.42
 -11  -3   0    4.78    0.70
 -11  -3   0    4.54    0.57
 -11  -3   0    3.99    0.48
  11  -3   0    5.16    0.62
 -11  -3   0    5.07    0.49
  11  -3   0    4.87    0.52
 -11  -3   0    3.76    0.60
 -11  -3   0    5.60    0.90
  11  -3   0    4.47    0.88
 -11  -3   0    4.71    0.45
  11  -3   0    4.31    0.41
 -11   3   0    4.71    0.60
 -11   3   0    4.72    0.41
 -11   3   0    3.62    0.43
 -11   3   0    3.98    0.86
  11   3   0    4.82    0.34
  11   3   0    4.60    0.40
  11   3   0    4.56    0.53
 -11   3   0    4.47    0.37
  11   3   0    4.85    0.50
  11   3   0    3.54    0.55
 -11   3   0    4.64    0.46
  11   3   0    4.39    0.45
  11   3   0    5.14    0.48
 -11   3   0    5.42    0.86
 -11   3   0    4.32    0.33
  11   3   0    4.09    0.80
  11   3   0    5.29    0.68
 -11   3   0    4.97    0.67
 -11   3   0    3.88    0.72
  11   3   0    4.67    0.38
  12  -3   0   30.62    1.55
  12  -3   0   26.76    1.60
 -12  -3   0   29.16    1.48
 -12  -3   0   30.68    1.43
 -12  -3   0   30.68    1.53
  12  -3   0   29.13    1.49
  12  -3   0   26.24    2.00
 -12  -3   0   30.85    1.49
 -12  -3   0   29.72    1.68
 -12  -3   0   30.45    2.97
  12  -3   0   31.98    1.38
 -12  -3   0   30.88    1.70
  12  -3   0   29.32    1.45
  12   3   0   26.34    1.84
 -12   3   0   29.86    1.23
 -12   3   0   28.81    1.89
  12   3   0   29.06    1.32
 -12   3   0   29.55    1.31
  12   3   0   32.16    1.50
  12   3   0   30.24    1.24
  12   3   0   26.05    1.59
  12   3   0   28.69    1.37
 -12   3   0   33.29    1.50
  12   3   0   29.60    1.57
  12   3   0   31.00    1.46
 -12   3   0   26.80    1.56
 -12   3   0   29.11    1.82
 -12   3   0   28.24    1.63
  12   3   0   28.77    1.60
 -12   3   0   29.52    1.35
  12   3   0   30.18    1.42
 -12   3   0   27.39    2.12
 -12   3   0   29.03    1.43
  13  -3   0   16.91    1.05
  13  -3   0   17.83    0.91
 -13  -3   0   15.33    0.97
 -13  -3   0   15.39    1.13
 -13  -3   0   14.72    0.99
  13  -3   0   15.12    1.10
 -13  -3   0   16.14    1.00
 -13  -3   0   16.00    0.92
  13  -3   0   15.73    0.95
 -13  -3   0   16.25    1.16
  13  -3   0   16.49    1.52
  13  -3   0   16.27    1.03
  13   3   0   15.61    0.89
 -13   3   0   16.05    1.17
  13   3   0   16.48    0.94
 -13   3   0   13.02    1.74
 -13   3   0   13.28    1.06
  13   3   0   14.07    1.61
 -13   3   0   16.34    0.84
 -13   3   0   15.86    0.75
  13   3   0   15.20    1.10
 -13   3   0   15.33    0.97
 -13   3   0   15.23    1.26
 -13   3   0   15.72    1.36
  13   3   0   15.50    0.76
  13   3   0   16.03    0.85
 -13   3   0   15.08    0.94
  13   3   0   15.72    0.98
 -13   3   0   17.03    0.89
  13   3   0   15.24    1.07
  13   3   0   16.94    0.98
 -13   3   0   16.51    0.89
 -14  -3   0    4.15    0.75
 -14  -3   0    4.32    0.66
 -14  -3   0    5.11    0.77
  14  -3   0    5.43    0.81
 -14  -3   0    4.48    0.56
  14  -3   0    4.76    0.62
  14  -3   0    3.79    0.58
  14  -3   0    5.26    0.48
  14   3   0    3.31    0.59
 -14   3   0    4.27    0.83
 -14   3   0    5.38    0.57
 -14   3   0    5.06    0.37
  14   3   0    3.47    0.43
 -14   3   0    4.82    0.50
  14   3   0    4.57    0.41
 -14   3   0    3.52    0.79
 -14   3   0    4.87    0.57
 -14   3   0    4.95    0.44
  14   3   0    4.61    0.57
 -14   3   0    4.39    0.55
 -14   3   0    5.00    0.42
  14   3   0    3.42    1.09
  14   3   0    3.05    0.56
  14   3   0    4.31    0.35
  14   3   0    4.88    0.57
  14   3   0    4.35    0.47
 -15  -3   0    8.53    0.69
  15  -3   0    4.01    2.48
 -15  -3   0    9.00    1.25
  15  -3   0    9.65    0.73
  15  -3   0    9.56    0.68
 -15  -3   0    9.20    0.70
 -15  -3   0    8.02    0.78
  15   3   0    8.46    0.69
  15   3   0    8.98    0.50
  15   3   0    9.11    0.67
 -15   3   0    7.69    1.15
 -15   3   0    9.06    0.49
 -15   3   0    8.73    0.61
 -15   3   0   11.43    1.14
  15   3   0    8.18    0.64
  16  -3   0    4.13    0.46
 -16  -3   0    5.03    0.49
 -16  -3   0    2.98    0.45
  16  -3   0    3.67    0.46
  16   3   0    4.14    0.42
  16   3   0    4.22    0.39
  16   3   0    4.06    0.30
 -16   3   0    5.07    0.53
 -16   3   0    4.55    0.31
  16   3   0    4.28    0.37
 -16   3   0    4.27    0.41
  16   3   0    4.13    0.44
  17  -3   0    2.29    0.36
 -17  -3   0    1.77    0.32
 -17  -3   0    1.47    0.29
  17  -3   0    2.40    0.33
  17   3   0    1.98    0.32
  17   3   0    2.13    0.30
  17   3   0    1.54    0.18
 -17   3   0    1.90    0.30
 -18  -3   0    7.97    0.54
 -18  -3   0    8.03    0.53
  18  -3   0    7.88    0.54
  18  -3   0    6.47    0.46
  18   3   0    7.60    0.47
  18   3   0    8.53    0.53
 -18   3   0    8.16    0.51
   0  -4   0    1.78    0.41
   0  -4   0    1.49    0.37
   0  -4   0    2.03    0.45
   0  -4   0    1.40    0.46
   0   4   0    2.16    0.31
   0   4   0    2.39    0.34
   0   4   0    2.43    0.35
   0   4   0    2.21    0.46
  -1  -4   0   38.79    2.01
   1  -4   0   38.55    1.86
  -1  -4   0   37.06    1.80
   1  -4   0   39.21    2.07
  -1  -4   0   34.58    1.78
   1  -4   0   34.40    1.84
   1  -4   0   36.64    1.85
  -1  -4   0   39.19    1.81
   1   4   0   33.42    1.46
   1   4   0   35.34    1.52
   1   4   0   34.97    1.69
  -1   4   0   34.39    1.51
   1   4   0   33.15    1.56
   1   4   0   35.45    1.54
  -1   4   0   33.89    1.60
  -1   4   0   34.28    1.58
  -1   4   0   35.15    1.79
  -2  -4   0   22.76    1.32
   2  -4   0   22.97    1.40
  -2  -4   0   24.16    1.29
   2  -4   0   21.84    1.40
   2  -4   0   24.05    1.62
   2  -4   0   23.98    1.44
  -2  -4   0   26.37    1.40
  -2  -4   0   23.68    1.56
   2   4   0   22.24    0.90
  -2   4   0   24.87    1.25
   2   4   0   24.45    1.11
   2   4   0   23.38    1.02
  -2   4   0   24.61    0.97
  -2   4   0   23.84    0.91
  -2   4   0   24.54    1.22
  -2   4   0   24.35    1.16
   2   4   0   22.10    0.92
   2   4   0   25.57    1.28
   2   4   0   23.02    0.90
   2   4   0   23.46    1.20
  -2   4   0   24.08    1.44
  -2   4   0   24.49    0.92
   2   4   0   24.82    1.09
   2   4   0   24.19    1.05
  -3  -4   0   52.08    2.41
   3  -4   0   49.95    2.15
   3  -4   0   50.16    1.99
   3  -4   0   56.57    2.59
  -3  -4   0   53.58    2.63
   3  -4   0   51.62    2.00
   3  -4   0   59.15    2.62
   3  -4   0   53.81    2.74
   3  -4   0   51.86    2.51
  -3  -4   0   52.44    2.36
  -3  -4   0   50.67    2.25
   3   4   0   52.85    2.19
   3   4   0   51.42    2.10
   3   4   0   51.69    2.05
  -3   4   0   53.63    2.30
   3   4   0   56.64    2.31
  -3   4   0   50.26    2.19
  -3   4   0   54.42    2.56
  -3   4   0   54.73    2.05
   3   4   0   52.13    1.97
   3   4   0   52.40    2.38
  -3   4   0   51.86    1.97
  -3   4   0   54.88    2.34
  -3   4   0   53.64    1.98
   4  -4   0   68.20    3.12
  -4  -4   0   67.92    2.79
   4  -4   0   70.93    2.80
   4  -4   0   72.76    3.21
  -4  -4   0   68.34    3.03
   4  -4   0   65.73    3.14
  -4  -4   0   67.63    3.22
   4  -4   0   73.88    3.43
   4  -4   0   71.81    3.21
  -4  -4   0   66.43    2.84
   4  -4   0   67.00    2.89
   4   4   0   69.40    2.51
  -4   4   0   72.21    3.01
  -4   4   0   70.88    2.52
  -4   4   0   71.45    2.64
   4   4   0   70.31    2.65
   4   4   0   71.23    2.95
  -4   4   0   68.44    2.84
  -4   4   0   68.21    2.52
  -4   4   0   73.25    3.27
   4   4   0   66.25    2.50
  -4   4   0   70.34    2.62
  -4   4   0   71.52    2.97
  -4   4   0   72.51    2.73
   5  -4   0   10.04    0.69
   5  -4   0    9.13    0.78
   5  -4   0    9.23    0.57
   5  -4   0   10.62    0.96
   5  -4   0   10.47    0.95
  -5  -4   0   10.64    0.72
  -5  -4   0   10.11    1.18
  -5  -4   0   10.37    0.72
   5  -4   0   10.54    0.93
   5  -4   0   10.38    0.83
   5  -4   0   10.33    0.70
  -5  -4   0   12.34    0.89
   5  -4   0   11.34    1.24
   5  -4   0   10.19    0.67
  -5   4   0   11.29    0.78
   5   4   0    9.78    0.51
   5   4   0    9.30    0.66
  -5   4   0    9.13    0.80
   5   4   0    9.35    0.54
  -5   4   0    9.89    0.59
  -5   4   0   10.05    0.74
   5   4   0    9.34    0.50
  -5   4   0    9.49    0.50
   5   4   0    8.81    0.75
  -5   4   0    9.90    0.80
  -5   4   0   10.16    0.60
  -5   4   0    9.36    0.49
   5   4   0    9.54    0.58
  -5   4   0   11.12    1.25
   5   4   0    9.05    0.55
   6  -4   0    2.81    0.38
   6  -4   0    2.31    0.54
   6  -4   0    1.99    0.44
  -6  -4   0    1.93    0.42
   6  -4   0    2.28    0.69
  -6  -4   0    2.38    0.41
   6  -4   0    2.30    0.38
  -6  -4   0    3.32    0.43
   6  -4   0    3.34    0.49
   6  -4   0    2.71    0.47
   6  -4   0    2.64    0.51
  -6  -4   0    2.57    0.47
   6  -4   0    3.02    0.67
  -6  -4   0    2.77    0.31
   6  -4   0    2.12    0.42
  -6  -4   0    2.01    0.33
  -6   4   0    2.40    0.25
  -6   4   0    2.55    0.28
   6   4   0    1.97    0.42
   6   4   0    2.61    0.35
   6   4   0    2.56    0.32
  -6   4   0    2.62    0.37
  -6   4   0    2.27    0.93
  -6   4   0    2.36    0.51
  -6   4   0    2.48    0.34
  -6   4   0    2.64    0.22
   6   4   0    2.42    0.25
   6   4   0    2.37    0.33
  -6   4   0    2.51    0.48
   6   4   0    2.62    0.30
   6   4   0    2.87    0.43
  -6   4   0    1.98    0.43
  -6   4   0    2.31    0.46
  -6   4   0    2.57    0.23
   7  -4   0   18.67    1.12
  -7  -4   0   17.06    0.95
  -7  -4   0   17.46    1.04
  -7  -4   0   18.38    0.99
  -7  -4   0   17.83    0.96
  -7  -4   0   16.73    0.91
   7  -4   0   17.82    0.98
   7  -4   0   18.89    0.92
   7  -4   0   17.53    0.97
   7  -4   0   18.77    1.44
   7  -4   0   17.82    1.31
  -7  -4   0   18.82    1.19
   7  -4   0   17.96    1.09
   7  -4   0   19.21    1.01
  -7  -4   0   18.28    1.13
   7  -4   0   19.81    1.53
   7  -4   0   18.39    1.03
   7  -4   0   17.96    1.10
   7   4   0   17.89    1.00
  -7   4   0   17.88    0.89
   7   4   0   17.82    0.89
  -7   4   0   19.34    1.24
   7   4   0   17.45    1.23
   7   4   0   20.38    0.93
   7   4   0   19.38    1.00
  -7   4   0   17.38    1.29
   7   4   0   17.75    0.90
  -7   4   0   18.35    0.86
   7   4   0   19.83    1.02
  -7   4   0   19.79    1.12
   7   4   0   18.71    1.11
  -7   4   0   20.09    1.27
  -7   4   0   20.76    1.19
  -7   4   0   18.77    0.91
   7   4   0   18.43    0.97
  -7   4   0   19.31    0.90
  -7   4   0   18.91    1.93
  -7   4   0   17.41    1.25
  -8  -4   0   44.33    2.02
   8  -4   0   48.18    2.12
  -8  -4   0   45.72    2.10
   8  -4   0   46.22    2.16
  -8  -4   0   48.09    2.27
   8  -4   0   42.97    2.61
   8  -4   0   44.93    2.71
   8  -4   0   46.93    1.97
   8  -4   0   48.27    2.26
  -8  -4   0   45.23    1.97
   8  -4   0   44.15    2.39
   8  -4   0   49.28    2.11
  -8  -4   0   44.86    2.05
  -8  -4   0   48.43    2.03
   8  -4   0   45.29    2.04
   8  -4   0   43.86    2.15
  -8  -4   0   48.82    2.33
  -8   4   0   49.38    1.99
   8   4   0   51.65    2.06
  -8   4   0   48.83    2.49
   8   4   0   47.62    2.21
  -8   4   0   49.91    2.45
   8   4   0   49.17    2.08
   8   4   0   46.50    2.11
  -8   4   0   49.50    1.97
   8   4   0   50.32    1.98
  -8   4   0   46.33    1.86
  -8   4   0   50.38    2.44
   8   4   0   50.02    1.99
  -8   4   0   47.42    2.09
  -8   4   0   49.16    2.14
   8   4   0   49.71    1.94
   8   4   0   47.74    1.88
   8   4   0   49.13    2.47
  -8   4   0   51.07    2.59
  -8   4   0   52.95    2.37
  -8   4   0   49.84    1.93
  -8   4   0   46.52    3.08
   9  -4   0   56.34    2.46
  -9  -4   0   57.24    2.42
  -9  -4   0   57.82    2.35
  -9  -4   0   52.71    2.40
   9  -4   0   56.73    2.62
  -9  -4   0   56.93    2.65
  -9  -4   0   58.50    2.37
   9  -4   0   57.51    2.31
   9  -4   0   57.12    3.21
   9  -4   0   57.92    2.49
   9  -4   0   58.13    2.42
  -9  -4   0   57.21    2.44
   9  -4   0   55.75    2.48
   9  -4   0   52.52    2.80
   9  -4   0   53.60    2.49
  -9  -4   0   61.86    2.73
   9  -4   0   57.64    3.51
   9   4   0   60.62    2.73
   9   4   0   61.19    2.30
  -9   4   0   54.25    2.13
  -9   4   0   60.82    2.86
   9   4   0   59.94    2.49
   9   4   0   59.07    2.34
  -9   4   0   60.40    2.53
  -9   4   0   56.30    2.30
  -9   4   0   56.45    2.80
  -9   4   0   54.87    2.32
  -9   4   0   56.98    2.73
  -9   4   0   56.42    2.26
  -9   4   0   56.01    2.21
   9   4   0   55.56    2.62
   9   4   0   57.03    2.22
  -9   4   0   52.87    2.83
   9   4   0   55.70    2.15
   9   4   0   53.72    2.82
   9   4   0   56.42    2.33
   9   4   0   57.95    2.42
  -9   4   0   59.46    2.48
  -9   4   0   59.60    3.79
  -9   4   0   54.68    2.91
  10  -4   0    6.24    1.11
  10  -4   0    7.01    0.59
  10  -4   0    5.68    0.88
  10  -4   0    7.76    0.63
 -10  -4   0    6.37    0.58
 -10  -4   0    6.27    0.69
 -10  -4   0    6.62    0.59
 -10  -4   0    6.49    0.56
  10  -4   0    6.96    0.81
  10  -4   0    6.11    0.85
  10  -4   0    4.86    0.70
 -10  -4   0    6.55    0.55
 -10  -4   0    7.17    0.90
  10  -4   0    7.51    0.53
  10   4   0    6.37    0.90
 -10   4   0    6.35    0.63
 -10   4   0    6.12    0.47
  10   4   0    6.31    0.53
 -10   4   0    5.97    0.50
  10   4   0    6.49    0.45
 -10   4   0    6.54    0.54
  10   4   0    5.64    0.56
 -10   4   0    6.24    0.40
 -10   4   0    6.11    0.44
  10   4   0    6.33    0.51
 -10   4   0    6.99    0.99
 -10   4   0    6.63    0.81
  10   4   0    6.36    0.57
  10   4   0    6.24    0.41
 -10   4   0    5.27    0.87
  10   4   0    6.35    0.48
 -10   4   0    6.76    0.63
 -11  -4   0    0.38    0.20
 -11  -4   0    0.30    0.24
 -11  -4   0    0.48    0.20
 -11  -4   0    0.97    0.31
 -11  -4   0    0.68    0.32
  11  -4   0    0.13    0.17
  11  -4   0    0.58    0.23
  11  -4   0    0.74    0.26
  11  -4   0    0.39    0.25
  11  -4   0    0.74    0.43
 -11  -4   0    0.45    0.22
  11  -4   0    0.43    0.17
 -11   4   0    0.81    0.17
 -11   4   0    0.13    0.74
 -11   4   0    0.35    0.32
  11   4   0    0.52    0.17
  11   4   0    0.71    0.26
  11   4   0   -0.18    0.52
 -11   4   0    0.54    0.16
 -11   4   0    0.64    0.28
  11   4   0    0.88    0.24
 -11   4   0    0.79    0.26
  11   4   0    1.05    0.32
 -11   4   0    0.60    0.18
 -11   4   0    0.34    0.31
 -11   4   0    0.48    0.20
  11   4   0    0.58    0.18
  11   4   0    0.33    0.18
  11   4   0    0.56    0.14
 -11   4   0    1.02    0.25
  11   4   0    0.73    0.21
  12  -4   0   13.35    0.88
  12  -4   0   13.00    1.39
  12  -4   0   13.65    1.05
  12  -4   0   13.47    0.89
 -12  -4   0   14.01    1.07
 -12  -4   0   13.98    0.92
 -12  -4   0   13.88    1.08
 -12  -4   0   12.69    0.82
  12  -4   0   13.40    0.78
  12  -4   0   14.06    0.95
 -12  -4   0   14.87    1.32
 -12  -4   0   14.37    0.88
 -12  -4   0   12.47    1.02
  12   4   0   12.71    1.40
  12   4   0   12.40    0.85
  12   4   0   13.13    0.94
  12   4   0   12.88    0.80
  12   4   0   12.84    0.96
 -12   4   0   12.33    1.20
 -12   4   0   14.42    1.04
 -12   4   0   11.79    0.95
 -12   4   0   11.08    1.12
  12   4   0   12.94    0.67
 -12   4   0   11.29    1.45
  12   4   0   13.30    0.80
 -12   4   0   12.83    0.77
  12   4   0   13.31    0.75
  12   4   0   14.64    0.95
 -12   4   0   14.33    0.68
 -12   4   0   12.53    0.85
 -12   4   0   13.21    0.84
 -12   4   0   13.14    0.74
 -13  -4   0    3.11    0.96
  13  -4   0    1.88    0.63
  13  -4   0    3.97    2.29
  13  -4   0    3.90    0.70
 -13  -4   0    2.45    0.53
  13   4   0    1.85    0.43
  13   4   0    2.36    0.40
 -13   4   0    2.67    0.35
 -13   4   0    1.69    0.54
  13   4   0    2.61    0.36
 -13   4   0    1.68    0.43
  13   4   0    3.38    1.00
 -13   4   0    1.89    0.37
 -13   4   0    2.10    0.49
 -13   4   0    0.77    1.29
  13   4   0    2.56    0.43
 -13   4   0    1.60    0.50
  13   4   0    1.98    0.34
  13   4   0    1.98    0.43
 -13   4   0    2.09    0.33
 -13   4   0    2.44    0.39
 -14  -4   0   37.06    1.71
 -14  -4   0   38.15    1.92
 -14  -4   0   39.33    1.78
  14  -4   0   35.07    3.67
  14  -4   0   39.49    1.83
  14  -4   0   38.80    1.83
  14  -4   0   38.85    1.74
  14  -4   0   36.82    1.64
 -14   4   0   36.60    1.63
 -14   4   0   38.48    1.75
  14   4   0   35.86    1.75
 -14   4   0   31.42    2.17
 -14   4   0   38.49    1.78
 -14   4   0   37.22    1.49
  14   4   0   37.54    1.74
 -14   4   0   39.94    1.87
 -14   4   0   36.65    1.64
 -14   4   0   39.20    1.60
  14   4   0   33.64    2.54
  14   4   0   37.28    1.51
  14   4   0   34.14    1.65
  14   4   0   32.38    1.90
  14   4   0   37.20    1.66
 -14   4   0   30.45    3.13
  14   4   0   39.19    1.62
  15  -4   0   10.05    0.72
  15  -4   0    5.16    2.11
  15  -4   0    9.26    0.66
 -15  -4   0    9.17    0.76
 -15  -4   0    8.25    0.62
 -15  -4   0    9.11    0.67
 -15   4   0    8.36    0.66
 -15   4   0    8.83    0.49
  15   4   0    8.36    0.71
 -15   4   0    7.85    0.68
  15   4   0    8.86    0.67
  15   4   0    8.31    0.56
 -15   4   0    9.83    0.75
  15   4   0    8.11    0.58
 -15   4   0    8.78    0.60
  15   4   0    8.43    0.49
 -15   4   0    8.46    0.58
 -15   4   0    9.22    0.57
  15   4   0    8.55    0.61
 -16  -4   0    1.82    0.34
  16  -4   0    1.81    0.40
  16  -4   0    1.27    0.40
 -16  -4   0    1.62    0.42
  16   4   0    2.17    0.29
  16   4   0    1.33    0.24
 -16   4   0    1.39    0.24
  16   4   0    1.76    0.28
  16   4   0    1.41    0.25
 -16   4   0    1.65    0.33
 -16   4   0    1.78    0.26
  16   4   0    1.70    0.29
 -16   4   0    1.22    0.28
  17  -4   0    4.93    0.40
 -17  -4   0    5.20    0.39
 -17  -4   0    4.60    0.42
  17  -4   0    4.69    0.43
 -17   4   0    4.66    0.39
 -17   4   0    4.38    0.28
  17   4   0    4.34    0.28
  17   4   0    3.99    0.35
 -17   4   0    5.01    0.46
   0  -5   0    0.20    0.20
   0  -5   0    0.50    0.29
   0  -5   0    0.06    0.16
   0  -5   0   -0.31    0.53
   0   5   0    0.03    0.10
   1  -5   0  173.56    7.46
  -1  -5   0  204.42    7.23
   1  -5   0  186.90    7.88
  -1  -5   0  184.26    6.80
   1  -5   0  184.01    6.83
   1  -5   0  196.99    7.35
   1  -5   0  192.69    7.23
  -1  -5   0  176.66    6.82
  -1  -5   0  186.97    7.49
  -1  -5   0  189.83    7.24
   1  -5   0  165.41    6.94
  -1   5   0  186.96    7.20
  -1   5   0  184.62    6.90
  -1   5   0  192.05    6.96
  -2  -5   0    5.80    0.67
  -2  -5   0    5.93    0.55
  -2  -5   0    6.51    1.13
  -2  -5   0    6.46    1.52
  -2  -5   0    6.04    0.56
   2  -5   0    6.66    0.78
   2  -5   0    6.85    0.77
   2  -5   0    6.61    0.64
   2  -5   0    6.22    0.54
   2  -5   0    6.78    1.01
   2  -5   0    5.96    0.61
  -2  -5   0    6.52    0.67
  -2  -5   0    6.45    0.73
   2  -5   0    6.21    1.11
   2  -5   0    6.01    0.45
  -2  -5   0    6.61    0.51
   2  -5   0    6.79    0.79
   2  -5   0    5.64    0.65
  -2   5   0    6.98    0.36
   2   5   0    6.79    0.49
  -2   5   0    7.65    1.04
   2   5   0    6.97    0.61
   2   5   0    6.74    0.30
  -2   5   0    6.85    0.64
  -2   5   0    6.91    0.37
   2   5   0    6.64    0.31
   2   5   0    6.58    0.38
  -2   5   0    6.13    0.50
  -2   5   0    6.70    0.55
  -2   5   0    6.67    0.62
  -3  -5   0    0.98    0.24
   3  -5   0    0.90    0.37
   3  -5   0    1.00    0.63
   3  -5   0    0.72    0.30
  -3  -5   0    0.82    0.32
   3  -5   0    0.76    0.29
   3  -5   0    0.78    0.38
  -3  -5   0    0.76    0.32
  -3  -5   0    0.87    0.51
  -3  -5   0    1.66    0.86
   3  -5   0    1.24    0.45
  -3  -5   0    0.81    0.29
   3  -5   0    0.41    0.57
   3  -5   0    0.98    0.39
  -3   5   0    1.26    0.33
  -3   5   0    0.89    0.64
  -3   5   0    0.87    0.26
  -3   5   0    0.77    0.16
  -3   5   0    0.97    0.32
  -3   5   0    0.48    0.22
  -3   5   0    0.80    0.16
   3   5   0    0.45    0.21
  -4  -5   0   39.44    1.67
  -4  -5   0   40.28    2.10
   4  -5   0   37.91    2.19
   4  -5   0   36.59    1.60
   4  -5   0   34.83    2.16
  -4  -5   0   36.82    1.63
   4  -5   0   39.90    2.24
   4  -5   0   33.55    1.83
   4  -5   0   38.47    2.49
   4  -5   0   37.87    1.89
  -4  -5   0   38.79    2.49
   4  -5   0   37.00    1.60
  -4  -5   0   40.23    1.91
   4  -5   0   37.37    1.74
  -4  -5   0   37.57    1.79
  -4  -5   0   35.73    1.80
   4  -5   0   35.35    1.97
   4  -5   0   37.34    2.11
   4   5   0   39.17    1.62
  -4   5   0   37.12    1.95
  -4   5   0   36.57    1.98
  -4   5   0   38.01    1.56
   4   5   0   38.48    1.50
   4   5   0   37.51    1.52
  -4   5   0   38.96    1.59
  -4   5   0   37.33    1.44
  -4   5   0   36.30    1.44
  -4   5   0   36.21    2.38
  -4   5   0   38.16    1.70
  -4   5   0   37.98    1.82
   4   5   0   38.96    1.95
  -5  -5   0    1.88    0.32
  -5  -5   0    1.78    0.31
   5  -5   0    2.04    0.59
  -5  -5   0    1.76    0.42
  -5  -5   0    2.03    0.44
   5  -5   0    1.11    0.34
   5  -5   0    1.37    0.35
   5  -5   0    1.29    0.19
   5  -5   0    1.66    0.28
   5  -5   0    1.75    0.55
   5  -5   0    1.58    0.75
  -5  -5   0    1.23    0.32
   5  -5   0    1.71    0.53
   5  -5   0    0.28    0.56
   5  -5   0    1.77    0.30
   5  -5   0    1.97    0.38
  -5   5   0    1.10    0.36
   5   5   0    1.42    0.22
   5   5   0    1.59    0.25
   5   5   0    1.44    0.40
   5   5   0    1.46    0.34
  -5   5   0    1.43    0.38
   5   5   0    1.60    0.22
  -5   5   0    0.77    0.91
  -5   5   0    1.52    0.21
  -5   5   0    1.80    0.22
   5   5   0    1.56    0.25
  -5   5   0    1.25    0.70
  -5   5   0    2.03    0.45
   6  -5   0  117.16    4.42
  -6  -5   0  117.31    4.58
   6  -5   0  107.62    4.49
   6  -5   0  107.02    4.69
  -6  -5   0  111.37    4.22
  -6  -5   0  111.71    4.23
   6  -5   0  114.72    4.26
   6  -5   0  113.86    4.96
   6  -5   0  115.97    4.52
  -6  -5   0  109.10    4.23
  -6  -5   0  109.40    4.52
  -6  -5   0  114.47    4.41
   6  -5   0  119.65    4.49
   6  -5   0  118.36    4.38
   6  -5   0  125.71    5.27
   6  -5   0  113.36    4.19
  -6   5   0  108.34    4.74
   6   5   0  109.18    4.15
  -6   5   0  105.53    4.79
   6   5   0  113.57    4.20
  -6   5   0  106.88    4.62
  -6   5   0  112.23    4.17
  -6   5   0  111.75    4.26
   6   5   0  112.19    4.31
  -6   5   0  112.92    4.23
   6   5   0  109.66    4.15
  -6   5   0  108.75    4.20
  -6   5   0  105.95    5.35
  -6   5   0  116.01    4.43
   6   5   0  104.85    4.68
   6   5   0  111.03    4.17
   7  -5   0   49.16    2.13
  -7  -5   0   46.88    2.01
   7  -5   0   48.59    2.48
  -7  -5   0   47.07    2.14
  -7  -5   0   42.89    2.24
   7  -5   0   47.23    2.21
   7  -5   0   47.11    2.41
   7  -5   0   47.34    2.24
   7  -5   0   45.41    1.94
   7  -5   0   46.70    2.82
  -7  -5   0   48.35    2.02
   7  -5   0   43.66    2.19
  -7  -5   0   49.51    2.34
   7  -5   0   46.77    2.03
  -7  -5   0   45.65    1.99
   7  -5   0   45.33    2.57
  -7   5   0   44.55    2.54
  -7   5   0   42.23    3.25
   7   5   0   47.58    2.00
  -7   5   0   45.05    1.91
  -7   5   0   46.41    2.44
  -7   5   0   44.54    2.34
   7   5   0   43.16    1.80
  -7   5   0   48.25    2.07
  -7   5   0   46.39    2.26
  -7   5   0   46.77    1.86
   7   5   0   45.94    1.87
   7   5   0   46.42    1.96
   7   5   0   46.52    2.14
  -7   5   0   45.69    1.82
  -7   5   0   47.13    2.03
   7   5   0   47.32    1.91
  -7   5   0   45.84    1.90
   7   5   0   48.09    2.58
   7   5   0   46.41    1.90
   8  -5   0    1.35    0.37
   8  -5   0    1.57    0.33
   8  -5   0    0.80    0.70
   8  -5   0    1.74    0.30
   8  -5   0    1.69    0.56
  -8  -5   0    1.86    0.35
  -8  -5   0    1.46    0.44
  -8  -5   0    1.83    0.47
   8  -5   0    1.90    0.64
  -8  -5   0    1.78    0.54
   8  -5   0    1.96    0.68
  -8  -5   0    1.71    0.37
  -8  -5   0    1.78    0.33
   8  -5   0    2.01    0.44
   8  -5   0    1.90    0.38
   8  -5   0    1.65    0.42
   8   5   0    1.48    0.31
   8   5   0    1.22    0.23
   8   5   0    1.35    0.30
  -8   5   0    1.23    0.47
  -8   5   0    1.12    0.24
   8   5   0    1.20    0.25
  -8   5   0    1.51    0.24
  -8   5   0    1.06    0.21
  -8   5   0    1.39    0.45
  -8   5   0    1.48    0.33
   8   5   0    1.42    0.23
   8   5   0    1.25    0.25
   8   5   0    0.95    0.44
  -8   5   0    1.23    0.31
  -8   5   0    0.82    0.19
  -8   5   0    1.16    0.60
  -9  -5   0   11.28    0.85
   9  -5   0   11.68    1.20
   9  -5   0   10.27    1.50
  -9  -5   0   12.37    1.02
   9  -5   0   11.47    0.85
   9  -5   0   10.32    1.10
  -9  -5   0   10.78    0.97
   9  -5   0   11.23    0.82
   9  -5   0   11.93    0.76
   9  -5   0   11.16    0.86
  -9  -5   0   12.75    0.85
  -9  -5   0   12.37    0.84
   9  -5   0   13.05    1.42
   9  -5   0   11.97    0.91
  -9  -5   0   12.63    0.81
  -9   5   0   13.47    0.89
  -9   5   0   12.00    0.88
  -9   5   0   12.44    1.11
   9   5   0   13.55    0.84
  -9   5   0   12.53    0.62
  -9   5   0   11.81    1.29
  -9   5   0   13.32    1.02
  -9   5   0   13.71    0.80
   9   5   0   12.30    0.72
   9   5   0   13.52    0.77
   9   5   0   12.39    0.85
   9   5   0   13.89    0.80
   9   5   0   12.70    0.73
  -9   5   0   12.41    1.13
  -9   5   0   12.46    0.75
   9   5   0   12.77    1.14
 -10  -5   0   10.73    0.79
 -10  -5   0   10.62    0.79
  10  -5   0   11.16    2.56
  10  -5   0   10.50    0.70
  10  -5   0    9.36    0.79
 -10  -5   0   11.87    1.00
  10  -5   0    9.99    0.83
  10  -5   0   12.10    1.67
 -10  -5   0   11.18    0.76
  10  -5   0   11.22    0.80
  10  -5   0   10.50    1.11
 -10  -5   0   10.34    0.79
  10  -5   0   11.22    0.95
  10  -5   0   10.70    0.80
  10  -5   0   11.16    0.82
  10  -5   0   11.19    1.17
 -10  -5   0   11.21    0.97
 -10   5   0   10.58    0.63
 -10   5   0   10.72    0.66
  10   5   0   10.34    0.72
 -10   5   0   10.56    0.73
  10   5   0   11.39    0.89
  10   5   0   10.67    1.24
 -10   5   0   10.54    0.89
 -10   5   0    9.60    0.86
  10   5   0   10.82    0.64
  10   5   0   10.78    0.68
  10   5   0   10.10    0.57
 -10   5   0   11.39    0.58
  10   5   0   11.85    0.74
  10   5   0   12.48    1.15
 -10   5   0    8.11    1.21
 -10   5   0   11.54    0.73
  11  -5   0   26.56    1.42
  11  -5   0   24.24    1.37
 -11  -5   0   26.10    1.63
  11  -5   0   27.26    2.20
  11  -5   0   28.20    1.44
  11  -5   0   28.51    1.31
  11  -5   0   26.91    2.61
 -11  -5   0   27.04    1.42
  11  -5   0   27.03    1.46
  11  -5   0   24.85    1.43
 -11  -5   0   27.22    1.41
 -11  -5   0   27.32    1.64
 -11  -5   0   26.22    1.41
 -11   5   0   27.89    1.37
  11   5   0   27.81    1.16
  11   5   0   26.54    1.28
  11   5   0   27.33    1.35
 -11   5   0   22.50    2.03
 -11   5   0   28.01    1.15
 -11   5   0   28.09    1.23
  11   5   0   26.14    1.83
 -11   5   0   24.61    1.50
 -11   5   0   24.64    1.77
  11   5   0   28.33    1.38
 -11   5   0   27.29    1.34
 -11   5   0   25.33    1.77
 -11   5   0   27.13    1.27
  11   5   0   26.19    1.48
  11   5   0   27.42    1.23
 -11   5   0   26.16    1.48
  11   5   0   25.82    1.43
 -12  -5   0   26.41    1.41
  12  -5   0   22.73    2.04
  12  -5   0   26.63    2.87
  12  -5   0   27.61    1.41
 -12  -5   0   29.27    1.45
  12  -5   0   26.97    1.39
 -12  -5   0   28.30    1.63
 -12  -5   0   23.91    1.51
  12  -5   0   27.15    1.27
  12  -5   0   27.39    1.50
  12   5   0   25.20    1.44
 -12   5   0   22.59    2.24
  12   5   0   25.57    1.91
  12   5   0   25.11    1.48
  12   5   0   26.57    1.28
  12   5   0   28.42    1.39
  12   5   0   25.84    1.33
 -12   5   0   26.46    1.26
 -12   5   0   23.93    1.47
  12   5   0   26.95    1.22
 -12   5   0   28.32    1.36
 -12   5   0   24.51    1.79
 -12   5   0   26.93    1.37
 -12   5   0   26.89    1.22
  12   5   0   27.09    1.14
 -12   5   0   26.47    1.13
 -12   5   0   24.61    1.52
 -12   5   0   24.27    1.77
  13  -5   0    2.01    0.37
 -13  -5   0    2.46    0.52
  13  -5   0    3.02    1.67
 -13  -5   0    2.44    0.43
 -13  -5   0    1.88    0.38
  13  -5   0    1.61    0.34
  13  -5   0    1.60    0.33
  13  -5   0    0.90    0.57
  13  -5   0    2.29    0.33
  13   5   0    1.90    0.35
 -13   5   0    2.39    0.67
 -13   5   0    1.02    0.56
  13   5   0    1.76    0.96
  13   5   0    2.18    0.32
  13   5   0    2.39    0.27
 -13   5   0    2.43    0.39
 -13   5   0    1.63    0.42
  13   5   0    2.64    0.38
 -13   5   0    2.09    0.31
 -13   5   0    2.47    0.27
  13   5   0    2.14    0.46
 -13   5   0    2.16    0.31
  13   5   0    2.07    0.36
  13   5   0    1.72    0.41
 -13   5   0    2.34    0.54
 -13   5   0    2.78    0.37
 -13   5   0    1.73    0.36
 -13   5   0    1.10    1.41
  14  -5   0    3.76    0.51
 -14  -5   0    5.36    0.52
  14  -5   0    4.64    0.47
  14  -5   0    5.31    0.44
 -14  -5   0    4.26    0.50
  14  -5   0    3.34    2.07
  14  -5   0    5.01    0.52
 -14  -5   0    5.06    0.60
 -14   5   0    5.06    0.58
 -14   5   0    5.50    0.58
 -14   5   0    5.85    0.67
  14   5   0    5.05    0.80
 -14   5   0    5.56    0.44
  14   5   0    6.07    0.48
 -14   5   0    5.36    0.45
 -14   5   0    5.64    0.46
  14   5   0    6.00    0.79
  14   5   0    6.02    0.44
  14   5   0    5.46    0.37
 -14   5   0    5.85    0.38
 -15  -5   0    1.69    0.37
  15  -5   0    1.48    0.27
  15  -5   0    1.89    0.33
 -15  -5   0    1.58    0.43
  15  -5   0    1.07    0.27
  15   5   0    2.37    0.32
 -15   5   0    1.78    0.32
 -15   5   0    1.84    0.28
  15   5   0    1.79    0.26
 -15   5   0    1.54    0.32
 -15   5   0    2.17    0.47
  15   5   0    1.95    0.34
 -15   5   0    2.57    0.29
  15   5   0    1.44    0.19
 -15   5   0    1.61    0.34
  15   5   0    2.04    0.35
 -15   5   0    1.72    0.20
  16  -5   0   14.41    0.80
  16  -5   0   14.31    0.79
  16  -5   0   14.16    1.07
 -16  -5   0   15.37    0.82
 -16  -5   0   15.33    0.89
 -16   5   0   15.62    0.90
  16   5   0   14.69    0.66
 -16   5   0   15.14    0.66
  16   5   0   13.75    0.75
 -16   5   0   14.72    0.73
 -16   5   0   15.32    0.76
  16   5   0   14.69    0.73
  16   5   0   14.92    0.76
 -16   5   0   14.24    0.75
  17  -5   0   10.46    0.90
 -17  -5   0   10.58    0.68
  17   5   0   10.45    0.55
 -17   5   0   11.36    0.68
 -17   5   0   10.75    0.79
  17   5   0   10.04    0.55
 -17   5   0    9.85    0.45
   0  -6   0   58.34    2.72
   0  -6   0   55.83    3.07
   0  -6   0   54.71    2.47
   0  -6   0   54.97    3.38
   0  -6   0   54.84    2.99
   0  -6   0   55.79    2.39
   0  -6   0   65.77    3.16
   0  -6   0   65.77    3.36
   0  -6   0   58.46    2.45
   0  -6   0   58.27    2.95
   1  -6   0    2.65    0.82
   1  -6   0    1.56    0.39
  -1  -6   0    2.17    0.58
   1  -6   0    1.66    0.54
  -1  -6   0    1.70    0.90
  -1  -6   0    2.09    0.35
  -1  -6   0    1.86    0.38
   1  -6   0    1.82    0.36
   1  -6   0    2.05    0.57
  -1  -6   0    1.27    0.37
  -1  -6   0    1.41    0.35
  -1  -6   0    2.04    0.43
   1  -6   0    2.45    0.61
  -1  -6   0    2.08    0.60
   1  -6   0    1.86    0.30
   1  -6   0    1.50    0.41
   1  -6   0    2.17    0.43
  -1  -6   0    1.25    0.91
  -1  -6   0    2.20    0.33
   1  -6   0    1.94    0.40
  -1  -6   0    2.39    0.57
  -1  -6   0    2.01    0.38
  -1  -6   0    2.27    0.49
   1  -6   0    1.69    0.92
   1  -6   0    2.40    0.52
  -2  -6   0   12.52    2.22
   2  -6   0   14.81    1.88
   2  -6   0   13.20    1.22
   2  -6   0   11.98    0.84
  -2  -6   0   12.70    0.77
   2  -6   0   10.89    0.93
  -2  -6   0   12.07    0.75
  -2  -6   0   11.19    0.84
  -2  -6   0   11.29    0.90
  -2  -6   0   11.60    0.85
   2  -6   0   13.30    1.22
   2  -6   0   12.26    1.01
  -2  -6   0   11.47    1.45
  -2  -6   0   12.59    1.09
   2  -6   0   11.83    1.66
   2  -6   0   11.61    0.72
  -2  -6   0   11.75    0.84
   2  -6   0   11.92    0.78
   2  -6   0   12.49    0.96
   2  -6   0   11.03    1.14
   2  -6   0   10.44    0.85
  -2   6   0   11.41    0.58
  -2   6   0   12.59    0.76
  -2   6   0   11.23    0.57
   3  -6   0    6.99    0.77
   3  -6   0    8.14    0.97
  -3  -6   0    6.38    0.64
   3  -6   0    7.20    0.93
   3  -6   0    7.20    0.72
   3  -6   0    6.27    1.34
   3  -6   0    7.04    1.09
  -3  -6   0    8.15    0.59
   3  -6   0    7.25    0.74
  -3  -6   0    7.91    1.59
  -3  -6   0    8.48    0.98
   3  -6   0    7.61    0.55
   3  -6   0    6.02    1.03
  -3  -6   0    8.05    0.85
  -3  -6   0    7.24    0.67
   3  -6   0    6.79    0.61
  -3  -6   0    8.04    0.82
   3  -6   0    6.36    0.57
  -3   6   0    8.14    0.73
   3   6   0    7.03    0.40
   3   6   0    7.44    0.61
   3   6   0    6.98    0.42
  -3   6   0    6.57    0.44
  -3   6   0    6.68    0.44
  -4  -6   0    2.45    0.39
   4  -6   0    2.88    0.64
   4  -6   0    2.50    0.69
   4  -6   0    1.78    0.30
   4  -6   0    1.88    0.58
  -4  -6   0    1.87    0.43
   4  -6   0    2.74    0.72
   4  -6   0    2.36    0.49
   4  -6   0    2.19    0.71
   4  -6   0    0.92    0.89
  -4  -6   0    2.64    0.50
   4  -6   0    2.33    0.40
   4  -6   0    2.08    0.47
   4  -6   0    2.25    0.42
   4   6   0    2.91    0.44
  -4   6   0    2.51    0.33
   4   6   0    2.35    0.28
  -4   6   0    3.09    0.55
  -4   6   0    2.71    0.64
  -4   6   0    2.65    0.33
  -4   6   0    2.16    0.33
   4   6   0    2.50    0.30
  -4   6   0    2.46    0.33
   5  -6   0   55.53    3.78
   5  -6   0   64.44    3.19
   5  -6   0   68.18    2.98
   5  -6   0   62.99    2.59
   5  -6   0   63.70    3.52
  -5  -6   0   63.93    2.83
  -5  -6   0   62.81    2.91
   5  -6   0   67.59    2.64
   5  -6   0   66.40    2.79
   5  -6   0   65.78    3.43
   5  -6   0   59.99    2.91
  -5   6   0   68.18    3.21
   5   6   0   62.29    2.47
   5   6   0   67.35    2.52
  -5   6   0   65.91    2.81
  -5   6   0   65.77    2.48
  -5   6   0   65.27    2.59
  -5   6   0   64.65    2.49
   5   6   0   66.51    2.68
   5   6   0   63.47    2.47
  -5   6   0   65.74    2.62
   5   6   0   67.72    2.56
  -6  -6   0   19.07    1.04
   6  -6   0   19.03    1.23
   6  -6   0   17.69    1.22
  -6  -6   0   19.42    1.28
   6  -6   0   17.31    1.49
   6  -6   0   18.51    0.99
   6  -6   0   20.81    1.77
   6  -6   0   18.05    1.42
   6  -6   0   20.46    1.06
   6  -6   0   19.04    1.13
   6  -6   0   17.59    1.55
  -6  -6   0   18.26    1.16
   6   6   0   18.14    0.91
  -6   6   0   17.90    1.00
  -6   6   0   18.06    1.03
  -6   6   0   17.48    0.90
  -6   6   0   17.52    0.92
   6   6   0   16.90    0.88
   6   6   0   18.89    0.95
   6   6   0   19.26    0.99
  -6   6   0   19.89    1.35
  -6   6   0   18.17    1.41
   6   6   0   16.77    1.15
  -7  -6   0   36.32    1.99
  -7  -6   0   37.60    1.85
  -7  -6   0   39.07    1.73
  -7  -6   0   36.30    1.69
   7  -6   0   36.53    1.71
   7  -6   0   34.35    2.32
   7  -6   0   36.59    1.81
   7  -6   0   35.01    2.54
   7  -6   0   34.64    2.20
   7  -6   0   33.95    1.89
   7  -6   0   35.72    2.18
   7  -6   0   37.36    1.65
   7  -6   0   36.41    1.90
   7   6   0   38.02    1.59
   7   6   0   36.23    1.63
  -7   6   0   36.81    1.71
  -7   6   0   35.71    1.59
   7   6   0   36.51    1.87
  -7   6   0   36.33    1.58
   7   6   0   38.11    1.69
  -7   6   0   36.69    2.06
  -7   6   0   36.28    1.74
  -7   6   0   35.75    1.55
  -7   6   0   35.38    2.17
   7   6   0   37.21    1.60
  -7   6   0   36.60    1.57
   8  -6   0    0.16    0.18
  -8  -6   0    0.14    0.19
   8  -6   0    0.16    0.18
  -8  -6   0    0.33    0.19
   8  -6   0    0.12    0.14
   8  -6   0    0.11    0.24
   8  -6   0    0.45    0.21
   8  -6   0    0.29    0.19
  -8  -6   0    0.37    0.27
  -8  -6   0    0.27    0.21
   8  -6   0    0.22    0.36
   8  -6   0    0.27    0.39
   8  -6   0   -0.05    0.50
  -8   6   0    0.24    0.33
   8   6   0    0.33    0.14
  -8   6   0    0.33    0.26
  -8   6   0    0.35    0.13
  -8   6   0    0.14    0.14
   8   6   0    0.32    0.21
   8   6   0    0.30    0.16
  -8   6   0   -0.07    0.72
   8   6   0    0.33    0.20
   8   6   0    0.29    0.14
  -8   6   0    0.42    0.16
  -8   6   0    0.41    0.14
  -8   6   0    0.24    0.18
   8   6   0    0.46    0.15
   8   6   0    0.49    0.58
   9  -6   0    1.29    0.66
   9  -6   0    1.04    0.31
   9  -6   0    0.81    0.22
   9  -6   0    0.84    0.91
   9  -6   0    0.91    0.29
  -9  -6   0    0.91    0.37
   9  -6   0    1.24    0.53
  -9  -6   0    0.65    0.24
  -9  -6   0    1.23    0.31
   9  -6   0    0.64    0.36
  -9  -6   0    0.89    0.32
   9  -6   0    0.69    0.28
   9  -6   0    0.81    0.28
  -9   6   0    0.93    0.48
   9   6   0    1.11    0.24
  -9   6   0    0.33    0.20
  -9   6   0    0.50    0.23
   9   6   0   -0.07    0.57
  -9   6   0    0.42    0.15
   9   6   0    1.03    0.21
   9   6   0    0.35    0.25
  -9   6   0    0.54    0.17
   9   6   0    0.60    0.23
   9   6   0    0.64    0.23
  -9   6   0    0.49    0.84
  -9   6   0    0.71    0.28
  10  -6   0   26.40    2.21
  10  -6   0   23.84    1.60
  10  -6   0   20.52    1.70
 -10   6   0   24.79    1.16
 -10   6   0   25.26    1.11
 -10   6   0   25.56    1.25
  10   6   0   22.32    1.30
  10   6   0   24.61    1.11
 -10   6   0   19.82    1.95
  10   6   0   21.71    1.26
  10   6   0   23.02    1.68
  10   6   0   23.68    1.15
 -10   6   0   25.28    1.23
  10   6   0   25.18    1.24
 -10   6   0   21.56    1.67
  10   6   0   23.36    1.20
 -10   6   0   23.00    1.38
 -10   6   0   22.00    1.32
 -11  -6   0   25.83    1.39
 -11  -6   0   27.02    1.63
 -11  -6   0   26.75    1.39
  11  -6   0   28.28    1.44
  11  -6   0   25.59    1.27
  11  -6   0   29.24    1.70
  11  -6   0   26.90    2.36
  11  -6   0   27.09    1.47
  11  -6   0   26.54    1.40
  11  -6   0   24.41    1.87
  11  -6   0   26.65    1.40
 -11  -6   0   26.39    1.39
  11   6   0   25.90    1.49
 -11   6   0   26.74    1.13
 -11   6   0   23.90    1.53
 -11   6   0   27.25    1.35
 -11   6   0   28.80    1.22
  11   6   0   27.47    1.33
  11   6   0   25.78    1.92
 -11   6   0   24.90    1.58
  11   6   0   25.02    1.12
 -11   6   0   27.14    1.25
  11   6   0   25.20    1.47
 -11   6   0   24.82    2.41
  11   6   0   27.05    1.34
 -11   6   0   26.40    1.31
  11   6   0   27.66    1.28
  11   6   0   27.49    1.22
  12  -6   0    8.16    0.57
  12  -6   0    8.85    0.67
 -12  -6   0    8.58    0.67
  12  -6   0    7.23    0.95
  12  -6   0    6.96    0.61
  12  -6   0    7.48    0.60
 -12  -6   0    7.85    0.65
 -12  -6   0    8.21    0.79
  12  -6   0    7.89    0.66
  12  -6   0    8.18    0.95
 -12  -6   0    8.21    0.64
  12   6   0    7.31    0.59
 -12   6   0    8.50    0.54
 -12   6   0    7.63    0.55
  12   6   0    8.16    0.57
 -12   6   0    7.99    0.56
 -12   6   0    7.40    0.46
  12   6   0    8.65    0.64
  12   6   0    7.64    0.46
 -12   6   0    7.70    0.64
 -12   6   0    7.50    0.60
  12   6   0    8.07    0.53
  13  -6   0    8.39    0.66
  13  -6   0    9.10    0.99
  13  -6   0    8.62    0.58
  13  -6   0    9.42    0.67
 -13  -6   0    8.75    0.66
 -13  -6   0    9.18    0.69
 -13  -6   0    8.73    0.78
 -13   6   0    8.41    0.48
 -13   6   0    8.40    0.56
  13   6   0    9.38    0.56
 -13   6   0    9.17    0.64
 -13   6   0    8.90    0.58
  13   6   0    8.38    0.64
 -13   6   0    8.65    0.55
  13   6   0    8.39    0.58
 -13   6   0    8.68    0.66
  13   6   0    8.22    0.48
  13   6   0    8.60    0.63
 -14  -6   0    2.26    0.35
  14  -6   0    2.66    0.33
 -14  -6   0    3.42    0.53
  14  -6   0    2.47    0.37
  14  -6   0    2.64    0.70
  14  -6   0    2.44    0.47
 -14   6   0    1.98    0.32
 -14   6   0    2.79    0.25
 -14   6   0    3.48    0.48
  14   6   0    2.33    0.28
 -14   6   0    2.67    0.39
  14   6   0    3.07    0.42
  14   6   0    2.00    0.33
  14   6   0    1.92    0.22
 -14   6   0    2.63    0.33
 -14   6   0    2.86    0.32
 -14   6   0    2.33    0.30
  14   6   0    1.92    0.30
 -15  -6   0    3.14    0.37
  15  -6   0    3.16    0.49
 -15  -6   0    3.01    0.39
  15  -6   0    2.75    0.37
  15   6   0    2.38    0.29
 -15   6   0    3.36    0.25
 -15   6   0    2.91    0.40
 -15   6   0    2.79    0.29
  15   6   0    2.31    0.31
 -15   6   0    2.98    0.30
  15   6   0    2.47    0.29
 -15   6   0    2.69    0.32
  15   6   0    3.03    0.23
   0  -7   0   -0.17    0.15
   0  -7   0    0.75    0.83
   0  -7   0    0.09    0.15
   0  -7   0    0.02    0.30
   0  -7   0    0.15    0.29
   0  -7   0   -0.06    0.20
   0  -7   0   -0.14    0.18
   0  -7   0    0.31    0.23
   0  -7   0   -0.01    0.13
   0  -7   0   -1.58    1.15
   0  -7   0    0.22    0.16
   0  -7   0   -0.04    0.16
   0  -7   0   -0.01    0.13
  -1  -7   0    2.73    0.50
  -1  -7   0    1.97    0.43
   1  -7   0    2.16    1.31
   1  -7   0    2.14    0.89
   1  -7   0    2.17    0.35
   1  -7   0    1.12    0.47
   1  -7   0    2.97    0.63
  -1  -7   0    1.75    0.55
   1  -7   0    2.56    0.43
   1  -7   0    1.78    0.40
  -1  -7   0    2.82    0.54
  -1  -7   0    2.15    0.38
   1  -7   0    2.27    0.66
  -1  -7   0    2.32    0.38
  -1  -7   0    1.66    0.53
  -1  -7   0    2.44    0.49
   1  -7   0    2.35    0.43
   1  -7   0    2.50    0.50
   1  -7   0    2.00    0.47
  -1  -7   0    1.66    1.34
  -1  -7   0    2.07    0.42
  -1  -7   0    2.41    0.44
   1  -7   0    2.14    0.68
  -1  -7   0    2.98    1.04
  -1  -7   0    2.50    0.73
   2  -7   0   47.80    2.26
   2  -7   0   52.21    2.84
  -2  -7   0   49.64    2.40
   2  -7   0   43.15    3.35
   2  -7   0   48.02    2.47
  -2  -7   0   51.27    2.28
   2  -7   0   50.78    2.19
   2  -7   0   52.24    2.49
  -2  -7   0   49.26    2.31
   2  -7   0   46.40    2.88
   2  -7   0   51.94    2.98
   2  -7   0   49.29    2.54
  -2  -7   0   51.06    2.32
   2  -7   0   49.45    2.10
  -2  -7   0   46.34    2.11
  -2  -7   0   44.19    2.66
  -2  -7   0   50.56    2.13
   2  -7   0   50.57    2.93
   3  -7   0   33.24    1.97
   3  -7   0   36.79    1.75
  -3  -7   0   33.96    1.58
   3  -7   0   32.44    2.30
  -3  -7   0   32.86    1.76
   3  -7   0   31.24    2.26
   3  -7   0   32.18    1.88
   3  -7   0   33.44    1.87
  -3  -7   0   35.07    1.76
   3  -7   0   28.50    2.82
   3  -7   0   33.59    1.55
   3  -7   0   33.72    2.31
   3  -7   0   32.14    2.17
  -4  -7   0    2.01    0.48
   4  -7   0    0.38    0.60
   4  -7   0    1.63    0.38
  -4  -7   0    1.57    0.38
   4  -7   0    1.67    0.31
  -4  -7   0    1.88    0.33
   4  -7   0    1.96    0.54
   4  -7   0    1.25    0.39
   4  -7   0    1.47    0.39
  -4   7   0    1.41    0.25
  -4   7   0    0.90    0.60
  -4   7   0    1.41    0.25
   5  -7   0   31.12    1.93
  -5  -7   0   28.29    1.59
   5  -7   0   29.76    1.40
   5  -7   0   30.57    2.02
   5  -7   0   28.04    1.70
   5  -7   0   28.65    1.54
  -5  -7   0   29.86    1.44
  -5  -7   0   30.25    1.70
   5  -7   0   26.84    2.12
   5  -7   0   30.78    1.72
   5  -7   0   26.64    2.18
  -5   7   0   29.30    1.29
  -5   7   0   26.76    1.38
  -5   7   0   28.70    1.73
  -5   7   0   27.33    1.39
  -5   7   0   28.99    1.27
  -5   7   0   33.66    2.50
   6  -7   0    8.70    0.83
   6  -7   0    8.55    1.37
   6  -7   0    9.36    0.83
   6  -7   0   12.26    1.84
  -6  -7   0    8.47    0.83
   6  -7   0    9.68    0.66
   6  -7   0    9.60    1.02
   6  -7   0    8.79    0.73
  -6  -7   0    8.75    0.67
  -6  -7   0    9.30    0.79
   6  -7   0    7.52    1.34
  -6   7   0    8.35    0.63
  -6   7   0    9.50    1.05
  -6   7   0    8.92    1.11
   6   7   0    7.57    0.57
   6   7   0    8.18    0.57
  -6   7   0    7.47    0.62
   6   7   0    8.09    0.89
   7  -7   0   34.59    1.87
  -7  -7   0   38.43    1.87
   7  -7   0   33.73    2.38
   7  -7   0   38.98    2.32
   7  -7   0   38.31    2.76
   7  -7   0   37.41    1.96
  -7  -7   0   36.92    2.02
   7  -7   0   35.03    1.80
  -7  -7   0   35.34    1.70
   7  -7   0   35.85    1.64
   7  -7   0   36.55    2.17
  -7   7   0   39.72    1.93
  -7   7   0   34.49    1.68
  -7   7   0   33.05    1.69
  -7   7   0   37.22    1.58
   7   7   0   37.90    1.58
   7   7   0   31.40    1.90
   7   7   0   33.59    1.63
   7   7   0   38.02    1.60
  -7   7   0   32.47    2.15
  -7   7   0   36.71    1.59
   7   7   0   33.65    1.59
  -7   7   0   34.64    2.20
   8  -7   0   47.24    2.91
   8  -7   0   49.47    2.82
   8  -7   0   51.63    3.37
  -8  -7   0   51.19    2.32
   8  -7   0   50.46    2.36
   8  -7   0   49.98    2.40
   8  -7   0   49.45    2.59
  -8  -7   0   50.26    2.21
  -8  -7   0   48.21    2.50
   8  -7   0   49.94    2.13
   8  -7   0   51.93    2.33
  -8   7   0   51.92    2.02
  -8   7   0   48.54    2.20
  -8   7   0   47.48    2.23
   8   7   0   45.61    2.09
  -8   7   0   49.37    2.07
   8   7   0   51.49    2.09
   8   7   0   51.66    2.08
  -8   7   0   45.38    2.70
  -8   7   0   45.54    2.70
  -8   7   0   52.48    2.11
   8   7   0   47.20    2.15
  -8   7   0   52.72    1.98
   8   7   0   46.19    2.42
   9  -7   0    2.39    0.82
   9  -7   0    2.03    0.57
   9  -7   0    2.14    0.34
  -9  -7   0    2.05    0.42
   9  -7   0    1.71    0.37
   9  -7   0    2.30    0.65
   9  -7   0    1.73    0.37
   9  -7   0    1.65    0.56
  -9  -7   0    2.44    0.54
   9  -7   0    2.05    0.42
  -9  -7   0    1.53    0.32
  -9   7   0    1.54    0.60
  -9   7   0    2.43    0.45
   9   7   0    2.36    0.35
   9   7   0    1.89    0.80
  -9   7   0    2.39    0.32
   9   7   0    2.08    0.33
  -9   7   0    2.02    0.28
  -9   7   0    2.05    1.14
   9   7   0    2.24    0.33
   9   7   0    2.00    0.38
  -9   7   0    1.68    0.37
   9   7   0    2.10    0.34
   9   7   0    1.78    0.34
  -9   7   0    2.25    0.36
  -9   7   0    1.89    0.31
  10  -7   0   11.72    0.71
  10  -7   0   11.90    0.87
 -10  -7   0   10.89    0.80
 -10  -7   0    9.85    0.74
  10  -7   0   11.26    0.81
 -10  -7   0   11.08    0.96
  10  -7   0   10.47    1.14
  10  -7   0   11.45    1.11
  10  -7   0   12.18    0.83
 -10  -7   0   11.76    0.79
 -10   7   0   11.05    0.71
  10   7   0   10.26    0.61
 -10   7   0   10.87    0.65
 -10   7   0   10.40    0.62
 -10   7   0   10.38    0.71
 -10   7   0    9.93    0.56
  10   7   0   10.93    0.72
  10   7   0   10.36    0.69
  10   7   0   10.50    0.65
 -11  -7   0    3.47    0.49
  11  -7   0    3.58    0.48
 -11  -7   0    2.02    0.44
  11  -7   0    3.38    0.35
  11  -7   0    2.80    0.46
 -11  -7   0    2.42    0.40
  11  -7   0    3.93    0.52
 -11   7   0    2.98    0.38
  11   7   0    3.26    0.35
 -11   7   0    2.97    0.34
 -11   7   0    3.37    0.35
 -11   7   0    2.57    0.27
  11   7   0    3.82    0.44
 -11   7   0    3.26    0.43
  11   7   0    3.29    0.39
  11   7   0    3.34    0.27
 -11   7   0    3.64    0.40
  11   7   0    3.80    0.46
 -12  -7   0    6.62    0.54
  12  -7   0    7.39    0.59
  12  -7   0    7.36    0.64
  12  -7   0    6.37    0.51
  12  -7   0    8.06    0.60
  12  -7   0    7.64    0.86
 -12  -7   0    7.22    0.70
 -12  -7   0    8.58    0.91
  12  -7   0    6.36    0.92
  12   7   0    6.59    0.53
 -12   7   0    6.01    0.45
  12   7   0    6.63    0.47
 -12   7   0    6.44    0.52
 -12   7   0    6.55    0.45
  12   7   0    6.79    0.45
 -12   7   0    7.03    0.48
  12   7   0    5.98    0.50
 -12   7   0    6.62    0.40
  12   7   0    6.16    0.38
 -12   7   0    6.36    0.55
 -12   7   0    6.87    0.61
 -13  -7   0    9.94    0.76
  13  -7   0   10.96    0.61
  13  -7   0    9.28    0.66
 -13  -7   0    9.56    0.61
 -13  -7   0   10.30    0.68
  13  -7   0   10.28    0.95
 -13   7   0    9.89    0.56
  13   7   0   10.09    0.67
  13   7   0   10.93    0.51
 -13   7   0   10.65    0.64
 -13   7   0   11.23    0.77
  13   7   0    9.88    0.64
 -13   7   0   10.73    0.51
 -13   7   0   10.99    0.67
 -13   7   0    9.67    0.66
  13   7   0   10.54    0.60
 -13   7   0    9.20    0.63
  13   7   0   11.33    0.59
  14  -7   0    4.59    0.57
 -14  -7   0    4.12    0.44
  14  -7   0    4.59    0.41
  14  -7   0    4.53    0.35
  14   7   0    4.81    0.29
  14   7   0    4.94    0.35
 -14   7   0    4.93    0.36
 -14   7   0    5.09    0.34
  14   7   0    4.83    0.36
 -14   7   0    5.03    0.29
 -14   7   0    5.19    0.36
 -14   7   0    4.82    0.45
  14   7   0    4.87    0.35
   0  -8   0    1.40    0.87
   0  -8   0    1.41    0.28
   0  -8   0    2.09    0.43
   0  -8   0    1.83    0.39
   0  -8   0    1.31    0.57
   0  -8   0    2.43    0.49
   0  -8   0    1.62    0.35
   0  -8   0    1.87    0.46
   0  -8   0    1.82    0.32
   0  -8   0    1.64    0.43
  -1  -8   0    1.24    0.95
   1  -8   0    1.09    0.35
  -1  -8   0    1.39    0.29
  -1  -8   0    1.46    0.37
  -1  -8   0    1.54    0.44
   1  -8   0    1.44    0.29
   1  -8   0    1.30    0.42
  -1  -8   0    1.09    0.33
   1  -8   0    1.37    0.38
  -1  -8   0    1.40    0.37
   1  -8   0    1.20    0.33
  -1  -8   0    1.22    0.31
  -1  -8   0    0.90    0.27
   1  -8   0    1.58    0.59
  -1  -8   0    1.06    0.35
   1  -8   0    0.94    0.50
   1  -8   0    1.74    0.40
   1  -8   0    0.68    0.77
   2  -8   0    1.78    0.64
   2  -8   0    1.10    0.54
  -2  -8   0    1.91    0.43
   2  -8   0    1.71    0.52
   2  -8   0    1.29    0.32
   2  -8   0    1.50    0.49
   2  -8   0    0.89    0.47
  -2  -8   0    1.86    0.50
   2  -8   0    0.88    0.75
   3  -8   0    0.00    0.40
   3  -8   0    0.09    0.17
  -3  -8   0    0.21    0.22
   3  -8   0    0.04    0.25
  -3  -8   0    0.12    0.22
   3  -8   0    0.17    0.19
   3  -8   0    0.78    0.70
  -3  -8   0    0.09    0.23
   3  -8   0    0.18    0.36
   3  -8   0    0.17    0.18
   3  -8   0    0.15    0.35
  -4  -8   0    4.36    0.56
   4  -8   0    4.93    0.70
  -4  -8   0    4.34    0.45
   4  -8   0    5.09    0.47
   4  -8   0    3.94    0.88
   4  -8   0    3.81    0.62
   4  -8   0    3.75    0.98
   4  -8   0    3.66    0.53
  -4  -8   0    4.52    0.64
   4  -8   0    4.74    0.64
   4  -8   0    3.55    0.88
   5  -8   0    0.98    0.34
   5  -8   0    0.98    0.61
   5  -8   0    0.96    0.23
   5  -8   0    1.32    0.34
  -5  -8   0    0.92    0.33
   5  -8   0    0.85    0.60
   5  -8   0    1.10    0.43
  -5  -8   0    0.96    0.24
  -5  -8   0    1.08    0.31
   5  -8   0    1.32    0.38
   5  -8   0    1.45    0.68
  -6  -8   0    4.71    0.49
   6  -8   0    5.33    0.65
   6  -8   0    5.39    0.48
   6  -8   0    4.65    1.17
   6  -8   0    2.80    0.79
   6  -8   0    5.30    0.93
  -6  -8   0    4.80    0.62
   6  -8   0    5.73    0.75
  -6  -8   0    5.27    0.59
   6  -8   0    5.32    0.68
   6  -8   0    4.93    0.73
   7  -8   0    0.52    0.33
   7  -8   0    0.64    0.26
  -7  -8   0    0.55    0.27
  -7  -8   0    0.64    0.24
  -7  -8   0    0.34    0.22
   7  -8   0    0.40    0.23
   7  -8   0    0.46    0.20
   7  -8   0    0.56    0.20
   7  -8   0    0.22    0.51
  -7   8   0    0.71    0.30
  -7   8   0    0.25    0.18
  -8  -8   0    1.20    0.30
   8  -8   0    2.15    0.57
   8  -8   0    1.82    0.37
   8  -8   0    2.16    0.34
  -8  -8   0    1.27    0.27
   8  -8   0    1.56    0.36
   8  -8   0    1.26    0.55
  -8  -8   0    1.50    0.44
   8  -8   0    1.25    0.32
  -8   8   0    2.11    0.28
  -8   8   0    1.86    0.30
  -8   8   0    1.40    0.26
  -8   8   0    1.51    0.25
   8   8   0    2.00    0.35
   8   8   0    2.00    0.41
   9  -8   0    1.64    0.26
   9  -8   0    2.12    0.42
  -9  -8   0    2.08    0.36
  -9  -8   0    2.06    0.45
   9  -8   0    3.13    0.79
   9  -8   0    2.32    0.38
  -9  -8   0    1.70    0.35
   9  -8   0    2.27    0.38
   9  -8   0    1.66    0.49
   9   8   0    1.63    0.28
   9   8   0    2.04    0.32
  -9   8   0    2.65    0.31
  -9   8   0    2.03    0.26
  -9   8   0    1.80    0.29
  -9   8   0    1.78    0.30
  10  -8   0    1.72    0.43
  10  -8   0    1.56    0.40
 -10  -8   0    1.28    0.28
 -10  -8   0    1.27    0.26
 -10  -8   0    1.59    0.56
  10  -8   0    1.08    0.52
  10  -8   0    1.07    0.41
  10  -8   0    1.81    0.34
  10  -8   0    1.91    0.37
 -10   8   0    1.60    0.27
 -10   8   0    1.20    0.22
  10   8   0    1.16    0.33
 -10   8   0    1.34    0.25
 -10   8   0    1.47    0.28
 -10   8   0    1.52    0.23
 -11  -8   0    3.83    0.39
  11  -8   0    4.53    0.44
 -11  -8   0    3.70    0.39
  11  -8   0    3.76    0.37
  11  -8   0    4.23    0.36
  11  -8   0    3.38    0.60
  11  -8   0    3.32    0.42
 -11  -8   0    4.68    0.53
  11  -8   0    4.29    0.67
 -11   8   0    4.16    0.27
 -11   8   0    3.34    0.42
  11   8   0    3.21    0.35
 -11   8   0    4.02    0.32
  11   8   0    4.23    0.31
 -11   8   0    3.96    0.33
 -11   8   0    3.19    0.48
  12  -8   0    2.19    0.30
  12  -8   0    2.89    0.39
  12  -8   0    2.30    0.41
 -12  -8   0    2.89    0.34
  12  -8   0    2.70    0.51
 -12  -8   0    2.03    0.30
  12  -8   0    2.56    0.26
 -12  -8   0    1.98    0.35
  12  -8   0    2.29    0.64
 -12   8   0    2.25    0.25
 -12   8   0    2.87    0.22
  12   8   0    2.55    0.27
  12   8   0    2.52    0.20
  12   8   0    2.19    0.26
 -12   8   0    1.93    0.24
 -12   8   0    2.20    0.36
   0  -9   0    0.10    0.14
   0  -9   0    0.21    0.17
   0  -9   0   -0.07    0.85
   0  -9   0    0.17    0.16
   0  -9   0   -0.11    0.18
   1  -9   0    2.73    0.51
  -1  -9   0    2.56    0.45
   1  -9   0    2.37    0.55
   1  -9   0    2.37    0.42
   1  -9   0    1.87    0.40
   1  -9   0    2.41    0.36
   1  -9   0    2.70    0.83
  -1  -9   0    1.75    0.40
   2  -9   0   32.85    1.61
   2  -9   0   31.77    2.06
   2  -9   0   29.95    1.63
  -2  -9   0   29.97    1.51
   2  -9   0   30.43    1.71
   2  -9   0   30.17    1.69
   2  -9   0   31.88    1.44
  -2  -9   0   32.32    1.58
   3  -9   0   31.51    1.77
  -3  -9   0   31.18    1.46
   3  -9   0   32.72    1.61
   3  -9   0   31.68    1.45
  -3  -9   0   29.94    1.55
   3  -9   0   32.45    2.08
   3  -9   0   32.50    1.69
  -3  -9   0   33.09    1.63
   3  -9   0   30.90    1.72
   4  -9   0    1.34    0.37
   4  -9   0    1.10    0.22
   4  -9   0    1.46    0.31
   4  -9   0    1.14    0.35
   4  -9   0    1.22    0.74
  -4  -9   0    0.84    0.27
  -4  -9   0    1.17    0.26
   4  -9   0    1.32    0.33
  -4  -9   0    1.21    0.31
   5  -9   0    7.98    0.69
  -5  -9   0    7.77    0.66
   5  -9   0    7.43    0.55
   5  -9   0    7.87    1.05
   5  -9   0    7.96    0.65
  -5  -9   0    7.56    0.69
   5  -9   0    9.18    0.78
  -6  -9   0    2.12    0.34
  -6  -9   0    1.48    0.47
   6  -9   0    2.37    0.67
   6  -9   0    2.11    0.41
   6  -9   0    2.29    0.49
   6  -9   0    1.94    0.55
   7  -9   0   16.78    0.86
   7  -9   0   18.20    1.02
  -7  -9   0   15.48    0.88
   7  -9   0   16.22    1.19
   7  -9   0   17.75    0.98
   7  -9   0   17.10    1.28
  -7  -9   0   17.37    0.99
  -7  -9   0   14.94    1.03
   7  -9   0   18.78    1.09
  -8  -9   0   14.90    1.03
   8  -9   0   15.82    1.17
   8  -9   0   20.38    1.09
  -8  -9   0   18.13    0.91
   8  -9   0   17.81    0.96
   8  -9   0   17.85    0.98
   8  -9   0   18.45    1.24
  -8  -9   0   20.31    1.02
   8  -9   0   17.15    0.86
   9  -9   0    2.14    0.27
   9  -9   0    1.70    0.29
   9  -9   0    1.36    0.37
   9  -9   0    1.40    0.51
  -9  -9   0    1.64    0.27
  -9  -9   0    1.66    0.27
   9  -9   0    1.61    0.29
   9  -9   0    1.78    0.30
  -9  -9   0    2.00    0.37
   2 -10   0    6.31    0.52
   2 -10   0    7.02    0.59
   2 -10   0    6.70    0.46
   2 -10   0    7.16    0.99
   2 -10   0    6.39    0.51
   3 -10   0    1.18    0.29
   3 -10   0    1.32    0.23
   3 -10   0    0.65    0.20
   3 -10   0    1.18    0.26
  -3 -10   0    1.14    0.25
  -3 -10   0    1.14    0.26
   3 -10   0    2.01    0.76
   4 -10   0    0.58    0.19
  -4 -10   0    0.92    0.26
  -4 -10   0    0.93    0.23
   4 -10   0    0.85    0.74
   4 -10   0    0.80    0.17
   4 -10   0    0.78    0.25
   4 -10   0    0.46    0.16
   5 -10   0   11.76    0.72
   5 -10   0   11.63    0.83
   5 -10   0   12.41    1.23
   5 -10   0   13.03    0.71
  -5 -10   0   10.24    0.90
  -5 -10   0   11.22    0.69
   5 -10   0   13.71    0.81
 -19   0   1    0.02    0.17
 -19   0   1   -0.13    0.10
 -19   0   1    0.17    0.16
  19   0  -1    0.03    0.11
 -18   0   1    1.72    0.28
 -18   0   1    1.63    0.30
  18   0  -1    1.22    0.25
 -18   0   1    1.05    0.30
 -17   0   1    0.32    0.19
  17   0  -1    0.72    0.20
 -17   0   1    0.64    0.27
  17   0  -1    0.57    0.21
 -17   0   1    0.68    0.21
 -16   0   1    8.57    0.64
 -16   0   1    8.26    0.74
  16   0  -1    8.35    0.66
  16   0  -1    7.04    0.99
  16   0  -1    7.94    0.55
 -16   0   1    8.35    0.61
  15   0  -1    0.92    0.30
 -15   0   1    0.60    0.30
  15   0  -1    0.30    0.26
 -15   0   1    0.40    0.40
  14   0  -1    2.42    0.34
  14   0  -1    2.65    0.44
 -14   0   1    3.18    0.72
 -14   0   1    3.20    0.42
 -14   0   1    2.40    0.44
 -14   0   1    1.83    0.42
 -14   0   1    2.45    0.41
  14   0  -1    2.97    0.58
  13   0  -1    5.28    0.79
 -13   0   1    4.07    0.80
 -13   0   1    3.75    0.57
 -13   0   1    4.27    0.54
 -13   0   1    4.32    0.42
  13   0  -1    4.36    0.56
 -13   0   1    3.20    0.50
 -13   0   1    3.94    0.47
  13   0  -1    3.76    0.38
  13   0  -1    3.89    0.29
  12   0  -1    0.06    0.08
  12   0  -1   -0.12    0.11
 -12   0   1   -0.08    0.11
 -12   0   1    0.14    0.24
 -12   0   1   -0.02    0.21
  12   0  -1   -0.02    0.16
 -12   0   1   -0.01    0.14
  12   0  -1    0.14    0.11
 -12   0   1    0.21    0.20
 -12   0   1   -0.02    0.12
 -11   0   1   26.72    1.07
  11   0  -1   23.97    1.50
  11   0  -1   28.76    1.31
  11   0  -1   26.55    1.08
  11   0  -1   27.05    1.16
 -11   0   1   27.23    1.26
  11   0  -1   23.84    1.52
 -11   0   1   24.64    1.54
  11   0  -1   25.16    1.34
 -11   0   1   27.62    1.40
 -11   0   1   25.41    2.14
 -11   0   1   27.09    1.54
 -11   0   1   27.80    1.63
 -11   0   1   29.60    1.33
 -11   0   1   25.21    1.35
  11   0  -1   27.99    1.51
  11   0  -1   25.83    1.19
 -11   0   1   27.61    1.23
 -10   0   1    0.36    0.24
 -10   0   1    0.13    0.31
  10   0  -1    0.27    0.15
 -10   0   1    0.15    0.15
 -10   0   1    0.02    0.14
  10   0  -1    0.09    0.11
 -10   0   1   -0.02    0.15
 -10   0   1    0.17    0.14
 -10   0   1    0.51    0.12
 -10   0   1    0.19    0.14
 -10   0   1    0.30    0.20
  10   0  -1   -0.04    0.10
 -10   0   1   -0.03    0.11
  10   0  -1   -0.05    0.46
  10   0  -1    0.09    0.12
  10   0  -1   -0.02    0.11
  10   0  -1   -0.07    0.07
  10   0  -1   -0.01    0.13
  10   0  -1    0.03    0.11
 -10   0   1    0.43    0.75
  10   0  -1    0.01    0.08
 -10   0   1    0.61    0.17
  10   0  -1    0.16    0.10
  10   0  -1    0.05    0.12
 -10   0   1    0.29    0.28
   9   0  -1    8.23    0.55
   9   0  -1    8.33    0.66
  -9   0   1    8.78    0.58
  -9   0   1    8.87    0.68
  -9   0   1    7.84    0.46
  -9   0   1    8.21    0.62
  -9   0   1    7.24    0.65
  -9   0   1    9.07    0.75
   9   0  -1    7.82    0.52
   9   0  -1    8.48    0.81
   9   0  -1    9.37    0.56
   9   0  -1    8.49    0.68
  -9   0   1    8.15    0.48
   9   0  -1    8.58    0.59
  -9   0   1    8.27    0.61
   9   0  -1    7.67    0.58
  -9   0   1    6.55    0.83
  -9   0   1    9.48    1.10
  -9   0   1   10.13    0.59
  -9   0   1    7.83    0.61
  -9   0   1    8.36    1.86
   9   0  -1    8.33    0.69
   9   0  -1    9.13    0.62
  -9   0   1    7.51    0.58
  -8   0   1    0.14    0.14
  -8   0   1    0.28    0.41
  -8   0   1    0.77    0.98
   8   0  -1    0.50    0.34
  -8   0   1    0.22    0.16
   8   0  -1    0.52    0.18
   8   0  -1    0.46    0.14
   8   0  -1    0.33    0.15
  -8   0   1    0.19    0.20
  -8   0   1    0.25    0.18
   8   0  -1    0.27    0.19
   8   0  -1    0.42    0.18
   8   0  -1    0.74    0.17
  -8   0   1    0.30    0.16
   8   0  -1    0.16    0.10
  -8   0   1    0.25    0.14
  -8   0   1    0.08    0.17
   8   0  -1    0.37    0.13
  -8   0   1    0.44    0.21
   8   0  -1    0.39    0.18
  -8   0   1    0.40    0.38
   8   0  -1    0.32    0.16
   7   0  -1    1.00    0.26
  -7   0   1    0.84    0.20
   7   0  -1    1.32    0.19
   7   0  -1    0.58    0.20
  -7   0   1    0.70    0.18
   7   0  -1    0.86    0.20
  -7   0   1    0.59    0.19
  -7   0   1    0.77    0.16
   7   0  -1    1.18    0.20
   7   0  -1    0.67    0.20
   7   0  -1    0.58    0.27
  -7   0   1    0.57    0.23
   7   0  -1    0.60    0.49
  -7   0   1    0.69    0.88
  -7   0   1    0.77    0.19
  -7   0   1    1.93    0.48
   7   0  -1    0.70    0.21
   7   0  -1    1.00    0.19
   7   0  -1    0.91    0.19
  -7   0   1    0.69    0.21
   7   0  -1    1.44    0.19
   7   0  -1    0.45    0.18
  -7   0   1    0.64    0.30
  -7   0   1    0.82    0.17
  -7   0   1    0.88    0.17
  -6   0   1   11.52    0.69
   6   0  -1   10.90    0.61
   6   0  -1   12.54    0.60
   6   0  -1   11.94    0.58
  -6   0   1   11.60    0.73
  -6   0   1   11.10    0.57
   6   0  -1   11.57    0.66
   6   0  -1   11.37    0.75
  -6   0   1   12.11    0.86
   6   0  -1   10.98    0.70
  -6   0   1   11.91    0.68
   6   0  -1   11.42    0.70
  -6   0   1   11.32    1.38
  -6   0   1   11.77    0.63
  -6   0   1   11.44    0.64
  -6   0   1   11.27    0.74
   6   0  -1   11.88    0.61
  -6   0   1   10.89    0.56
   6   0  -1   10.74    0.89
   6   0  -1   10.23    0.70
  -6   0   1   10.69    0.69
   6   0  -1   11.57    0.70
   6   0  -1   10.97    0.56
  -5   0   1    0.14    0.10
  -5   0   1    0.14    0.10
  -5   0   1    0.20    0.19
   5   0  -1    0.16    0.10
   5   0  -1    0.31    0.18
  -5   0   1    0.15    0.08
   5   0  -1    0.20    0.09
  -5   0   1    0.24    0.15
  -5   0   1    0.26    0.11
   5   0  -1    0.21    0.10
   5   0  -1    0.17    0.10
   5   0  -1    0.35    0.11
  -5   0   1    0.12    0.09
   5   0  -1    0.29    0.13
  -5   0   1    0.30    0.56
   5   0  -1    0.23    0.22
   5   0  -1    0.15    0.10
   5   0  -1    0.16    0.11
  -5   0   1    0.14    0.21
  -5   0   1    0.17    0.09
   5   0  -1    0.12    0.08
  -5   0   1    0.11    0.08
   4   0  -1    0.09    0.07
   4   0  -1    0.05    0.08
  -4   0   1    0.16    0.43
   4   0  -1    0.12    0.10
   4   0  -1    0.03    0.06
   4   0  -1    0.11    0.08
  -4   0   1    0.12    0.14
  -4   0   1    0.22    0.15
   4   0  -1    0.01    0.06
  -4   0   1    0.01    0.06
  -4   0   1    0.01    0.06
   4   0  -1    0.10    0.07
  -4   0   1    0.07    0.08
  -4   0   1    0.09    0.08
   4   0  -1    0.19    0.14
   4   0  -1    0.04    0.07
   4   0  -1    0.10    0.07
  -4   0   1    0.20    0.09
   4   0  -1    0.00    0.16
   4   0  -1    0.04    0.06
  -4   0   1    0.05    0.07
  -4   0   1    0.03    0.10
   3   0  -1    0.46    0.12
  -3   0   1    0.53    0.11
  -3   0   1    0.49    0.11
   3   0  -1    0.46    0.11
   3   0  -1    0.48    0.12
   3   0  -1    0.44    0.16
  -3   0   1    0.38    0.09
  -3   0   1    0.66    0.13
   3   0  -1    0.47    0.10
  -3   0   1    0.22    0.37
   3   0  -1    0.51    0.15
   3   0  -1    0.53    0.11
  -3   0   1    0.43    0.10
  -3   0   1    0.31    0.13
   3   0  -1    0.54    0.11
   3   0  -1    0.49    0.10
   3   0  -1    0.47    0.12
  -3   0   1    0.31    0.13
  -3   0   1    0.49    0.13
  -3   0   1    0.57    0.14
   3   0  -1    0.44    0.10
  -2   0   1    0.21    0.09
   2   0  -1    0.21    0.05
   2   0  -1    0.26    0.09
  -2   0   1    0.31    0.07
  -2   0   1    0.17    0.05
   2   0  -1    0.18    0.06
  -2   0   1    0.23    0.08
   2   0  -1    0.25    0.06
  -2   0   1    0.29    0.23
  -2   0   1    0.28    0.06
  -2   0   1    0.29    0.06
   2   0  -1    0.21    0.06
   2   0  -1    0.23    0.06
   2   0  -1    0.24    0.07
   2   0  -1    0.20    0.06
  -2   0   1    0.32    0.08
  -2   0   1    0.27    0.07
  -2   0   1    0.20    0.07
   2   0  -1    0.15    0.05
   2   0  -1    0.22    0.08
  -1   0   1    0.56    0.05
  -1   0   1    0.42    0.08
  -1   0   1    0.58    0.08
   1   0  -1    0.61    0.05
   1   0  -1    0.56    0.08
  -1   0   1    0.67    0.06
   1   0  -1    0.56    0.06
  -1   0   1    0.56    0.05
   1   0  -1    0.59    0.08
   1   0  -1    0.58    0.05
   1   0  -1    0.54    0.05
   1   0  -1    0.46    0.05
   0   0  -1    1.60    0.09
   0   0  -1    1.67    0.09
   0   0   1    1.52    0.11
   0   0   1    1.52    0.10
   0   0  -1    1.56    0.08
   0   0   1    1.68    0.10
   0   0   1    1.44    0.09
   0   0   1    1.55    0.10
   0   0  -1    1.49    0.10
   0   0  -1    1.61    0.09
  -1   0  -1    1.56    0.12
   1   0   1    1.36    0.14
   1   0   1    1.44    0.11
   1   0   1    1.21    0.11
   1   0   1    1.34    0.09
  -1   0  -1    1.34    0.13
  -1   0  -1    1.53    0.12
  -1   0  -1    1.40    0.10
  -1   0  -1    1.51    0.12
  -1   0  -1    1.30    0.11
  -1   0  -1    1.13    0.13
   1   0   1    1.33    0.09
  -1   0  -1    1.62    0.24
   1   0   1    1.23    0.11
   1   0   1    1.39    0.09
  -1   0  -1    1.36    0.11
   1   0   1    1.49    0.12
  -1   0  -1    1.46    0.09
   1   0   1    1.41    0.10
  -2   0  -1    2.15    0.40
   2   0   1    2.11    0.18
  -2   0  -1    1.86    0.18
   2   0   1    1.92    0.14
  -2   0  -1    1.91    0.17
  -2   0  -1    2.09    0.23
   2   0   1    1.91    0.22
   2   0   1    1.96    0.14
  -2   0  -1    1.99    0.17
   2   0   1    1.89    0.17
  -2   0  -1    2.05    0.15
  -2   0  -1    2.13    0.19
  -2   0  -1    2.25    0.19
   2   0   1    2.00    0.15
   2   0   1    1.94    0.18
   2   0   1    1.96    0.17
  -2   0  -1    1.95    0.15
   3   0   1    3.13    0.26
  -3   0  -1    2.91    0.24
  -3   0  -1    3.19    0.29
   3   0   1    3.04    0.22
   3   0   1    3.37    0.30
   3   0   1    2.73    0.24
   3   0   1    3.07    0.24
   3   0   1    3.29    0.22
   3   0   1    3.32    0.31
   3   0   1    3.14    0.28
   3   0   1    3.40    0.21
  -3   0  -1    3.20    0.34
  -3   0  -1    3.09    0.27
   3   0   1    3.30    0.46
  -3   0  -1    3.08    0.24
  -3   0  -1    3.38    0.27
  -3   0  -1    4.00    0.63
  -3   0  -1    3.13    0.27
  -4   0  -1    2.42    0.19
   4   0   1    2.70    0.28
  -4   0  -1    2.49    0.28
   4   0   1    2.90    0.45
  -4   0  -1    2.59    0.27
   4   0   1    2.10    0.22
  -4   0  -1    1.68    0.26
   4   0   1    2.50    0.24
  -4   0  -1    2.23    0.26
   4   0   1    2.28    0.29
   4   0   1    2.46    0.22
  -4   0  -1    2.35    0.26
   4   0   1    2.92    0.28
   4   0   1    2.14    0.20
  -4   0  -1    2.40    0.63
  -4   0  -1    2.35    0.22
   4   0   1    2.10    0.19
   4   0   1    2.59    0.21
  -4   0  -1    1.64    0.31
  -4   0  -1    2.36    0.20
  -4   0  -1    2.20    0.23
   4   0   1    2.33    0.25
   4   0   1    2.25    0.19
  -4   0  -1    2.41    0.24
  -4   0  -1    2.41    0.22
  -5   0  -1    2.94    0.41
   5   0   1    2.55    0.22
  -5   0  -1    2.56    0.26
  -5   0  -1    2.94    0.29
   5   0   1    2.63    0.30
   5   0   1    2.35    0.47
   5   0   1    3.00    0.39
   5   0   1    3.14    0.32
   5   0   1    2.74    0.25
  -5   0  -1    2.56    0.44
  -5   0  -1    2.96    0.32
   5   0   1    2.85    0.25
   5   0   1    2.64    0.30
   5   0   1    3.08    0.29
  -5   0  -1    2.65    0.26
  -5   0  -1    4.30    0.84
  -5   0  -1    3.22    0.41
  -5   0  -1    2.23    0.32
  -5   0  -1    2.99    0.32
   5   0   1    3.01    0.30
   5   0   1    2.77    0.24
  -6   0  -1    0.90    0.74
  -6   0  -1    2.37    0.27
   6   0   1    2.46    0.40
  -6   0  -1    2.21    0.25
  -6   0  -1    2.43    0.50
  -6   0  -1    2.22    0.42
   6   0   1    2.33    0.34
   6   0   1    2.13    0.36
  -6   0  -1    2.09    0.28
  -6   0  -1    1.85    0.55
   6   0   1    2.40    0.30
  -6   0  -1    2.78    0.39
   6   0   1    2.34    0.37
   6   0   1    2.27    0.59
   6   0   1    2.20    0.27
  -6   0  -1    2.30    0.31
   6   0   1    1.78    0.27
   6   0   1    2.44    0.25
   6   0   1    2.17    0.26
  -6   0  -1    2.21    0.36
  -6   0  -1    2.70    0.39
   6   0   1    2.50    0.39
  -6   0  -1    2.20    0.34
   7   0   1   10.00    0.69
  -7   0  -1    7.88    0.75
  -7   0  -1    9.34    0.59
   7   0   1    8.53    0.70
  -7   0  -1    8.83    0.46
  -7   0  -1    8.82    0.52
  -7   0  -1    9.58    0.61
  -7   0  -1    9.25    0.58
  -7   0  -1   11.24    0.72
  -7   0  -1    9.31    0.51
  -7   0  -1   10.53    0.75
   7   0   1    9.80    0.54
   7   0   1    9.43    0.53
   7   0   1    9.90    0.58
   7   0   1    9.39    0.48
  -7   0  -1    8.03    0.47
   7   0   1    8.74    0.49
   7   0   1    9.30    0.59
   7   0   1    9.12    0.63
  -7   0  -1    8.65    0.89
   7   0   1    9.27    0.58
  -7   0  -1    9.73    1.42
  -7   0  -1    9.62    0.70
   7   0   1    9.63    0.67
  -7   0  -1    9.72    0.64
   8   0   1    0.20    0.13
  -8   0  -1    0.38    0.16
  -8   0  -1    0.33    0.11
   8   0   1    0.17    0.14
  -8   0  -1    0.02    0.12
  -8   0  -1    0.30    0.16
  -8   0  -1    0.12    0.17
   8   0   1    0.41    0.13
  -8   0  -1    0.51    0.21
  -8   0  -1    0.13    0.42
  -8   0  -1    0.24    0.16
   8   0   1    0.27    0.11
   8   0   1    0.53    0.18
  -8   0  -1    0.50    0.45
  -8   0  -1    0.28    0.14
  -8   0  -1    0.28    0.11
  -8   0  -1    0.86    1.01
  -8   0  -1    0.26    0.11
  -8   0  -1    0.43    0.19
   8   0   1    0.15    0.31
   8   0   1    0.27    0.13
   8   0   1    0.33    0.17
  -9   0  -1    0.24    0.15
  -9   0  -1    0.46    0.23
   9   0   1    0.60    0.18
  -9   0  -1    0.31    0.12
  -9   0  -1    0.45    0.23
   9   0   1    0.39    0.13
  -9   0  -1    0.17    0.13
  -9   0  -1    0.24    0.14
   9   0   1    0.36    0.18
  -9   0  -1    0.45    0.13
  -9   0  -1    0.48    0.56
  -9   0  -1    0.47    0.16
  -9   0  -1    0.39    0.22
   9   0   1    0.23    0.14
   9   0   1    0.14    0.15
  -9   0  -1    0.25    0.25
   9   0   1    0.46    0.15
  -9   0  -1    0.41    0.21
   9   0   1    0.49    0.18
   9   0   1    0.61    0.20
   9   0   1    1.25    0.45
   9   0   1    0.28    0.12
  -9   0  -1    0.36    0.17
   9   0   1    0.29    0.13
   9   0   1    0.48    0.11
  -9   0  -1    0.20    0.16
  -9   0  -1    0.26    0.16
  -9   0  -1    0.78    0.57
  10   0   1    5.66    0.62
 -10   0  -1    4.66    0.49
  10   0   1    4.92    0.41
 -10   0  -1    4.79    0.42
  10   0   1    5.46    0.44
  10   0   1    5.44    0.37
  10   0   1    4.91    0.38
 -10   0  -1    5.00    1.03
  10   0   1    5.24    0.44
 -10   0  -1    5.26    0.73
  10   0   1    5.66    0.70
 -10   0  -1    4.87    0.59
  10   0   1    4.90    1.04
  10   0   1    5.37    0.59
 -10   0  -1    5.87    0.67
  10   0   1    5.08    0.32
 -10   0  -1    4.97    0.48
 -10   0  -1    5.14    0.53
 -10   0  -1    4.81    0.39
  11   0   1    3.12    0.26
 -11   0  -1    3.24    0.33
  11   0   1    3.60    0.38
 -11   0  -1    3.82    0.51
 -11   0  -1    2.60    0.51
  11   0   1    3.40    0.57
 -11   0  -1    3.36    1.17
 -11   0  -1    3.25    0.26
 -11   0  -1    2.47    0.53
 -11   0  -1    3.03    0.49
  11   0   1    3.97    0.45
  11   0   1    3.52    0.36
 -11   0  -1    2.86    0.59
  11   0   1    3.13    0.36
  11   0   1    4.08    0.54
  11   0   1    2.46    0.49
 -11   0  -1    3.35    0.35
  12   0   1   19.03    0.82
  12   0   1   17.85    1.23
 -12   0  -1   18.83    1.01
  12   0   1   19.91    1.05
  12   0   1   18.08    1.09
 -12   0  -1   19.34    1.15
  12   0   1   17.90    1.36
  12   0   1   18.95    0.98
 -12   0  -1   19.36    1.43
 -12   0  -1   16.23    1.34
  13   0   1    6.33    0.56
 -13   0  -1    6.13    0.62
  13   0   1    5.84    0.82
  13   0   1    6.04    0.51
 -13   0  -1    7.55    1.11
  13   0   1    6.94    0.46
 -13   0  -1    6.35    0.51
 -13   0  -1    6.16    0.53
 -14   0  -1   -0.03    0.14
 -14   0  -1    0.05    0.19
 -14   0  -1   -0.02    0.13
  14   0   1    0.11    0.17
 -14   0  -1    0.01    0.19
  14   0   1    0.04    0.14
  14   0   1    0.18    0.21
 -14   0  -1   -0.04    0.26
  14   0   1    0.11    0.16
  14   0   1    0.30    0.14
  15   0   1    0.35    0.15
 -15   0  -1    0.33    0.19
 -15   0  -1    0.43    0.21
 -15   0  -1    0.10    0.36
  15   0   1    0.25    0.17
  15   0   1    0.14    0.23
 -15   0  -1   -0.12    0.18
 -15   0  -1    0.10    0.21
 -16   0  -1    0.15    0.14
 -16   0  -1    0.23    0.17
 -16   0  -1    0.24    0.24
  16   0   1    0.31    0.18
 -17   0  -1    7.21    0.66
 -17   0  -1    7.82    0.55
 -17   0  -1    7.58    0.58
  17   0   1    7.21    0.59
 -18   0  -1    0.70    0.25
  18   0   1    0.58    0.18
 -18   0  -1    0.68    0.17
 -18   0  -1    0.65    0.21
  19   0   1    1.83    0.26
 -19   0  -1    2.14    0.37
 -19   0  -1    2.00    0.34
 -19   0  -1    2.08    0.25
  19  -1  -1    8.94    0.58
 -19  -1   1    8.84    0.61
 -19  -1   1    7.81    0.61
 -19  -1   1    8.07    0.52
 -19   1   1    8.30    0.51
  19   1  -1    8.47    0.55
 -19   1   1    8.40    0.70
 -18  -1   1    0.46    0.23
  18  -1  -1    0.26    0.15
 -18  -1   1    0.67    0.22
 -18  -1   1    0.64    0.20
 -18   1   1    0.80    0.29
  18   1  -1    0.58    0.16
 -18   1   1    0.87    0.21
  18   1  -1    0.30    0.15
 -18   1   1    0.69    0.21
 -17  -1   1    3.67    0.50
  17  -1  -1    4.06    0.45
 -17  -1   1    4.01    0.49
 -17  -1   1    3.91    0.40
 -17   1   1    3.73    0.39
 -17   1   1    3.81    0.47
  17   1  -1    2.69    0.39
  17   1  -1    3.52    0.35
  16  -1  -1    2.36    0.62
 -16  -1   1    1.95    0.31
 -16  -1   1    3.06    0.57
 -16  -1   1    1.88    0.38
 -16  -1   1    2.47    0.37
  16  -1  -1    2.81    0.45
  16   1  -1    2.10    0.30
 -16   1   1    1.84    0.38
 -16   1   1    3.10    0.42
 -16   1   1    2.07    0.32
 -16   1   1    1.76    0.85
  16   1  -1    2.77    0.43
 -15  -1   1   26.75    1.49
 -15  -1   1   23.71    1.54
  15  -1  -1   27.57    1.42
 -15  -1   1   25.13    1.74
  15  -1  -1   23.12    1.60
 -15  -1   1   23.19    1.73
  15  -1  -1   26.33    1.45
 -15   1   1   26.61    1.36
 -15   1   1   25.72    1.50
 -15   1   1   26.63    1.40
  15   1  -1   24.40    1.61
 -15   1   1   24.84    1.82
  15   1  -1   25.91    1.77
 -14  -1   1   13.70    0.94
 -14  -1   1   12.25    0.95
  14  -1  -1   12.37    1.08
 -14  -1   1   13.25    0.81
 -14  -1   1   12.83    1.21
  14  -1  -1   13.52    0.96
  14  -1  -1   13.21    0.88
  14  -1  -1   13.24    0.82
 -14  -1   1   13.12    0.85
  14  -1  -1   13.22    0.77
 -14   1   1   13.82    0.64
  14   1  -1   13.31    0.65
 -14   1   1   14.27    1.27
  14   1  -1   13.59    0.87
 -14   1   1   13.85    0.98
  14   1  -1   13.78    0.78
 -14   1   1   14.40    0.84
  14   1  -1   12.13    1.04
 -14   1   1   13.89    0.81
 -14   1   1   13.78    0.89
 -13  -1   1   13.55    0.80
 -13  -1   1   12.48    0.90
 -13  -1   1   11.73    1.29
  13  -1  -1   10.44    1.01
  13  -1  -1   11.56    0.71
 -13  -1   1   12.23    0.80
  13  -1  -1   13.05    0.85
  13  -1  -1   12.03    1.17
  13  -1  -1   12.05    1.03
 -13  -1   1   11.81    1.12
  13  -1  -1   11.23    0.75
 -13   1   1   12.94    1.17
  13   1  -1   13.50    0.83
  13   1  -1   12.40    1.01
  13   1  -1   13.76    0.64
 -13   1   1   14.27    0.89
 -13   1   1   13.31    0.62
  13   1  -1   12.61    0.75
  13   1  -1   13.51    0.74
 -13   1   1   13.56    0.77
 -13   1   1   12.39    0.93
 -13   1   1   13.18    0.79
  12  -1  -1   29.55    1.69
  12  -1  -1   29.00    1.86
 -12  -1   1   29.38    1.40
  12  -1  -1   30.49    1.38
 -12  -1   1   30.36    1.58
 -12  -1   1   33.99    1.82
 -12  -1   1   22.98    3.04
  12  -1  -1   30.43    1.32
  12  -1  -1   30.02    1.49
  12  -1  -1   30.47    1.54
 -12  -1   1   27.61    1.76
  12   1  -1   29.87    1.65
 -12   1   1   29.48    1.25
  12   1  -1   26.56    1.73
 -12   1   1   28.06    1.34
  12   1  -1   28.56    1.38
  12   1  -1   30.28    1.33
  12   1  -1   25.32    1.77
 -12   1   1   28.70    1.29
 -12   1   1   31.40    1.55
  12   1  -1   28.97    1.40
 -12   1   1   25.25    2.80
 -12   1   1   25.91    1.71
 -12   1   1   31.68    1.86
  12   1  -1   25.01    2.06
 -12   1   1   29.79    1.45
 -12   1   1   29.18    1.37
 -12   1   1   29.64    1.27
  12   1  -1   30.34    1.28
  12   1  -1   26.87    1.76
 -12   1   1   24.95    1.74
  11  -1  -1    3.98    0.37
 -11  -1   1    3.80    0.66
  11  -1  -1    3.18    0.35
 -11  -1   1    4.16    0.41
  11  -1  -1    3.88    0.39
 -11  -1   1    5.24    0.68
 -11  -1   1    3.90    0.39
  11  -1  -1    4.30    0.57
  11  -1  -1    3.93    0.41
 -11  -1   1    3.08    1.51
 -11  -1   1    4.53    0.62
  11  -1  -1    5.46    0.62
 -11  -1   1    3.75    0.51
 -11  -1   1    3.88    0.40
  11  -1  -1    4.05    0.72
  11  -1  -1    4.11    0.64
 -11   1   1    3.98    0.29
  11   1  -1    3.44    0.49
  11   1  -1    3.36    0.47
  11   1  -1    4.24    0.34
 -11   1   1    3.12    0.56
 -11   1   1    3.86    0.40
 -11   1   1    4.38    0.52
 -11   1   1    3.95    0.34
  11   1  -1    4.20    0.48
 -11   1   1    3.25    0.48
 -11   1   1    5.07    1.14
  11   1  -1    3.73    0.28
 -11   1   1    4.95    0.81
 -11   1   1    4.00    0.33
  11   1  -1    3.70    0.39
  11   1  -1    5.39    0.71
 -11   1   1    3.50    0.36
  11   1  -1    4.45    0.91
 -11   1   1    4.26    0.57
 -11   1   1    4.27    0.38
 -11   1   1    4.29    0.93
 -11   1   1    3.34    0.60
  11   1  -1    3.41    0.56
 -11   1   1    4.64    0.60
 -11   1   1    4.23    0.45
  11   1  -1    2.46    0.64
  11   1  -1    4.50    0.37
  11   1  -1    4.09    0.40
 -11   1   1    4.84    0.70
 -10  -1   1   13.62    1.01
 -10  -1   1   12.63    0.85
 -10  -1   1   11.05    0.75
 -10  -1   1   12.96    0.90
  10  -1  -1   13.78    0.71
 -10  -1   1   13.29    1.91
 -10  -1   1   12.67    0.72
  10  -1  -1   12.75    0.91
  10  -1  -1   13.55    0.79
 -10  -1   1   12.95    0.72
 -10  -1   1   12.04    0.74
  10  -1  -1   13.46    0.93
 -10  -1   1   13.85    0.84
  10  -1  -1   13.52    1.06
 -10   1   1   12.75    0.83
 -10   1   1   11.82    0.68
 -10   1   1   13.33    0.69
 -10   1   1   13.16    0.74
 -10   1   1   12.91    0.72
  10   1  -1   12.73    1.03
 -10   1   1   12.49    0.99
  10   1  -1   13.22    0.83
  10   1  -1   12.97    0.74
 -10   1   1   12.20    1.19
  10   1  -1   13.46    0.81
 -10   1   1   12.32    0.98
 -10   1   1   12.39    0.89
  10   1  -1   14.00    0.67
 -10   1   1   11.77    0.82
  10   1  -1   12.50    0.95
  10   1  -1   13.37    0.89
 -10   1   1   12.42    1.49
  10   1  -1   12.21    0.88
  10   1  -1   13.51    0.61
 -10   1   1   11.61    0.58
 -10   1   1   12.02    0.83
 -10   1   1   11.48    0.63
 -10   1   1   12.59    0.95
  10   1  -1   12.92    0.73
  10   1  -1   13.71    0.70
  10   1  -1   11.59    0.72
  -9  -1   1   35.34    1.55
   9  -1  -1   37.99    1.89
  -9  -1   1   32.01    1.57
  -9  -1   1   36.57    1.76
   9  -1  -1   36.14    1.75
  -9  -1   1   33.79    1.60
   9  -1  -1   38.20    1.78
  -9  -1   1   36.59    1.85
   9  -1  -1   36.82    1.67
  -9  -1   1   36.31    1.69
  -9  -1   1   33.57    1.80
  -9  -1   1   38.16    2.08
   9  -1  -1   35.47    1.59
  -9  -1   1   36.05    2.64
  -9  -1   1   37.54    1.72
   9   1  -1   37.58    1.62
  -9   1   1   37.19    1.87
   9   1  -1   34.98    1.40
  -9   1   1   34.65    1.66
   9   1  -1   37.56    1.66
   9   1  -1   36.64    1.54
   9   1  -1   37.93    1.51
  -9   1   1   37.41    1.48
  -9   1   1   35.87    1.80
  -9   1   1   36.31    1.65
   9   1  -1   37.44    1.75
  -9   1   1   36.47    1.52
  -9   1   1   36.80    2.19
  -9   1   1   35.10    1.88
   9   1  -1   39.10    1.87
  -9   1   1   35.19    1.39
  -9   1   1   34.98    1.73
   9   1  -1   36.82    1.70
  -9   1   1   37.23    1.44
   9   1  -1   37.22    1.79
   9   1  -1   34.21    1.54
   9   1  -1   37.32    1.56
   9   1  -1   36.48    1.46
  -9   1   1   35.34    1.84
  -9   1   1   36.88    1.54
  -8  -1   1   10.17    0.98
  -8  -1   1    9.71    0.68
  -8  -1   1    9.21    1.40
  -8  -1   1   10.02    0.72
   8  -1  -1    9.23    0.77
   8  -1  -1    8.88    0.65
  -8  -1   1   10.19    0.79
  -8  -1   1    9.44    0.62
   8  -1  -1    9.99    0.71
  -8  -1   1    9.90    0.69
   8  -1  -1    9.37    0.71
  -8   1   1   11.06    0.60
  -8   1   1   11.92    0.70
  -8   1   1   11.32    1.09
   8   1  -1   12.36    0.64
   8   1  -1   11.56    0.67
  -8   1   1   11.14    0.71
   8   1  -1   12.08    0.63
  -8   1   1   11.01    0.57
  -8   1   1   10.91    0.81
   8   1  -1   11.26    0.68
  -8   1   1   11.93    0.84
  -8   1   1   11.54    0.55
   8   1  -1   11.88    0.60
  -8   1   1   12.50    0.63
   8   1  -1   10.95    0.74
   8   1  -1   12.65    0.75
   8   1  -1   11.38    0.82
   8   1  -1   12.03    0.57
  -8   1   1   12.59    0.83
   8   1  -1   12.33    0.81
  -8   1   1   10.17    0.89
  -7  -1   1   39.97    2.30
  -7  -1   1   37.23    1.76
   7  -1  -1   38.19    1.60
   7  -1  -1   38.20    1.47
  -7  -1   1   36.15    1.52
   7  -1  -1   37.12    1.43
  -7  -1   1   36.78    1.39
   7  -1  -1   36.53    1.52
   7  -1  -1   36.54    1.50
  -7   1   1   31.63    1.43
  -7   1   1   31.43    1.31
  -7   1   1   31.44    1.55
   7   1  -1   32.15    1.29
   7   1  -1   31.99    1.47
  -7   1   1   32.81    1.36
   7   1  -1   31.62    1.43
  -7   1   1   30.13    1.34
   7   1  -1   33.69    1.34
  -7   1   1   31.51    1.58
   7   1  -1   32.25    1.47
   7   1  -1   31.99    1.71
  -7   1   1   32.15    1.60
   7   1  -1   31.14    1.40
  -7   1   1   31.47    1.58
   7   1  -1   29.74    1.51
  -7   1   1   31.28    1.78
   7   1  -1   29.62    1.48
  -7   1   1   30.95    1.33
  -7   1   1   31.67    1.46
   7   1  -1   32.49    1.56
   7   1  -1   30.58    1.48
   7   1  -1   29.06    1.45
   6  -1  -1    2.11    0.22
  -6  -1   1    2.34    0.38
  -6  -1   1    2.83    0.57
  -6  -1   1    2.13    0.20
  -6  -1   1    1.71    0.38
   6  -1  -1    2.53    0.30
  -6  -1   1    1.31    0.60
   6  -1  -1    2.14    0.38
   6  -1  -1    2.28    0.26
   6  -1  -1    1.91    0.35
  -6  -1   1    1.88    0.34
   6  -1  -1    2.02    0.36
   6  -1  -1    2.06    0.33
   6  -1  -1    1.61    0.57
  -6  -1   1    1.95    0.28
   6  -1  -1    2.09    0.36
  -6  -1   1    2.41    0.26
   6   1  -1    1.61    0.27
   6   1  -1    1.62    0.40
   6   1  -1    1.98    0.25
   6   1  -1    1.55    0.25
  -6   1   1    1.97    0.32
  -6   1   1    1.41    0.40
  -6   1   1    1.60    0.21
  -6   1   1    1.42    0.35
   6   1  -1    1.68    0.24
   6   1  -1    1.28    0.19
  -6   1   1    1.49    0.21
   6   1  -1    1.63    0.29
   6   1  -1    1.54    0.26
   6   1  -1    1.57    0.26
  -6   1   1    1.37    0.23
   6   1  -1    1.77    0.24
  -6   1   1    1.36    0.21
  -6   1   1    2.13    0.40
  -6   1   1    1.68    0.25
   6   1  -1    1.25    0.31
  -6   1   1    1.25    0.22
   6   1  -1    1.25    0.24
  -6   1   1    1.34    0.27
   6   1  -1    1.66    0.26
  -6   1   1    1.47    0.24
   6   1  -1    1.53    0.24
  -5  -1   1    2.89    0.39
  -5  -1   1    2.56    0.32
   5  -1  -1    2.54    0.25
   5  -1  -1    2.64    0.23
  -5  -1   1    2.55    0.20
   5  -1  -1    2.81    0.29
   5  -1  -1    3.02    0.41
  -5  -1   1    2.98    0.26
   5  -1  -1    2.59    0.23
   5  -1  -1    2.41    0.32
  -5  -1   1    2.16    0.35
  -5  -1   1    2.97    0.62
  -5  -1   1    3.00    0.27
   5  -1  -1    2.54    0.50
  -5  -1   1    2.91    0.25
   5  -1  -1    2.54    0.30
   5  -1  -1    2.06    0.32
  -5  -1   1    3.20    0.33
   5  -1  -1    2.62    0.37
  -5  -1   1    2.49    0.24
  -5   1   1    2.03    0.42
  -5   1   1    2.51    0.30
  -5   1   1    2.58    0.25
   5   1  -1    2.51    0.38
  -5   1   1    2.49    0.25
   5   1  -1    2.74    0.25
   5   1  -1    2.36    0.21
   5   1  -1    2.54    0.25
   5   1  -1    2.59    0.33
  -5   1   1    2.74    0.23
  -5   1   1    2.76    0.40
  -5   1   1    2.45    0.21
   5   1  -1    2.78    0.24
  -5   1   1    2.02    0.36
   5   1  -1    2.72    0.26
   5   1  -1    2.50    0.22
  -5   1   1    4.16    1.14
   5   1  -1    2.85    0.26
   5   1  -1    2.68    0.25
  -5   1   1    2.54    0.34
   5   1  -1    2.57    0.24
  -5   1   1    2.59    0.25
  -4  -1   1   86.04    3.25
   4  -1  -1   88.58    3.46
  -4  -1   1   85.22    3.22
   4  -1  -1   89.65    3.34
   4  -1  -1   84.53    3.16
   4  -1  -1   85.08    3.22
  -4  -1   1   82.92    3.57
  -4  -1   1   89.28    3.31
   4  -1  -1   93.94    3.47
  -4   1   1   88.23    3.23
   4   1  -1   87.80    3.07
  -4   1   1   85.38    3.75
   4   1  -1   87.98    3.20
   4   1  -1   89.84    3.25
  -4   1   1   89.83    3.40
   3  -1  -1    4.81    0.44
  -3  -1   1    5.45    0.28
  -3  -1   1    4.76    0.28
   3  -1  -1    4.55    0.36
   3  -1  -1    5.29    0.28
   3  -1  -1    5.02    0.37
   3  -1  -1    4.61    0.34
   3  -1  -1    4.96    0.46
   3  -1  -1    4.83    0.38
   3  -1  -1    5.73    0.34
  -3  -1   1    5.67    0.28
  -3  -1   1    4.50    0.27
  -3  -1   1    5.63    0.33
   3  -1  -1    4.79    0.28
  -3  -1   1    5.92    0.58
   3  -1  -1    4.88    0.27
  -3  -1   1    4.41    0.35
   3  -1  -1    4.67    0.35
  -3  -1   1    4.95    0.22
   3  -1  -1    5.31    0.36
  -3  -1   1    4.98    0.29
  -3   1   1    6.61    0.41
   2  -1  -1   47.31    1.73
   2  -1  -1   48.54    1.82
  -2  -1   1   44.70    1.62
  -2  -1   1   47.18    1.80
   2  -1  -1   43.34    1.70
  -2   1   1   46.63    1.74
  -2   1   1   40.81    1.62
   2   1  -1   44.64    1.58
   2   1  -1   42.20    1.59
  -2   1   1   41.09    1.59
   2   1  -1   40.18    1.58
  -2   1   1   40.26    1.58
   2   1  -1   42.39    1.63
   2   1  -1   44.56    1.56
  -2   1   1   43.69    1.60
  -2   1   1   42.68    1.68
   1  -1  -1   45.37    1.86
   1  -1  -1   45.87    1.76
   1  -1  -1   46.13    1.78
  -1  -1   1   47.14    1.76
   1  -1  -1   45.34    1.79
  -1   1   1   47.87    1.68
   1   1  -1   50.11    1.65
   1   1  -1   47.73    1.66
  -1   1   1   50.73    1.67
   1   1  -1   46.56    1.68
   0  -1   1   40.30    1.52
   0  -1   1   38.99    1.43
   0  -1   1   39.19    1.46
   0  -1  -1   38.01    1.40
   0  -1  -1   37.70    1.43
   0  -1  -1   37.26    1.53
   0   1  -1   38.78    1.35
   0   1  -1   40.00    1.44
   0   1  -1   37.72    1.34
   1  -1   1    3.43    0.28
  -1  -1  -1    3.77    0.21
   1  -1   1    3.29    0.15
   1  -1   1    3.33    0.16
   1  -1   1    3.25    0.18
  -1  -1  -1    3.51    0.24
   1  -1   1    3.81    0.24
  -1  -1  -1    3.68    0.22
   1  -1   1    3.82    0.28
  -1  -1  -1    3.67    0.26
   1  -1   1    3.74    0.25
   1  -1   1    3.73    0.30
  -1  -1  -1    3.80    0.32
  -1  -1  -1    3.25    0.22
   1  -1   1    3.30    0.33
  -1  -1  -1    3.54    0.31
   1  -1   1    3.71    0.28
  -1  -1  -1    3.62    0.23
  -1   1  -1    4.18    0.25
   1   1   1    3.61    0.20
   1   1   1    3.68    0.23
  -1   1  -1    4.05    0.25
  -1   1  -1    3.78    0.19
   1   1   1    3.73    0.17
   1   1   1    3.83    0.17
  -1   1  -1    3.77    0.22
   1   1   1    4.18    0.18
   1   1   1    4.00    0.14
  -1   1  -1    3.75    0.22
  -1   1  -1    4.21    0.31
  -1   1  -1    4.12    0.19
  -1   1  -1    4.03    0.24
   1   1   1    4.06    0.18
   1   1   1    3.55    0.19
   1   1   1    3.84    0.17
  -2  -1  -1    5.73    0.34
   2  -1   1    6.04    0.36
   2  -1   1    5.87    0.31
  -2  -1  -1    5.90    0.34
  -2  -1  -1    6.11    0.52
   2  -1   1    5.65    0.24
   2  -1   1    5.76    0.29
   2  -1   1    5.65    0.24
   2   1   1    4.30    0.28
   2   1   1    4.22    0.20
  -2   1  -1    4.26    0.26
  -2   1  -1    4.12    0.30
  -2   1  -1    4.61    0.40
  -2   1  -1    4.08    0.25
  -2   1  -1    4.30    0.31
   2   1   1    4.16    0.28
   2   1   1    4.16    0.30
   2   1   1    4.29    0.33
   2   1   1    4.49    0.24
  -2   1  -1    4.50    0.28
   2   1   1    4.67    0.31
   2   1   1    4.51    0.25
   2   1   1    4.13    0.21
  -2   1  -1    4.64    0.33
   2   1   1    4.27    0.24
   2   1   1    3.96    0.26
  -2   1  -1    4.55    0.32
   2   1   1    4.29    0.24
  -3  -1  -1  411.96   14.12
  -3  -1  -1  403.69   14.48
   3  -1   1  405.60   14.12
  -3  -1  -1  446.31   14.29
   3  -1   1  390.33   14.37
   3   1   1  413.87   14.15
   3   1   1  419.26   14.24
  -3   1  -1  406.49   14.17
  -3   1  -1  389.72   14.35
  -4  -1  -1  274.12    9.79
  -4  -1  -1  274.41   10.24
   4  -1   1  283.52   10.12
   4  -1   1  278.19    9.79
  -4  -1  -1  295.17    9.98
  -4   1  -1  278.76   10.06
  -4   1  -1  281.15    9.84
  -4   1  -1  273.87   10.36
   4   1   1  285.61    9.81
   4   1   1  279.28    9.94
   5  -1   1   28.76    1.37
   5  -1   1   27.39    1.27
  -5  -1  -1   30.22    1.77
  -5  -1  -1   28.49    1.27
   5  -1   1   28.22    1.27
  -5  -1  -1   27.50    1.34
  -5  -1  -1   27.34    1.28
   5  -1   1   34.28    2.37
  -5  -1  -1   25.87    1.16
   5  -1   1   25.42    1.28
   5  -1   1   26.01    1.21
  -5  -1  -1   26.33    1.18
  -5  -1  -1   26.94    1.18
  -5  -1  -1   25.71    1.40
  -5  -1  -1   27.22    1.30
   5  -1   1   28.86    1.29
  -5   1  -1   28.14    1.30
   5   1   1   28.95    1.15
  -5   1  -1   26.49    1.25
   5   1   1   28.98    1.21
  -5   1  -1   29.36    1.32
  -5   1  -1   29.26    1.23
  -5   1  -1   27.95    2.01
   5   1   1   27.39    1.15
   5   1   1   28.36    1.31
   5   1   1   29.97    1.19
  -5   1  -1   29.61    1.33
  -5   1  -1   27.66    1.14
  -5   1  -1   29.92    1.35
   5   1   1   29.97    1.20
   5   1   1   27.39    1.20
  -5   1  -1   29.90    1.52
   5   1   1   27.90    1.29
  -5   1  -1   27.67    1.13
   5   1   1   28.89    1.45
  -5   1  -1   30.00    1.21
   5   1   1   29.63    1.27
  -5   1  -1   30.17    1.37
   5   1   1   29.39    1.28
  -6  -1  -1   97.20    3.70
  -6  -1  -1   93.43    3.58
  -6  -1  -1  100.44    3.76
  -6  -1  -1  105.42    4.35
  -6  -1  -1  102.58    3.95
  -6  -1  -1   94.75    3.60
   6  -1   1   95.36    3.63
  -6  -1  -1   93.05    3.64
  -6  -1  -1   89.94    3.56
   6  -1   1   95.76    3.66
   6  -1   1   96.34    3.69
  -6  -1  -1  103.08    3.98
  -6  -1  -1   96.32    3.71
   6  -1   1  101.26    3.71
  -6   1  -1   98.54    3.60
  -6   1  -1   92.07    3.95
   6   1   1   97.73    3.93
   6   1   1   96.61    3.74
  -6   1  -1   96.37    3.61
   6   1   1   97.74    3.71
  -6   1  -1   97.68    3.51
  -6   1  -1   93.99    3.52
  -6   1  -1  101.61    3.79
  -6   1  -1   98.79    3.72
  -6   1  -1   99.49    3.76
  -6   1  -1   99.92    3.80
   6   1   1   91.33    3.49
  -6   1  -1   93.31    3.48
  -6   1  -1   90.56    3.44
   7  -1   1   12.28    0.74
  -7  -1  -1   12.66    1.07
  -7  -1  -1   11.69    0.71
   7  -1   1   12.00    0.70
   7  -1   1   12.06    0.72
  -7  -1  -1   13.28    0.91
  -7  -1  -1   12.46    0.80
   7  -1   1   12.53    0.89
  -7  -1  -1   12.03    0.75
   7  -1   1   12.97    0.82
   7  -1   1   12.23    0.91
   7  -1   1   12.66    0.83
  -7  -1  -1   12.26    0.83
  -7  -1  -1   13.25    1.43
   7  -1   1   11.61    0.73
  -7   1  -1   14.18    0.90
   7   1   1   14.47    0.76
  -7   1  -1   13.63    0.86
  -7   1  -1   13.34    0.61
   7   1   1   13.10    0.83
  -7   1  -1   13.88    0.90
   7   1   1   13.15    0.85
   7   1   1   14.17    0.78
   7   1   1   12.59    1.17
   7   1   1   13.50    0.62
  -7   1  -1   13.34    0.93
   7   1   1   14.38    0.87
  -7   1  -1   14.04    0.84
   7   1   1   14.05    0.87
   7   1   1   12.19    0.67
   7   1   1   14.28    0.73
   7   1   1   14.05    0.78
  -7   1  -1   13.64    0.76
  -7   1  -1   13.29    1.12
   7   1   1   13.95    0.78
  -7   1  -1   13.81    0.64
  -7   1  -1   13.30    0.74
  -7   1  -1   12.63    0.88
   7   1   1   13.22    0.67
   7   1   1   13.23    0.65
  -7   1  -1   14.88    0.94
  -8  -1  -1   42.55    1.99
  -8  -1  -1   43.12    2.20
  -8  -1  -1   39.63    1.74
  -8  -1  -1   41.32    1.90
   8  -1   1   39.03    1.72
  -8  -1  -1   40.48    1.83
  -8  -1  -1   38.63    1.69
  -8  -1  -1   38.05    2.55
   8  -1   1   41.30    1.88
   8  -1   1   39.10    1.82
   8  -1   1   39.34    1.95
   8   1   1   39.76    1.57
  -8   1  -1   37.61    2.14
  -8   1  -1   34.91    1.64
   8   1   1   37.95    1.51
  -8   1  -1   37.78    1.88
   8   1   1   36.89    1.80
  -8   1  -1   37.31    1.88
   8   1   1   38.84    1.74
  -8   1  -1   39.17    1.73
  -8   1  -1   37.83    1.84
  -8   1  -1   40.43    1.91
   8   1   1   36.72    1.68
   8   1   1   37.15    1.65
  -8   1  -1   39.60    1.82
   8   1   1   36.28    1.63
  -8   1  -1   37.63    1.57
  -8   1  -1   38.35    1.69
   8   1   1   37.40    1.60
  -8   1  -1   37.07    1.50
  -8   1  -1   38.63    1.54
   8   1   1   37.79    1.74
  -8   1  -1   37.91    1.58
   8   1   1   38.80    1.86
   8   1   1   36.97    1.59
  -9  -1  -1   15.42    0.81
  -9  -1  -1   15.20    1.02
  -9  -1  -1   14.80    1.07
  -9  -1  -1   14.01    0.94
  -9  -1  -1   14.45    0.77
  -9  -1  -1   14.26    0.81
  -9  -1  -1   13.49    1.42
   9  -1   1   15.84    0.99
   9  -1   1   13.27    0.78
  -9  -1  -1   14.23    0.88
   9  -1   1   15.15    1.01
   9  -1   1   14.88    0.88
  -9  -1  -1   14.66    0.97
  -9  -1  -1   14.02    0.82
  -9  -1  -1   13.63    2.09
   9  -1   1   10.81    0.96
   9  -1   1   14.96    1.07
   9   1   1   13.78    0.64
  -9   1  -1   14.39    0.71
  -9   1  -1   13.97    0.94
  -9   1  -1   14.85    0.76
  -9   1  -1   13.47    0.67
   9   1   1   12.88    0.76
   9   1   1   14.21    1.01
   9   1   1   14.94    0.79
   9   1   1   14.63    0.90
  -9   1  -1   13.51    0.62
   9   1   1   14.50    0.77
  -9   1  -1   13.22    0.73
  -9   1  -1   13.12    0.99
   9   1   1   14.63    0.83
  -9   1  -1   14.60    1.03
  -9   1  -1   13.90    0.76
   9   1   1   14.39    0.73
   9   1   1   13.92    0.85
  -9   1  -1   12.95    0.80
  -9   1  -1   14.51    0.88
   9   1   1   14.28    0.81
  -9   1  -1   13.59    0.97
   9   1   1   13.66    0.68
   9   1   1   12.68    0.95
  -9   1  -1   14.13    1.39
  -9   1  -1   13.87    0.84
  -9   1  -1   13.70    1.11
 -10  -1  -1    9.08    0.81
 -10  -1  -1    9.11    1.34
 -10  -1  -1    9.09    0.70
  10  -1   1    8.34    0.56
  10  -1   1    8.77    0.60
 -10  -1  -1    8.81    0.72
 -10  -1  -1    8.46    0.64
 -10  -1  -1    7.90    0.56
 -10  -1  -1   11.06    1.86
  10  -1   1    8.71    0.79
 -10  -1  -1    8.28    0.75
 -10  -1  -1    8.22    0.61
 -10  -1  -1    8.37    0.55
 -10  -1  -1    9.93    0.89
  10  -1   1    8.40    0.82
 -10  -1  -1    8.57    0.56
  10  -1   1    9.35    0.68
  10   1   1    8.46    0.58
  10   1   1    8.17    0.63
  10   1   1    8.64    0.46
  10   1   1    8.97    0.54
  10   1   1    8.44    0.57
  10   1   1    8.83    0.71
 -10   1  -1    8.92    0.58
 -10   1  -1    9.15    0.91
  10   1   1    8.22    0.86
  10   1   1    7.71    0.75
  10   1   1    8.87    0.67
 -10   1  -1    7.72    0.66
 -10   1  -1    8.50    0.79
 -10   1  -1    8.23    1.29
 -10   1  -1    8.13    0.55
 -10   1  -1    8.81    0.74
 -10   1  -1    9.43    1.55
 -10   1  -1    8.50    0.49
 -10   1  -1   11.10    1.39
  10   1   1    8.27    0.61
 -10   1  -1    8.23    0.44
 -10   1  -1    8.19    0.55
  10   1   1    8.67    0.59
 -10   1  -1    8.39    0.81
  10   1   1    8.76    0.51
 -10   1  -1    7.15    0.96
 -10   1  -1    8.90    0.67
 -10   1  -1    7.93    0.50
  11  -1   1   12.34    0.79
  11  -1   1   12.95    0.88
 -11  -1  -1   12.90    0.84
 -11  -1  -1   11.48    0.87
 -11  -1  -1   12.57    0.77
 -11  -1  -1   11.89    0.82
 -11  -1  -1   11.03    2.05
 -11  -1  -1   12.57    0.92
 -11  -1  -1   11.78    0.73
  11  -1   1   12.11    0.75
 -11  -1  -1   12.66    1.10
 -11  -1  -1   12.87    0.73
  11  -1   1   12.42    0.98
 -11   1  -1   13.83    0.62
  11   1   1   12.17    1.24
 -11   1  -1   14.04    0.88
 -11   1  -1   13.12    1.07
 -11   1  -1   13.38    0.73
  11   1   1   13.09    0.69
 -11   1  -1   13.18    1.77
  11   1   1   13.04    0.73
 -11   1  -1   12.63    0.88
  11   1   1   13.80    0.99
 -11   1  -1   13.82    0.78
  11   1   1   14.00    0.64
 -11   1  -1   14.42    0.69
  11   1   1   12.70    0.93
 -11   1  -1   14.30    0.78
 -11   1  -1   11.56    1.20
  11   1   1   13.07    0.94
 -11   1  -1   12.12    1.07
 -11   1  -1   13.57    0.71
  11   1   1   14.44    0.81
 -11   1  -1   14.15    0.80
 -11   1  -1   12.95    1.04
  11   1   1   12.74    1.07
 -11   1  -1   13.77    1.17
 -11   1  -1   13.63    1.10
 -11   1  -1   13.91    1.69
 -12  -1  -1    0.54    0.39
 -12  -1  -1    0.78    0.24
 -12  -1  -1    0.98    0.42
 -12  -1  -1   -0.01    2.29
  12  -1   1    0.36    0.19
 -12  -1  -1    0.95    0.44
  12  -1   1    0.63    0.20
 -12  -1  -1    0.63    0.27
 -12  -1  -1    0.33    0.24
  12  -1   1    0.90    0.26
  12  -1   1    0.71    0.31
  12   1   1    0.68    0.18
 -12   1  -1    0.54    0.17
  12   1   1    0.51    0.19
  12   1   1    0.54    0.17
 -12   1  -1    0.75    0.39
 -12   1  -1    0.49    0.29
 -12   1  -1    0.44    0.15
 -12   1  -1    0.54    0.14
  12   1   1    0.37    0.19
  12   1   1    0.40    0.12
  12   1   1    0.29    0.22
 -12   1  -1    0.53    0.17
  12   1   1    0.60    0.21
 -12   1  -1    0.62    0.26
 -12   1  -1    0.39    0.18
 -13  -1  -1    2.75    0.40
  13  -1   1    2.32    0.44
 -13  -1  -1    2.96    0.54
  13  -1   1    3.35    0.48
 -13  -1  -1    2.58    0.35
 -13  -1  -1    2.12    0.39
 -13  -1  -1    3.96    0.82
  13  -1   1    3.07    0.42
 -13  -1  -1    2.40    0.48
  13  -1   1    2.47    0.52
 -13  -1  -1    4.28    0.48
 -13   1  -1    2.74    0.47
 -13   1  -1    2.66    0.63
  13   1   1    2.78    0.41
  13   1   1    3.84    0.29
  13   1   1    4.32    0.70
 -13   1  -1    3.31    0.27
 -13   1  -1    3.88    0.47
 -13   1  -1    3.03    0.37
  14  -1   1    1.13    0.33
 -14  -1  -1    1.17    0.32
 -14  -1  -1    1.49    0.29
  14  -1   1    1.18    0.28
 -14  -1  -1    0.96    0.47
 -14  -1  -1    0.90    0.26
  14  -1   1    1.07    0.26
 -14  -1  -1    0.80    0.32
  14  -1   1    0.90    0.36
  14   1   1    1.52    0.45
  14   1   1    1.74    0.22
  14   1   1    1.44    0.30
 -14   1  -1    2.43    0.43
 -14   1  -1    1.69    0.33
 -14   1  -1    1.82    0.57
 -14   1  -1    2.05    0.33
 -14   1  -1    1.90    0.43
 -14   1  -1    1.65    0.19
 -15  -1  -1   18.44    0.97
 -15  -1  -1   17.05    1.16
  15  -1   1   18.37    1.16
 -15  -1  -1   16.21    1.43
  15  -1   1   17.59    0.97
  15  -1   1   17.38    1.04
 -15  -1  -1   17.68    1.12
 -15  -1  -1   18.49    1.04
 -15   1  -1   16.61    1.47
  15   1   1   17.61    0.92
  15   1   1   16.06    1.27
  15   1   1   17.49    0.78
 -15   1  -1   18.27    1.00
 -15   1  -1   18.25    1.15
 -15   1  -1   17.59    0.96
  15   1   1   16.76    1.02
 -16  -1  -1   21.87    1.09
  16  -1   1   23.12    1.30
 -16  -1  -1   22.10    1.26
 -16  -1  -1   20.46    1.14
  16  -1   1   22.64    1.21
  16  -1   1   22.18    1.11
 -16  -1  -1   21.09    1.29
  16   1   1   22.08    1.06
 -16   1  -1   21.14    1.12
 -16   1  -1   20.67    1.26
  16   1   1   21.51    1.17
 -16   1  -1   21.14    1.09
 -17  -1  -1    5.01    0.65
 -17  -1  -1    4.82    0.47
 -17  -1  -1    3.68    0.50
 -17  -1  -1    6.38    0.79
  17  -1   1    4.25    0.46
  17   1   1    5.04    0.48
 -17   1  -1    5.66    0.46
 -17   1  -1    5.60    0.73
 -17   1  -1    5.59    0.48
  18  -1   1    5.48    0.47
 -18  -1  -1    5.05    0.45
 -18  -1  -1    5.15    0.45
 -18  -1  -1    5.29    0.52
  18   1   1    4.95    0.45
 -18   1  -1    5.01    0.41
 -18   1  -1    4.60    0.42
 -18   1  -1    4.21    0.52
  19  -1   1    0.95    0.21
 -19  -1  -1    0.52    0.20
 -19  -1  -1    0.59    0.19
 -19   1  -1    0.54    0.22
  19   1   1    0.51    0.16
 -19   1  -1    0.49    0.16
 -19   1  -1    0.51    0.19
 -19  -2   1    0.99    0.22
  19  -2  -1    1.09    0.21
 -19  -2   1    1.23    0.22
  19   2  -1    1.03    0.24
  19   2  -1    1.01    0.21
 -19   2   1    1.17    0.21
 -18  -2   1    0.37    0.19
 -18  -2   1    1.05    0.26
  18  -2  -1    0.53    0.19
 -18  -2   1    0.59    0.22
 -18   2   1    0.71    0.20
  18   2  -1    0.49    0.16
  18   2  -1    0.48    0.17
 -17  -2   1    7.39    0.59
  17  -2  -1    7.08    0.60
 -17  -2   1    7.15    0.63
 -17  -2   1    8.32    0.79
 -17   2   1    8.17    0.72
  17   2  -1    7.13    0.51
  17   2  -1    7.36    0.57
 -17   2   1    8.11    0.57
  16  -2  -1    0.09    0.15
 -16  -2   1    0.01    0.14
  16  -2  -1    0.07    0.13
 -16  -2   1    0.14    0.19
 -16  -2   1    0.18    0.14
 -16   2   1   -0.04    0.16
  16   2  -1    0.14    0.12
 -16   2   1   -0.02    0.12
  16   2  -1   -0.02    0.11
  16   2  -1    0.08    0.08
 -16   2   1   -0.06    0.16
  15  -2  -1   21.09    1.11
  15  -2  -1   22.63    1.32
  15  -2  -1   21.53    1.21
 -15  -2   1   20.77    1.08
 -15  -2   1   22.72    1.24
 -15  -2   1   20.02    1.13
 -15  -2   1   20.05    1.29
 -15   2   1   20.02    1.17
 -15   2   1   20.11    1.06
 -15   2   1   21.10    0.90
  15   2  -1   20.50    1.04
  15   2  -1   19.07    1.03
  15   2  -1   19.87    0.90
  15   2  -1   20.32    1.00
  15   2  -1   19.54    1.11
 -15   2   1   17.95    1.55
 -15   2   1   20.48    1.31
 -14  -2   1    1.65    0.37
  14  -2  -1    1.98    0.35
 -14  -2   1    2.08    0.46
 -14  -2   1    2.98    0.43
 -14  -2   1    2.97    0.55
  14  -2  -1    2.43    0.48
  14  -2  -1    2.17    0.56
 -14  -2   1    2.49    0.43
  14  -2  -1    3.33    0.51
  14  -2  -1    2.34    0.64
  14   2  -1    2.84    0.40
 -14   2   1    2.00    0.39
 -14   2   1    1.85    0.30
  14   2  -1    1.25    0.37
 -14   2   1    2.71    0.38
 -14   2   1    1.85    0.33
  14   2  -1    1.49    0.30
 -14   2   1    1.46    0.52
 -14   2   1    2.25    0.32
  14   2  -1    2.85    0.36
  14   2  -1    2.17    0.26
 -14   2   1    2.23    0.25
 -13  -2   1    3.44    0.52
  13  -2  -1    3.87    0.47
 -13  -2   1    2.48    0.59
  13  -2  -1    3.96    0.58
  13  -2  -1    3.08    0.75
 -13  -2   1    3.43    0.60
 -13  -2   1    2.70    0.41
 -13  -2   1    2.63    0.54
 -13  -2   1    4.41    0.51
 -13  -2   1    3.68    1.98
  13  -2  -1    4.87    0.57
  13  -2  -1    3.85    0.76
  13  -2  -1    2.88    0.44
 -13  -2   1    3.30    0.41
  13  -2  -1    4.07    0.64
 -13   2   1    2.38    0.32
 -13   2   1    2.93    0.40
  13   2  -1    2.86    0.34
 -13   2   1    3.23    0.42
  13   2  -1    2.94    0.52
  13   2  -1    3.37    0.59
 -13   2   1    3.46    0.39
  13   2  -1    2.55    0.37
  13   2  -1    2.89    0.41
  13   2  -1    2.33    0.51
 -13   2   1    2.71    0.60
  13   2  -1    3.02    0.47
  13   2  -1    2.37    0.88
  13   2  -1    3.17    0.28
 -13   2   1    3.72    0.47
  13   2  -1    2.62    0.39
 -13   2   1    2.87    0.46
 -13   2   1    3.01    0.27
 -13   2   1    3.14    0.46
 -13   2   1    3.79    0.87
  12  -2  -1   31.55    1.52
 -12  -2   1   31.55    1.47
 -12  -2   1   29.85    1.62
  12  -2  -1   29.52    1.42
 -12  -2   1   32.35    4.50
 -12  -2   1   28.37    1.81
  12  -2  -1   31.55    1.77
 -12  -2   1   28.77    1.49
  12  -2  -1   31.10    1.37
  12  -2  -1   30.21    2.01
 -12  -2   1   30.78    1.64
  12  -2  -1   29.82    1.52
  12  -2  -1   30.31    1.60
 -12  -2   1   30.95    1.46
 -12  -2   1   30.39    1.51
 -12  -2   1   30.02    1.38
 -12   2   1   30.10    1.41
  12   2  -1   29.45    1.42
  12   2  -1   28.16    1.87
  12   2  -1   30.32    1.66
 -12   2   1   30.76    1.44
 -12   2   1   29.50    1.86
 -12   2   1   27.26    1.55
  12   2  -1   28.23    1.22
 -12   2   1   28.35    1.20
 -12   2   1   28.59    1.73
  12   2  -1   28.58    1.57
  12   2  -1   29.59    1.54
 -12   2   1   29.61    1.33
 -12   2   1   28.86    1.34
 -12   2   1   26.38    2.06
  12   2  -1   30.19    1.31
  12   2  -1   28.25    1.43
  12   2  -1   27.58    1.38
  12   2  -1   29.41    1.36
 -12   2   1   26.53    1.58
 -12   2   1   29.29    1.28
 -11  -2   1    2.66    0.56
  11  -2  -1    2.66    0.54
 -11  -2   1    2.25    0.39
  11  -2  -1    2.10    0.43
 -11  -2   1    3.28    0.56
 -11  -2   1    2.44    0.38
 -11  -2   1    2.72    0.51
 -11  -2   1    2.29    0.32
 -11  -2   1    3.56    1.37
  11  -2  -1    3.10    0.33
  11  -2  -1    2.59    0.40
 -11  -2   1    2.42    0.39
  11  -2  -1    2.76    0.65
  11  -2  -1    2.52    0.40
 -11  -2   1    2.72    0.38
  11  -2  -1    2.47    0.37
 -11   2   1    2.11    0.43
  11   2  -1    2.71    0.42
 -11   2   1    1.88    0.74
  11   2  -1    2.99    0.67
  11   2  -1    2.17    0.43
  11   2  -1    2.49    0.44
  11   2  -1    1.84    0.45
 -11   2   1    2.44    0.23
  11   2  -1    2.31    0.36
 -11   2   1    2.15    0.40
 -11   2   1    2.32    0.33
  11   2  -1    2.16    0.24
 -11   2   1    1.88    0.26
  11   2  -1    2.30    0.36
 -11   2   1    2.54    0.59
 -11   2   1    1.74    1.28
 -11   2   1    2.96    0.36
  11   2  -1    2.02    0.29
  11   2  -1    2.49    0.35
 -11   2   1    1.91    0.27
  11   2  -1    1.85    0.26
 -11   2   1    1.77    0.46
 -11   2   1    2.14    0.33
 -11   2   1    1.73    0.48
 -11   2   1    1.58    0.50
 -10  -2   1   43.83    1.92
 -10  -2   1   46.35    1.96
  10  -2  -1   45.51    1.96
  10  -2  -1   44.90    1.82
 -10  -2   1   46.10    3.17
 -10  -2   1   44.18    1.88
 -10  -2   1   45.58    2.11
 -10  -2   1   44.45    1.96
 -10  -2   1   45.37    2.13
  10  -2  -1   44.45    1.91
 -10  -2   1   44.64    1.87
  10  -2  -1   44.89    2.07
  10  -2  -1   44.93    2.19
  10  -2  -1   46.07    1.98
 -10  -2   1   46.46    2.30
  10   2  -1   45.78    2.87
 -10   2   1   45.27    2.22
  10   2  -1   45.83    1.89
  10   2  -1   49.05    2.64
 -10   2   1   44.34    1.86
 -10   2   1   45.16    1.71
 -10   2   1   44.32    2.02
 -10   2   1   42.76    2.78
  10   2  -1   44.83    1.90
 -10   2   1   45.75    1.89
 -10   2   1   44.13    2.05
  10   2  -1   43.91    2.54
  10   2  -1   45.49    1.84
 -10   2   1   43.65    1.76
  10   2  -1   43.91    1.78
 -10   2   1   41.95    2.24
 -10   2   1   41.49    2.28
 -10   2   1   44.91    2.27
 -10   2   1   46.90    2.32
  10   2  -1   43.49    1.71
  10   2  -1   41.72    1.86
 -10   2   1   44.56    1.80
  10   2  -1   43.57    2.25
   9  -2  -1   39.24    2.09
   9  -2  -1   33.35    1.75
  -9  -2   1   35.13    2.56
  -9  -2   1   36.31    1.78
   9  -2  -1   34.75    1.48
  -9  -2   1   31.86    1.51
  -9  -2   1   33.84    1.52
   9  -2  -1   35.32    1.80
   9  -2  -1   34.28    1.58
  -9  -2   1   38.88    1.93
   9   2  -1   32.82    1.51
   9   2  -1   35.53    1.61
   9   2  -1   34.89    1.64
   9   2  -1   34.94    1.59
   9   2  -1   37.70    1.48
  -9   2   1   38.20    1.55
   9   2  -1   37.77    1.52
   9   2  -1   34.79    1.77
  -9   2   1   33.74    1.45
  -9   2   1   36.65    1.90
  -9   2   1   37.69    1.96
  -9   2   1   35.99    1.52
  -9   2   1   35.47    1.69
   9   2  -1   35.34    1.86
  -9   2   1   36.42    1.89
   9   2  -1   37.20    1.55
   9   2  -1   38.68    1.57
  -9   2   1   35.67    1.53
  -9   2   1   35.85    1.65
  -9   2   1   37.00    2.36
   9   2  -1   36.73    1.71
  -9   2   1   35.69    1.87
   8  -2  -1    0.91    0.27
   8  -2  -1    1.63    0.45
   8  -2  -1    1.02    0.25
  -8  -2   1    1.31    0.83
  -8  -2   1    1.16    0.34
  -8  -2   1    0.89    0.28
   8  -2  -1    1.30    0.32
   8  -2  -1    1.01    0.31
  -8   2   1    1.25    0.43
   8   2  -1    0.85    0.32
  -8   2   1    0.97    0.30
  -8   2   1    1.03    0.24
   8   2  -1    1.43    0.30
   8   2  -1    0.91    0.21
   8   2  -1    1.00    0.24
   8   2  -1    0.89    0.18
   8   2  -1    0.82    0.26
  -8   2   1    0.75    0.16
  -8   2   1    1.07    0.63
   8   2  -1    0.87    0.23
  -8   2   1    0.96    0.17
   8   2  -1    0.81    0.20
  -8   2   1    0.85    0.19
  -8   2   1    1.03    0.33
   8   2  -1    1.14    0.18
   8   2  -1    1.06    0.24
   8   2  -1    1.15    0.20
  -8   2   1    0.79    0.27
  -8   2   1    0.74    0.17
  -8   2   1    1.01    0.25
   7  -2  -1   39.57    1.84
   7  -2  -1   43.31    2.08
  -7  -2   1   41.34    1.96
  -7  -2   1   40.81    1.80
   7  -2  -1   40.94    1.82
  -7  -2   1   39.27    1.92
  -7  -2   1   39.27    1.98
  -7  -2   1   42.65    2.51
   7  -2  -1   42.47    1.92
  -7  -2   1   38.97    2.00
   7  -2  -1   45.39    2.18
  -7  -2   1   41.89    1.77
   7  -2  -1   42.56    1.97
  -7  -2   1   40.54    1.87
   7   2  -1   45.26    1.78
  -7   2   1   41.95    1.68
   7   2  -1   43.17    1.67
  -7   2   1   42.90    1.94
  -7   2   1   42.22    1.65
  -7   2   1   45.22    1.80
  -7   2   1   41.89    1.81
   7   2  -1   41.76    1.78
   7   2  -1   43.77    1.90
   7   2  -1   43.34    1.63
   7   2  -1   44.21    2.00
   7   2  -1   45.44    1.71
   7   2  -1   43.77    1.80
  -7   2   1   41.92    1.62
  -7   2   1   43.38    1.70
  -7   2   1   42.28    2.02
  -7   2   1   43.46    1.99
  -7   2   1   42.62    2.28
   7   2  -1   43.93    1.71
   7   2  -1   41.72    1.81
  -7   2   1   44.74    2.01
   7   2  -1   43.27    1.82
  -6  -2   1   29.13    1.45
  -6  -2   1   27.84    1.28
   6  -2  -1   27.94    1.33
  -6  -2   1   26.04    1.33
  -6  -2   1   29.87    1.38
  -6  -2   1   25.35    1.75
   6  -2  -1   27.12    1.22
   6  -2  -1   28.76    1.47
  -6  -2   1   23.94    1.59
   6  -2  -1   29.59    1.39
   6  -2  -1   27.32    1.40
   6  -2  -1   28.19    1.53
  -6  -2   1   28.02    1.19
  -6  -2   1   28.67    1.22
   6   2  -1   28.86    1.30
  -6   2   1   29.31    1.64
   6   2  -1   27.74    1.20
  -6   2   1   25.34    1.07
   6   2  -1   26.27    1.18
  -6   2   1   27.77    1.21
  -6   2   1   26.69    1.39
   6   2  -1   26.85    1.22
  -6   2   1   26.25    1.36
  -6   2   1   26.91    1.36
   6   2  -1   28.23    1.23
   6   2  -1   26.88    1.09
  -6   2   1   26.32    1.11
   6   2  -1   27.39    1.12
   6   2  -1   29.39    1.39
  -6   2   1   26.97    1.24
   6   2  -1   28.50    1.22
  -6   2   1   26.17    1.32
  -6   2   1   26.68    1.22
  -5  -2   1   42.02    2.16
   5  -2  -1   42.98    1.92
   5  -2  -1   41.66    1.96
   5  -2  -1   45.08    1.69
  -5  -2   1   42.46    1.75
   5  -2  -1   47.66    1.83
  -5  -2   1   44.79    1.87
   5  -2  -1   48.59    2.18
  -5  -2   1   43.55    1.80
   5  -2  -1   44.86    1.96
   5   2  -1   38.05    1.62
  -5   2   1   44.34    2.19
  -5   2   1   42.75    1.85
  -5   2   1   42.97    2.03
   5   2  -1   42.74    1.85
  -5   2   1   41.16    1.62
  -5   2   1   37.98    1.89
   5   2  -1   42.01    1.69
   5   2  -1   41.24    1.69
  -5   2   1   42.26    1.67
   5   2  -1   41.42    1.63
  -5   2   1   43.34    1.88
   5   2  -1   42.67    1.74
   5   2  -1   42.54    1.65
  -5   2   1   38.50    1.61
   5   2  -1   42.56    1.66
   5   2  -1   43.06    1.64
   4  -2  -1   31.35    1.48
  -4  -2   1   29.83    1.31
   4  -2  -1   26.48    1.56
  -4  -2   1   31.42    1.61
  -4  -2   1   28.59    1.25
   4  -2  -1   30.95    1.51
  -4  -2   1   28.93    1.39
   4  -2  -1   32.62    1.53
   4  -2  -1   32.88    1.34
  -4  -2   1   30.64    1.32
   4  -2  -1   31.69    1.47
   4   2  -1   31.26    1.20
   4   2  -1   31.85    1.20
   4   2  -1   32.79    1.28
  -4   2   1   31.88    1.56
  -4   2   1   29.96    1.19
  -4   2   1   30.40    1.24
  -4   2   1   32.89    1.42
  -4   2   1   31.15    1.37
   4   2  -1   32.52    1.21
   4   2  -1   30.00    1.20
   4   2  -1   30.58    1.25
   4   2  -1   31.82    1.22
  -4   2   1   32.44    1.22
   4   2  -1   31.05    1.26
   4   2  -1   30.40    1.25
  -4   2   1   31.54    1.19
  -4   2   1   32.64    1.31
  -4   2   1   32.82    1.40
   4   2  -1   32.84    1.20
   4   2  -1   31.66    1.39
  -4   2   1   31.47    1.23
   3  -2  -1   30.69    1.37
  -3  -2   1   29.28    1.33
   3  -2  -1   28.93    1.51
   3  -2  -1   31.82    1.45
  -3  -2   1   28.50    1.19
  -3  -2   1   29.88    1.41
  -3  -2   1   28.05    1.24
   3  -2  -1   30.99    1.41
   3  -2  -1   29.61    1.22
   3  -2  -1   30.55    1.41
   3  -2  -1   29.25    1.63
  -3  -2   1   29.48    1.20
   3   2  -1   30.91    1.15
  -3   2   1   29.24    1.11
   3   2  -1   31.06    1.26
  -3   2   1   30.76    1.15
   3   2  -1   31.52    1.13
  -3   2   1   28.23    1.12
  -3   2   1   28.99    1.24
  -3   2   1   29.14    1.13
  -3   2   1   30.54    1.43
  -3   2   1   30.31    1.29
  -3   2   1   28.83    1.17
   3   2  -1   29.45    1.17
  -3   2   1   29.42    1.31
  -3   2   1   30.37    1.18
   3   2  -1   30.46    1.18
  -3   2   1   29.55    1.27
   3   2  -1   32.03    1.31
   3   2  -1   30.01    1.18
   3   2  -1   30.90    1.16
   3   2  -1   29.60    1.10
   3   2  -1   31.19    1.16
   3   2  -1   26.94    1.09
   3   2  -1   29.63    1.10
   3   2  -1   29.02    1.16
   3   2  -1   30.13    1.11
  -3   2   1   27.65    1.15
   2  -2  -1    2.63    0.30
  -2  -2   1    2.60    0.37
  -2  -2   1    2.41    0.24
  -2  -2   1    2.59    0.29
   2  -2  -1    3.44    0.50
  -2  -2   1    2.66    0.25
   2  -2  -1    2.70    0.32
   2  -2  -1    2.55    0.32
   2   2  -1    2.54    0.16
  -2   2   1    2.28    0.22
  -2   2   1    2.69    0.26
   2   2  -1    2.61    0.14
  -2   2   1    2.56    0.16
  -2   2   1    2.60    0.15
  -2   2   1    2.24    0.18
   2   2  -1    2.36    0.19
   2   2  -1    2.60    0.22
  -2   2   1    2.43    0.16
   2   2  -1    2.78    0.20
   2   2  -1    2.32    0.14
   2   2  -1    2.91    0.15
  -2   2   1    2.59    0.15
  -2   2   1    2.31    0.25
  -2   2   1    2.56    0.16
   2   2  -1    2.40    0.16
   2   2  -1    2.45    0.23
   2   2  -1    2.25    0.17
   2   2  -1    2.89    0.16
   2   2  -1    2.65    0.26
   2   2  -1    2.43    0.16
  -1  -2   1   37.01    1.56
   1  -2  -1   37.79    1.44
  -1  -2   1   42.36    1.65
   1  -2  -1   36.25    1.63
   1  -2  -1   37.57    1.73
   1  -2  -1   35.97    1.58
  -1  -2   1   37.45    1.64
  -1  -2   1   40.16    1.59
   1  -2  -1   38.00    1.49
   1  -2  -1   42.60    1.68
   1   2  -1   35.96    1.45
   1   2  -1   38.82    1.46
   0  -2  -1  206.58    6.91
   0  -2  -1  197.07    7.28
   0  -2   1  204.89    6.97
   0  -2   1  197.43    7.24
   0  -2  -1  198.22    6.91
   0   2  -1  203.96    7.09
  -1  -2  -1   28.08    1.35
   1  -2   1   25.11    1.17
   1  -2   1   26.30    1.35
  -1  -2  -1   27.04    1.16
   1  -2   1   26.11    1.27
  -1  -2  -1   25.11    1.24
   1  -2   1   27.45    1.29
  -1  -2  -1   27.83    1.24
   1  -2   1   26.08    1.29
  -1   2  -1   30.11    1.03
  -1   2  -1   28.85    1.01
  -1   2  -1   28.93    1.13
  -1   2  -1   32.29    1.29
  -1   2  -1   32.04    1.20
  -1   2  -1   30.25    1.18
  -1   2  -1   30.06    1.02
   1   2   1   30.59    1.17
  -1   2  -1   30.52    1.04
   2  -2   1   46.88    1.91
   2  -2   1   50.30    2.06
  -2  -2  -1   47.30    1.95
   2  -2   1   46.76    2.02
   2  -2   1   44.44    1.99
   2  -2   1   49.74    1.94
  -2  -2  -1   50.28    2.06
  -2  -2  -1   49.89    1.89
  -2  -2  -1   48.90    1.91
   2  -2   1   44.13    1.99
   2  -2   1   51.98    2.16
   2  -2   1   48.59    2.04
  -2  -2  -1   48.34    1.90
  -2   2  -1   50.87    1.80
   2   2   1   47.49    1.83
   2   2   1   50.45    1.97
  -2   2  -1   52.20    2.05
  -2   2  -1   49.24    1.91
  -2   2  -1   47.05    1.74
   2   2   1   44.52    1.72
   2   2   1   48.62    1.86
  -2   2  -1   49.09    1.76
  -2   2  -1   48.06    1.85
  -2   2  -1   50.93    1.93
  -2   2  -1   45.24    1.73
   2   2   1   46.48    1.75
  -2   2  -1   46.29    1.78
  -3  -2  -1   14.13    0.93
   3  -2   1   16.28    0.93
  -3  -2  -1   15.85    0.82
   3  -2   1   16.42    0.93
  -3  -2  -1   14.57    0.73
  -3  -2  -1   17.88    1.06
   3  -2   1   15.74    0.94
   3  -2   1   16.80    0.88
   3  -2   1   15.03    1.20
   3  -2   1   14.19    1.00
  -3  -2  -1   15.09    0.70
   3  -2   1   14.88    1.04
  -3  -2  -1   15.03    0.85
   3  -2   1   14.81    0.87
  -3  -2  -1   15.45    0.85
   3   2   1   16.76    0.76
   3   2   1   18.10    0.71
  -3   2  -1   18.32    0.75
   3   2   1   16.87    0.66
  -3   2  -1   17.94    1.02
   3   2   1   16.99    0.66
   3   2   1   17.24    0.71
  -3   2  -1   17.70    0.80
   3   2   1   16.98    0.71
  -3   2  -1   18.23    0.79
   3   2   1   17.84    0.72
   3   2   1   17.53    0.64
   3   2   1   17.02    0.78
  -3   2  -1   19.02    0.89
   3   2   1   17.93    0.77
   3   2   1   17.43    0.85
  -3   2  -1   18.33    0.90
  -3   2  -1   17.90    0.73
   3   2   1   16.69    0.88
   3   2   1   15.27    0.79
  -3   2  -1   19.04    0.84
   3   2   1   16.89    0.72
  -4  -2  -1    3.49    0.22
   4  -2   1    3.35    0.40
   4  -2   1    3.51    0.33
  -4  -2  -1    3.83    0.62
  -4  -2  -1    3.37    0.24
  -4  -2  -1    3.67    0.37
   4  -2   1    3.92    0.43
  -4  -2  -1    3.98    0.50
  -4  -2  -1    3.35    0.21
  -4  -2  -1    3.93    0.44
  -4  -2  -1    3.90    0.36
  -4   2  -1    4.06    0.31
  -4   2  -1    3.88    0.39
   4   2   1    3.62    0.22
  -4   2  -1    4.09    0.30
   4   2   1    3.93    0.28
  -4   2  -1    3.66    0.24
  -4   2  -1    4.14    0.24
   4   2   1    3.80    0.47
   4   2   1    4.02    0.38
  -4   2  -1    4.34    0.60
   4   2   1    3.56    0.27
  -4   2  -1    3.85    0.40
  -4   2  -1    4.36    0.39
   4   2   1    4.03    0.24
   4   2   1    4.32    0.29
   4   2   1    3.58    0.24
   4   2   1    3.53    0.29
   4   2   1    3.86    0.24
  -4   2  -1    3.66    0.29
   4   2   1    3.88    0.31
  -4   2  -1    3.92    0.38
   4   2   1    4.05    0.36
  -5  -2  -1   39.74    1.78
   5  -2   1   41.01    1.72
   5  -2   1   39.06    1.72
  -5  -2  -1   36.02    1.69
   5  -2   1   37.35    1.69
  -5  -2  -1   40.50    2.14
   5  -2   1   38.70    1.82
  -5   2  -1   41.79    1.75
  -5   2  -1   40.19    1.62
   5   2   1   41.05    1.69
  -5   2  -1   39.47    1.84
  -5   2  -1   41.13    1.68
  -5   2  -1   40.47    1.65
   5   2   1   40.68    1.55
  -5   2  -1   43.07    1.83
  -5   2  -1   38.75    1.82
   5   2   1   42.20    1.69
   5   2   1   40.82    1.62
   5   2   1   41.58    1.60
   5   2   1   40.09    1.62
   5   2   1   40.24    1.66
  -5   2  -1   40.43    2.02
   5   2   1   40.82    1.84
   5   2   1   43.02    1.82
   5   2   1   39.08    1.55
  -5   2  -1   38.67    1.54
  -5   2  -1   38.96    1.53
  -6  -2  -1  158.64    6.06
  -6  -2  -1  163.80    6.61
  -6   2  -1  175.37    6.50
  -6   2  -1  176.53    6.12
   6   2   1  161.51    6.25
   6   2   1  166.05    6.04
   6   2   1  158.62    6.07
   7  -2   1   12.31    0.96
  -7  -2  -1   12.41    0.80
  -7  -2  -1   12.35    1.35
   7  -2   1   13.24    0.86
  -7  -2  -1   12.17    1.15
  -7  -2  -1   12.19    0.79
  -7  -2  -1   13.85    0.94
   7  -2   1   11.20    0.81
  -7  -2  -1   12.74    0.84
   7  -2   1   11.67    0.81
   7  -2   1   12.19    0.78
  -7   2  -1   12.37    0.66
   7   2   1   12.49    0.61
   7   2   1   12.03    0.72
  -7   2  -1   11.59    0.59
   7   2   1   12.36    0.67
  -7   2  -1   13.29    0.92
  -7   2  -1   12.99    1.19
   7   2   1   12.44    0.86
   7   2   1   11.82    0.63
   7   2   1   13.10    0.71
   7   2   1   12.29    0.72
  -7   2  -1   13.27    0.89
  -7   2  -1   12.10    0.65
  -7   2  -1   13.81    0.75
  -7   2  -1   12.07    0.62
  -7   2  -1   12.91    0.75
  -7   2  -1   13.46    0.90
  -7   2  -1   12.86    0.88
   7   2   1   12.52    0.84
  -7   2  -1   12.11    0.90
   7   2   1   13.03    0.67
   8  -2   1   54.54    2.46
  -8  -2  -1   54.06    2.25
  -8  -2  -1   52.30    2.20
  -8  -2  -1   52.54    2.42
   8  -2   1   58.78    2.75
   8  -2   1   53.39    2.24
   8  -2   1   57.83    2.40
   8  -2   1   52.93    2.48
  -8  -2  -1   51.84    2.25
  -8  -2  -1   54.21    2.26
  -8  -2  -1   58.23    2.43
  -8  -2  -1   54.91    2.60
  -8  -2  -1   56.33    3.14
  -8  -2  -1   56.17    2.87
  -8  -2  -1   52.37    2.48
  -8  -2  -1   56.75    2.46
   8  -2   1   57.11    2.50
  -8   2  -1   53.04    2.89
  -8   2  -1   57.52    2.57
  -8   2  -1   58.71    2.52
  -8   2  -1   59.15    2.54
  -8   2  -1   58.15    2.17
   8   2   1   60.86    2.48
   8   2   1   59.54    2.24
   8   2   1   59.83    2.36
  -8   2  -1   55.41    2.22
  -8   2  -1   55.74    2.32
   8   2   1   60.50    2.31
   8   2   1   54.03    2.13
  -8   2  -1   58.60    2.58
  -8   2  -1   58.06    2.21
  -8   2  -1   53.23    2.08
   8   2   1   55.11    2.53
   8   2   1   60.57    2.35
   8   2   1   56.38    2.23
  -8   2  -1   57.27    2.36
  -8   2  -1   55.01    2.12
   8   2   1   57.65    2.19
  -8   2  -1   54.11    2.60
   9  -2   1    9.48    0.92
   9  -2   1    9.78    0.81
  -9  -2  -1    9.78    0.89
   9  -2   1    8.97    0.61
  -9  -2  -1    8.31    0.62
   9  -2   1    8.92    0.70
   9  -2   1    9.27    0.63
   9  -2   1    9.31    0.56
  -9  -2  -1    9.53    0.76
  -9  -2  -1    9.03    0.60
   9  -2   1    8.70    0.62
  -9  -2  -1    8.31    1.33
  -9  -2  -1    9.01    0.64
  -9  -2  -1    8.74    0.61
   9  -2   1    8.08    0.76
  -9  -2  -1    9.61    0.73
   9   2   1    9.67    0.60
  -9   2  -1   10.42    0.87
   9   2   1   10.69    0.73
  -9   2  -1    9.13    0.67
  -9   2  -1   10.06    0.56
  -9   2  -1   10.41    1.03
  -9   2  -1    9.37    0.86
   9   2   1   10.41    0.70
  -9   2  -1    9.57    0.48
   9   2   1    9.06    0.49
   9   2   1    9.50    0.57
   9   2   1    9.93    0.66
   9   2   1   10.01    0.54
   9   2   1    9.85    0.87
  -9   2  -1    9.82    0.59
  -9   2  -1   10.06    0.72
  -9   2  -1   10.03    0.61
   9   2   1   10.02    0.84
  -9   2  -1   10.46    0.60
  -9   2  -1    9.41    0.80
  -9   2  -1   10.34    0.54
  -9   2  -1    8.49    1.24
  -9   2  -1    9.72    0.84
   9   2   1    9.29    0.61
  10  -2   1    5.84    0.47
 -10  -2  -1    7.42    0.57
  10  -2   1    6.70    0.45
  10  -2   1    6.52    0.53
 -10  -2  -1    6.25    0.75
 -10  -2  -1    7.22    1.56
  10  -2   1    6.41    0.68
 -10  -2  -1    5.69    0.53
 -10  -2  -1    6.20    0.49
  10  -2   1    6.44    0.50
  10  -2   1    6.48    0.86
  10  -2   1    6.78    0.53
  10  -2   1    6.24    0.58
 -10  -2  -1    6.24    0.51
 -10  -2  -1    6.64    0.61
 -10  -2  -1    6.74    0.64
 -10   2  -1    4.80    0.69
 -10   2  -1    5.58    0.36
 -10   2  -1    5.67    1.29
  10   2   1    6.14    0.69
 -10   2  -1    4.46    0.68
  10   2   1    5.57    0.47
  10   2   1    5.56    0.37
  10   2   1    5.06    0.72
  10   2   1    5.57    0.52
  10   2   1    6.16    0.56
  10   2   1    6.51    0.56
  10   2   1    5.86    0.59
 -10   2  -1    7.05    0.93
 -10   2  -1    6.14    0.44
  10   2   1    6.08    0.42
 -10   2  -1    5.61    0.40
  10   2   1    6.66    0.46
 -10   2  -1    6.14    0.68
 -10   2  -1    5.67    0.70
  10   2   1    5.93    0.53
 -10   2  -1    5.83    0.53
 -10   2  -1    5.81    0.46
 -11  -2  -1   18.38    1.15
  11  -2   1   17.90    0.99
 -11  -2  -1   19.94    0.96
  11  -2   1   17.48    0.88
  11  -2   1   17.28    1.39
  11  -2   1   18.19    1.12
  11  -2   1   17.87    1.23
 -11  -2  -1   18.77    1.03
 -11  -2  -1   18.79    1.03
  11  -2   1   19.00    1.02
  11  -2   1   18.35    0.98
 -11  -2  -1   18.10    2.38
 -11  -2  -1   18.75    1.18
 -11  -2  -1   17.18    0.93
 -11  -2  -1   18.72    1.37
 -11  -2  -1   19.19    1.00
 -11   2  -1   16.99    0.90
  11   2   1   16.53    0.94
 -11   2  -1   17.34    0.88
 -11   2  -1   17.35    1.57
 -11   2  -1   14.70    1.27
  11   2   1   16.44    0.96
 -11   2  -1   15.71    1.07
 -11   2  -1   16.18    0.83
  11   2   1   15.92    0.93
 -11   2  -1   17.94    0.97
  11   2   1   16.26    0.89
  11   2   1   16.67    0.85
 -11   2  -1   16.62    0.78
 -11   2  -1   16.83    1.29
 -11   2  -1   16.15    1.19
  11   2   1   14.97    1.06
 -11   2  -1   16.00    0.92
  11   2   1   16.93    0.81
  11   2   1   15.42    1.25
  11   2   1   14.72    1.26
 -11   2  -1   15.74    1.25
  11   2   1   17.51    1.05
  11   2   1   17.13    1.07
 -11   2  -1   16.34    1.05
 -12  -2  -1    0.74    0.25
 -12  -2  -1    0.71    0.28
 -12  -2  -1    0.41    0.23
 -12  -2  -1    0.50    0.20
 -12  -2  -1    0.47    0.20
 -12  -2  -1    0.91    0.40
 -12  -2  -1    0.81    0.31
  12  -2   1    0.67    0.27
  12  -2   1    1.19    0.32
 -12  -2  -1    0.76    0.24
  12  -2   1    0.84    0.26
  12  -2   1    0.43    0.28
  12  -2   1    0.55    0.33
 -12  -2  -1   -0.73    1.60
  12   2   1    0.57    0.21
  12   2   1    0.42    0.16
  12   2   1    0.71    0.18
  12   2   1    0.51    0.23
 -12   2  -1    0.78    0.19
  12   2   1    0.60    0.20
 -12   2  -1    1.07    1.03
 -12   2  -1    0.63    0.15
  12   2   1    0.70    0.26
 -12   2  -1    0.73    0.18
 -12   2  -1    0.40    0.16
  12   2   1    0.25    0.13
 -12   2  -1    0.42    0.18
 -12   2  -1    0.37    0.16
  12   2   1    0.69    0.65
 -12   2  -1    0.56    0.28
 -12   2  -1    0.45    0.23
  12   2   1    0.61    0.29
 -12   2  -1    0.53    0.34
 -12   2  -1    0.60    0.34
  12   2   1    0.71    0.16
 -12   2  -1    0.65    0.22
 -13  -2  -1    7.74    0.77
 -13  -2  -1    7.96    0.59
 -13  -2  -1    7.52    0.59
 -13  -2  -1    8.21    0.77
 -13  -2  -1    8.32    0.65
  13  -2   1    8.54    0.68
  13  -2   1    6.73    0.69
 -13  -2  -1    7.56    0.67
  13  -2   1    7.87    0.62
 -13  -2  -1    5.43    2.29
 -13   2  -1    7.82    0.95
  13   2   1    9.09    0.66
  13   2   1    8.81    0.68
 -13   2  -1    8.10    0.60
  13   2   1    9.04    0.50
  13   2   1    7.75    0.57
  13   2   1    5.12    0.89
  13   2   1    7.92    1.27
 -13   2  -1    9.11    0.58
 -13   2  -1    8.34    0.68
 -13   2  -1    8.18    0.59
  13   2   1    9.06    0.66
  13   2   1    7.05    1.27
 -13   2  -1    9.08    0.49
  13   2   1    6.60    1.01
 -13   2  -1    8.54    0.64
 -13   2  -1    9.34    0.56
  13   2   1    9.70    0.58
 -14  -2  -1   11.19    0.91
  14  -2   1   11.15    0.81
 -14  -2  -1   11.10    0.72
 -14  -2  -1    8.48    1.04
 -14  -2  -1   11.44    0.94
 -14  -2  -1   13.21    3.13
  14  -2   1   11.77    0.92
 -14  -2  -1   11.21    0.74
  14  -2   1   10.95    0.75
 -14  -2  -1   11.19    0.79
 -14  -2  -1   11.34    0.84
  14   2   1   11.95    0.73
 -14   2  -1   12.64    0.69
 -14   2  -1   12.56    0.72
 -14   2  -1   10.83    1.15
 -14   2  -1   11.54    0.59
  14   2   1   11.53    0.79
  14   2   1   12.31    0.62
 -14   2  -1   11.85    0.73
 -14   2  -1   13.32    0.87
  14   2   1   12.99    0.71
  14   2   1   12.21    0.80
  14   2   1   11.30    0.81
 -14   2  -1   12.03    0.76
  15  -2   1    4.42    0.53
 -15  -2  -1    2.43    0.85
 -15  -2  -1    3.67    0.50
 -15  -2  -1    2.55    0.43
  15  -2   1    4.02    0.64
 -15  -2  -1    4.23    0.42
 -15  -2  -1    3.09    0.43
 -15  -2  -1    2.97    0.55
 -15  -2  -1    4.01    0.63
  15  -2   1    3.39    0.49
 -15   2  -1    3.18    0.40
  15   2   1    3.32    0.37
 -15   2  -1    3.58    0.28
  15   2   1    3.63    0.49
  15   2   1    3.38    0.28
 -15   2  -1    3.37    0.83
 -15   2  -1    3.76    0.48
  15   2   1    3.19    0.40
 -15   2  -1    3.09    0.46
 -16  -2  -1    8.77    0.66
 -16  -2  -1    7.90    0.69
  16  -2   1    8.18    0.75
  16  -2   1    9.20    0.64
 -16  -2  -1    8.92    0.79
  16  -2   1    8.04    0.66
 -16   2  -1    8.69    0.62
  16   2   1    8.39    0.45
  16   2   1    8.60    0.57
  16   2   1    8.06    0.63
 -16   2  -1    9.09    0.61
 -17  -2  -1    0.16    0.18
  17  -2   1    0.13    0.15
 -17  -2  -1    0.14    0.18
  17  -2   1    0.06    0.13
 -17   2  -1    0.11    0.13
 -17   2  -1    0.33    0.17
  17   2   1    0.10    0.17
  18  -2   1    7.06    0.54
 -18  -2  -1    7.33    0.53
  18  -2   1    7.01    0.47
 -18  -2  -1    7.21    0.57
 -18   2  -1    7.17    0.49
  18   2   1    7.91    0.46
  18   2   1    7.41    0.52
 -18  -3   1    8.59    0.57
  18  -3  -1    9.22    0.61
 -18  -3   1    8.72    0.58
  18  -3  -1    8.92    0.53
  18   3  -1    8.21    0.55
  18   3  -1    8.43    0.51
 -18   3   1    8.85    0.54
  17  -3  -1    0.21    0.25
 -17  -3   1    0.16    0.32
  17  -3  -1    0.15    0.13
  17   3  -1    0.01    0.11
  17   3  -1    0.12    0.08
 -17   3   1   -0.07    0.12
 -17   3   1    0.12    0.19
  16  -3  -1   32.48    1.59
  16  -3  -1   30.77    1.48
 -16  -3   1   33.16    1.57
 -16  -3   1   31.64    1.54
  16   3  -1   31.32    1.44
 -16   3   1   32.17    1.29
  16   3  -1   32.57    1.51
  16   3  -1   33.17    1.31
 -16   3   1   33.56    1.61
  16   3  -1   33.28    1.40
 -16   3   1   33.18    1.47
  16   3  -1   32.34    1.46
  15  -3  -1    2.78    0.40
 -15  -3   1    2.00    0.37
  15  -3  -1   -0.69    1.96
 -15  -3   1    2.54    0.42
 -15  -3   1    2.99    0.46
  15  -3  -1    2.29    0.39
 -15   3   1    2.94    0.27
 -15   3   1    3.14    0.41
 -15   3   1    3.28    0.45
 -15   3   1    3.13    0.49
 -15   3   1    2.45    0.72
  15   3  -1    3.34    0.40
 -15   3   1    3.18    0.42
  15   3  -1    2.87    0.43
  15   3  -1    3.07    0.27
  15   3  -1    3.11    0.45
  15   3  -1    2.54    0.38
  15   3  -1    2.29    0.39
  14  -3  -1    0.22    0.37
 -14  -3   1    0.26    0.25
  14  -3  -1    0.46    0.25
  14  -3  -1    2.31    2.04
 -14  -3   1    0.08    0.19
 -14  -3   1    0.05    0.33
  14   3  -1    0.48    0.27
  14   3  -1   -0.88    0.96
 -14   3   1    0.53    0.21
  14   3  -1    0.41    0.16
  14   3  -1    0.35    0.19
 -14   3   1    0.33    0.16
  14   3  -1    0.41    0.21
  14   3  -1    0.40    0.16
 -14   3   1    0.59    0.37
 -14   3   1    0.67    0.28
 -14   3   1    0.52    0.25
 -14   3   1    0.33    0.37
  14   3  -1    0.62    0.29
 -14   3   1    0.28    0.15
 -13  -3   1    2.81    0.38
  13  -3  -1    5.07    0.66
 -13  -3   1    3.37    0.48
  13  -3  -1    3.80    0.40
  13  -3  -1    2.94    0.47
 -13  -3   1    3.96    0.68
 -13  -3   1    3.90    0.65
 -13  -3   1    3.25    0.49
  13  -3  -1    3.70    0.85
 -13  -3   1    3.67    0.51
  13  -3  -1    3.51    0.46
  13  -3  -1    2.88    0.52
 -13  -3   1    4.25    0.45
  13   3  -1    3.47    0.47
 -13   3   1    2.20    0.47
 -13   3   1    2.72    0.64
  13   3  -1    4.66    0.95
 -13   3   1    3.51    0.30
 -13   3   1    3.55    0.40
 -13   3   1    3.83    0.39
 -13   3   1    3.19    0.47
  13   3  -1    3.21    0.55
  13   3  -1    4.44    0.50
  13   3  -1    3.36    0.44
 -13   3   1    3.71    0.47
 -13   3   1    3.54    1.18
 -13   3   1    2.97    0.34
  13   3  -1    4.01    0.42
 -13   3   1    3.53    0.60
  13   3  -1    4.30    0.38
 -13   3   1    3.57    0.71
  13   3  -1    3.52    0.63
 -13   3   1    4.77    0.54
  13   3  -1    4.04    0.61
  13   3  -1    3.87    0.32
  12  -3  -1    0.86    0.30
  12  -3  -1    0.80    0.25
 -12  -3   1    0.64    0.22
  12  -3  -1    0.51    0.18
  12  -3  -1    0.84    0.31
 -12  -3   1    0.65    0.24
  12  -3  -1    0.74    0.26
 -12  -3   1    0.61    0.23
 -12  -3   1    0.72    0.30
 -12  -3   1    0.57    0.21
 -12  -3   1    0.66    0.24
  12  -3  -1    1.04    0.47
 -12  -3   1    0.63    0.29
 -12   3   1    0.56    0.18
 -12   3   1    0.91    0.22
 -12   3   1    0.97    0.18
 -12   3   1    0.60    0.28
  12   3  -1    0.62    0.16
 -12   3   1    0.39    0.22
 -12   3   1    1.00    0.86
  12   3  -1    0.75    0.26
  12   3  -1    0.69    0.19
  12   3  -1    1.32    0.28
  12   3  -1    0.89    0.24
 -12   3   1    0.77    0.37
  12   3  -1    1.15    0.63
  12   3  -1    0.34    0.23
  12   3  -1    0.68    0.14
 -12   3   1    0.30    0.16
  12   3  -1    1.15    0.27
  12   3  -1    0.78    0.26
 -12   3   1    0.92    0.46
 -12   3   1    0.73    0.24
 -12   3   1    0.70    0.19
  11  -3  -1   96.75    3.86
  11  -3  -1   83.90    3.65
 -11  -3   1   96.37    3.89
 -11  -3   1   91.18    3.62
 -11  -3   1   90.44    3.54
  11  -3  -1   92.77    4.45
 -11  -3   1   95.47    3.66
 -11  -3   1   89.28    3.55
  11  -3  -1   92.08    3.60
  11  -3  -1  100.31    3.56
 -11  -3   1   91.98    3.63
  11  -3  -1   94.66    3.72
  11  -3  -1   90.58    4.00
 -11  -3   1   92.75    3.88
 -11   3   1   89.81    3.33
  11   3  -1   88.20    3.93
 -11   3   1   88.64    3.40
 -11   3   1   90.17    3.79
  11   3  -1   94.01    3.57
 -11   3   1   89.22    3.46
  11   3  -1   92.50    3.44
  11   3  -1   93.81    3.51
 -11   3   1   91.52    3.75
  11   3  -1   90.37    3.74
  11   3  -1   94.56    3.83
  11   3  -1   90.56    3.69
  11   3  -1   90.88    3.58
 -11   3   1   90.52    3.54
 -11   3   1   88.68    4.09
 -11   3   1   86.47    4.02
 -11   3   1   91.41    3.57
 -11   3   1   91.21    4.03
  11   3  -1   91.34    3.35
  10  -3  -1   38.45    1.50
  10  -3  -1   34.84    1.75
  10  -3  -1   31.84    1.56
 -10  -3   1   33.65    1.57
 -10  -3   1   33.86    1.78
 -10  -3   1   34.03    1.58
  10  -3  -1   32.77    1.62
 -10  -3   1   33.41    2.01
  10  -3  -1   33.94    1.86
 -10  -3   1   33.97    1.57
  10  -3  -1   36.00    2.23
  10  -3  -1   34.29    1.56
 -10  -3   1   31.08    2.71
 -10  -3   1   33.76    1.52
 -10  -3   1   31.10    1.50
 -10  -3   1   32.91    1.74
  10   3  -1   32.98    1.46
  10   3  -1   33.15    1.34
 -10   3   1   34.30    1.45
 -10   3   1   32.64    1.92
  10   3  -1   32.77    1.40
  10   3  -1   35.73    1.63
 -10   3   1   29.93    2.08
  10   3  -1   31.70    1.62
 -10   3   1   31.36    1.38
 -10   3   1   32.08    1.86
  10   3  -1   32.51    1.48
 -10   3   1   31.10    1.47
 -10   3   1   31.99    3.15
  10   3  -1   33.02    1.68
  10   3  -1   33.84    1.82
 -10   3   1   32.31    1.64
 -10   3   1   32.98    1.51
 -10   3   1   32.52    1.92
 -10   3   1   34.50    2.35
 -10   3   1   33.55    1.68
  10   3  -1   34.83    1.54
  10   3  -1   35.28    1.53
 -10   3   1   30.97    1.32
  10   3  -1   34.23    2.06
   9  -3  -1   17.80    1.55
   9  -3  -1   16.18    0.94
   9  -3  -1   15.31    0.82
   9  -3  -1   12.24    1.22
  -9  -3   1   15.48    1.13
  -9  -3   1   16.45    1.82
   9  -3  -1   15.53    1.02
   9  -3  -1   14.89    1.12
   9  -3  -1   16.68    0.91
  -9  -3   1   15.00    1.04
  -9  -3   1   16.14    1.05
  -9  -3   1   15.30    0.90
  -9  -3   1   16.82    0.93
  -9  -3   1   15.03    0.89
   9  -3  -1   15.03    0.93
  -9  -3   1   16.06    0.87
  -9   3   1   15.90    0.79
  -9   3   1   15.85    1.22
   9   3  -1   16.71    1.00
  -9   3   1   16.82    0.91
   9   3  -1   17.76    0.95
   9   3  -1   16.14    0.77
   9   3  -1   15.98    1.11
  -9   3   1   17.77    1.91
  -9   3   1   15.98    1.05
  -9   3   1   16.13    1.03
  -9   3   1   15.25    0.71
   9   3  -1   15.78    0.85
   9   3  -1   14.94    0.99
   9   3  -1   15.76    1.16
   9   3  -1   16.34    0.82
  -9   3   1   15.89    0.91
   9   3  -1   18.07    0.98
  -9   3   1   16.18    0.76
  -9   3   1   16.85    1.19
   9   3  -1   14.85    0.71
  -9   3   1   15.68    1.18
  -9   3   1   15.18    1.24
   9   3  -1   16.10    1.19
   8  -3  -1    0.07    0.17
  -8  -3   1    0.45    0.67
  -8  -3   1    0.21    0.20
  -8  -3   1    0.23    0.21
   8  -3  -1    0.38    0.23
   8  -3  -1    0.11    0.21
   8  -3  -1    0.16    0.16
   8  -3  -1    0.33    0.26
   8  -3  -1    0.24    0.18
   8  -3  -1    0.39    0.18
  -8  -3   1    0.12    0.18
   8  -3  -1    0.76    0.26
   8  -3  -1    0.57    0.61
  -8  -3   1    0.58    0.26
   8   3  -1    0.32    0.13
   8   3  -1    0.35    0.16
  -8   3   1    0.39    0.19
  -8   3   1    0.30    0.16
  -8   3   1    0.25    0.13
   8   3  -1    0.33    0.14
  -8   3   1    0.53    0.28
  -8   3   1    0.55    0.27
  -8   3   1    0.42    0.81
  -8   3   1    0.56    0.27
  -8   3   1    0.37    0.18
  -8   3   1    0.50    0.14
   8   3  -1    0.58    0.16
   8   3  -1    1.00    0.26
   8   3  -1    0.54    0.33
   8   3  -1    0.52    0.15
   8   3  -1    0.67    0.28
   8   3  -1    0.43    0.17
  -8   3   1    0.71    0.44
   8   3  -1    0.40    0.12
  -7  -3   1    1.49    0.66
   7  -3  -1    1.14    0.40
  -7  -3   1    2.16    0.41
   7  -3  -1    1.12    0.36
   7  -3  -1    1.35    0.26
   7  -3  -1    1.59    0.31
   7  -3  -1    1.41    0.65
  -7  -3   1    1.75    0.42
   7  -3  -1    1.59    0.36
  -7  -3   1    1.87    0.33
  -7  -3   1    1.76    0.39
  -7  -3   1    1.64    0.47
   7  -3  -1    1.24    0.31
   7   3  -1    1.37    0.22
   7   3  -1    1.61    0.24
  -7   3   1    1.32    0.23
  -7   3   1    0.95    0.22
  -7   3   1    1.46    0.19
   7   3  -1    1.70    0.25
  -7   3   1    1.17    0.39
  -7   3   1    1.08    0.18
  -7   3   1    1.19    0.25
   7   3  -1    1.65    0.29
   7   3  -1    1.53    0.36
   7   3  -1    1.50    0.26
  -7   3   1    1.50    0.38
   7   3  -1    1.39    0.28
  -7   3   1    1.34    0.20
   7   3  -1    1.56    0.21
   6  -3  -1   26.13    1.27
   6  -3  -1   23.05    1.20
  -6  -3   1   23.17    1.22
   6  -3  -1   24.49    1.52
  -6  -3   1   23.54    1.41
  -6  -3   1   21.81    1.51
   6  -3  -1   22.37    1.37
   6  -3  -1   22.29    1.65
  -6  -3   1   23.71    1.22
   6   3  -1   25.79    1.11
   6   3  -1   23.46    0.98
   6   3  -1   26.19    1.36
   6   3  -1   25.37    1.05
  -6   3   1   24.93    1.37
  -6   3   1   23.27    1.00
  -6   3   1   24.21    1.65
  -6   3   1   23.64    1.28
   6   3  -1   23.19    1.06
   6   3  -1   25.18    1.13
  -6   3   1   23.69    1.24
   6   3  -1   25.32    1.03
  -6   3   1   23.02    1.02
  -6   3   1   24.92    1.34
  -6   3   1   22.51    1.03
   6   3  -1   23.48    1.04
  -6   3   1   22.51    0.97
   6   3  -1   24.54    1.08
  -6   3   1   23.89    1.11
  -6   3   1   25.09    1.14
   6   3  -1   25.15    1.19
  -5  -3   1   91.71    3.68
  -5  -3   1   94.69    3.82
  -5  -3   1   94.22    3.96
   5  -3  -1   97.11    4.14
   5  -3  -1   97.60    3.97
   5  -3  -1  100.45    4.02
   5  -3  -1   93.52    3.63
  -5  -3   1   91.36    3.63
   5  -3  -1   98.35    3.92
   5   3  -1   97.91    3.54
  -5   3   1   95.82    3.75
  -5   3   1   88.63    3.40
  -5   3   1   95.98    3.59
   5   3  -1   99.06    3.77
  -5   3   1   98.83    4.04
  -5   3   1   96.80    3.70
   5   3  -1   89.16    3.48
  -5   3   1   95.65    3.79
  -5   3   1   94.02    3.50
   5   3  -1   94.05    3.51
  -5   3   1   92.67    3.38
  -4  -3   1   52.90    2.30
  -4  -3   1   55.37    2.45
   4  -3  -1   58.64    2.53
   4  -3  -1   52.43    2.27
   4  -3  -1   61.76    2.74
  -4  -3   1   52.39    2.24
   4  -3  -1   49.59    2.48
   4  -3  -1   55.78    2.53
  -4   3   1   58.48    2.10
  -4   3   1   57.39    2.30
   4   3  -1   58.99    2.17
  -4   3   1   55.56    2.03
   4   3  -1   57.80    2.14
   4   3  -1   53.11    2.14
  -4   3   1   58.02    2.18
   4   3  -1   53.90    2.05
   4   3  -1   53.49    2.06
   4   3  -1   59.12    2.12
   4   3  -1   58.41    2.13
  -4   3   1   58.67    2.36
   4   3  -1   57.18    2.35
  -4   3   1   59.28    2.12
  -4   3   1   59.85    2.39
  -4   3   1   53.35    2.08
   4   3  -1   55.01    2.04
  -4   3   1   52.69    2.03
   4   3  -1   53.16    2.04
  -4   3   1   60.53    2.60
  -3  -3   1   56.47    2.30
  -3  -3   1   62.58    2.47
  -3  -3   1   57.59    2.51
   3  -3  -1   54.04    2.45
   3  -3  -1   59.43    2.71
   3  -3  -1   55.45    2.55
  -3  -3   1   58.12    2.39
   3  -3  -1   62.70    2.60
   3  -3  -1   59.37    2.63
   3   3  -1   58.95    2.20
   3   3  -1   58.05    2.13
   3   3  -1   57.41    2.16
  -3   3   1   61.68    2.17
  -3   3   1   55.66    2.05
  -3   3   1   58.47    2.36
   3   3  -1   54.85    2.05
  -3   3   1   62.52    2.42
   3   3  -1   57.70    2.19
   3   3  -1   58.76    2.18
   3   3  -1   58.95    2.12
  -3   3   1   57.48    2.13
  -3   3   1   60.59    2.57
   3   3  -1   58.29    2.36
  -3   3   1   58.84    2.32
   3   3  -1   56.40    2.05
  -3   3   1   53.49    2.05
   2  -3  -1    2.48    0.50
  -2  -3   1    3.28    0.36
   2  -3  -1    3.65    0.43
   2  -3  -1    3.69    0.38
   2  -3  -1    3.63    0.41
  -2  -3   1    3.62    0.40
   2  -3  -1    3.77    0.45
   2  -3  -1    3.44    0.30
  -2  -3   1    3.80    0.58
  -2  -3   1    3.47    0.36
  -2   3   1    3.12    0.18
   2   3  -1    2.84    0.20
   2   3  -1    2.80    0.27
   2   3  -1    3.45    0.34
  -2   3   1    3.40    0.23
  -2   3   1    3.77    0.52
  -2   3   1    3.17    0.17
  -2   3   1    3.24    0.18
   2   3  -1    3.07    0.23
  -2   3   1    3.49    0.19
   2   3  -1    2.92    0.16
  -2   3   1    3.27    0.33
   2   3  -1    3.08    0.18
  -2   3   1    3.13    0.33
   2   3  -1    3.11    0.18
   2   3  -1    3.10    0.25
   2   3  -1    3.23    0.23
   2   3  -1    3.05    0.32
  -2   3   1    3.30    0.27
   2   3  -1    3.19    0.17
  -2   3   1    3.18    0.23
   1  -3  -1  149.40    6.10
  -1  -3   1  177.38    6.09
   1   3  -1  156.28    5.76
  -1   3   1  160.46    5.95
   0  -3   1  142.36    5.27
   0  -3  -1  128.14    5.26
   0   3  -1  139.64    5.03
   1  -3   1   45.51    2.08
  -1  -3  -1   47.88    2.20
   1  -3   1   53.34    2.27
   1  -3   1   47.41    2.12
   1  -3   1   42.55    2.06
   1  -3   1   47.75    1.70
  -1  -3  -1   46.85    2.07
  -1  -3  -1   47.67    2.04
  -1  -3  -1   41.29    1.97
  -1   3  -1   44.40    1.71
  -1   3  -1   48.79    2.04
  -1   3  -1   48.19    1.67
  -1   3  -1   49.88    1.93
   1   3   1   50.51    1.90
  -1   3  -1   49.25    1.90
  -1   3  -1   45.31    1.82
   2  -3   1   95.00    4.11
   2  -3   1  103.08    4.06
  -2  -3  -1  106.80    3.69
  -2  -3  -1  109.06    4.13
  -2  -3  -1  105.30    3.90
   2  -3   1  104.15    3.78
   2   3   1  104.38    3.57
  -2   3  -1  107.34    3.64
  -2   3  -1   99.87    3.76
  -2   3  -1   93.24    3.61
   2   3   1   98.36    3.57
  -2   3  -1  103.67    4.05
  -2   3  -1   94.77    3.58
   3  -3   1    6.87    0.63
  -3  -3  -1    7.95    0.61
  -3  -3  -1    6.98    0.76
  -3  -3  -1    7.90    0.64
   3  -3   1    6.58    0.79
   3  -3   1    7.82    0.79
   3  -3   1    7.72    0.66
  -3  -3  -1    9.29    0.59
   3  -3   1    8.34    0.69
  -3  -3  -1    7.02    0.51
  -3   3  -1    7.87    0.52
   3   3   1    7.81    0.45
   3   3   1    7.24    0.33
  -3   3  -1    8.20    0.56
   3   3   1    7.74    0.35
   3   3   1    8.08    0.39
   3   3   1    7.64    0.38
   3   3   1    7.94    0.56
  -3   3  -1    8.08    0.76
   3   3   1    7.73    0.47
  -3   3  -1    7.96    0.56
   3   3   1    7.31    0.67
  -3   3  -1    8.02    0.57
  -3   3  -1    7.67    0.49
  -3   3  -1    7.71    0.35
   3   3   1    7.68    0.41
  -3   3  -1    8.27    0.46
  -3   3  -1    8.76    0.61
  -3   3  -1    7.47    0.35
   3   3   1    7.53    0.48
   3   3   1    7.39    0.39
  -4  -3  -1   10.06    0.91
  -4  -3  -1    9.42    0.70
   4  -3   1   10.98    0.82
   4  -3   1   11.95    0.86
   4  -3   1   10.08    0.80
  -4  -3  -1    8.94    0.54
  -4  -3  -1   10.27    0.64
   4  -3   1    9.20    0.96
   4  -3   1   10.32    0.63
  -4  -3  -1   10.57    0.86
   4   3   1    9.85    0.45
   4   3   1    8.79    0.50
  -4   3  -1    9.85    0.71
   4   3   1    8.85    0.56
   4   3   1    9.29    0.49
  -4   3  -1    9.88    0.54
  -4   3  -1    8.64    0.61
  -4   3  -1    9.51    0.45
  -4   3  -1   10.07    0.70
  -4   3  -1    8.92    0.56
  -4   3  -1    9.54    0.52
   4   3   1    8.63    0.53
   4   3   1    9.57    0.51
   4   3   1    9.37    0.44
   4   3   1    9.67    0.59
  -4   3  -1    9.00    0.45
  -4   3  -1    8.69    0.91
   4   3   1   10.50    0.70
   4   3   1    9.20    0.78
  -4   3  -1   10.54    0.65
  -5  -3  -1   68.35    2.70
   5  -3   1   64.89    2.66
   5  -3   1   68.07    2.92
   5  -3   1   72.20    3.04
  -5  -3  -1   66.99    3.02
  -5  -3  -1   61.37    3.45
   5   3   1   67.76    2.51
  -5   3  -1   64.51    2.44
  -5   3  -1   69.18    2.58
   5   3   1   64.64    2.48
   5   3   1   68.03    2.80
   5   3   1   59.82    2.41
  -5   3  -1   70.62    2.77
  -5   3  -1   63.60    2.41
   5   3   1   67.29    2.48
  -5   3  -1   68.53    2.86
   5   3   1   65.31    2.52
  -5   3  -1   70.79    2.56
   5   3   1   68.21    2.54
   5   3   1   64.30    2.59
  -5   3  -1   63.32    2.42
  -5   3  -1   61.76    2.38
   5   3   1   62.99    2.47
  -5   3  -1   67.61    3.10
  -5   3  -1   68.09    2.82
  -5   3  -1   67.90    2.67
  -6  -3  -1   35.18    1.72
  -6  -3  -1   37.92    1.88
   6  -3   1   36.24    1.72
  -6  -3  -1   37.37    2.15
   6  -3   1   36.63    1.90
  -6  -3  -1   39.63    1.84
   6  -3   1   37.88    2.04
  -6  -3  -1   36.66    2.08
  -6   3  -1   37.00    1.90
   6   3   1   38.58    1.53
  -6   3  -1   36.02    2.15
  -6   3  -1   39.51    1.65
   6   3   1   38.30    1.53
  -6   3  -1   38.50    1.62
   6   3   1   38.36    1.50
  -6   3  -1   37.72    1.75
   6   3   1   39.78    1.58
  -6   3  -1   36.28    1.44
  -6   3  -1   40.44    1.90
  -6   3  -1   36.71    1.47
  -6   3  -1   36.26    1.51
   6   3   1   36.54    1.45
   6   3   1   39.73    1.70
  -6   3  -1   39.12    1.84
  -6   3  -1   37.80    1.51
   6   3   1   39.84    1.61
   6   3   1   39.58    1.87
   6   3   1   36.90    1.61
   7  -3   1  134.64    5.14
  -7  -3  -1  146.90    5.96
   7  -3   1  139.55    5.53
  -7  -3  -1  152.42    5.82
   7  -3   1  133.02    5.15
   7  -3   1  137.53    5.50
  -7  -3  -1  143.27    5.43
  -7  -3  -1  139.31    5.13
  -7  -3  -1  145.06    5.53
  -7  -3  -1  142.31    5.54
   7  -3   1  147.61    5.30
  -7  -3  -1  150.00    5.17
   7  -3   1  148.07    5.81
   7  -3   1  135.27    5.10
  -7  -3  -1  140.56    5.36
  -7   3  -1  136.59    5.49
  -7   3  -1  139.76    5.03
  -7   3  -1  142.32    5.36
   7   3   1  138.06    5.05
  -7   3  -1  136.56    5.06
  -7   3  -1  140.06    5.22
   7   3   1  142.08    5.29
  -7   3  -1  137.43    5.47
  -7   3  -1  137.74    4.98
  -7   3  -1  138.92    5.18
  -7   3  -1  142.35    5.47
  -7   3  -1  135.58    5.08
   7   3   1  141.64    5.49
  -7   3  -1  136.18    5.56
  -7   3  -1  138.45    5.87
  -8  -3  -1    2.70    0.46
  -8  -3  -1    2.12    0.42
  -8  -3  -1    2.17    0.81
  -8  -3  -1    2.30    0.51
  -8  -3  -1    2.73    0.57
   8  -3   1    2.48    0.37
  -8  -3  -1    1.82    0.40
  -8  -3  -1    3.39    0.43
  -8  -3  -1    3.25    0.59
   8  -3   1    2.08    0.42
   8  -3   1    2.59    0.42
  -8  -3  -1    2.60    0.88
   8  -3   1    2.84    0.39
   8  -3   1    3.03    0.56
  -8  -3  -1    2.81    0.43
  -8  -3  -1    1.84    0.31
   8  -3   1    2.71    0.63
  -8   3  -1    2.73    0.59
  -8   3  -1    2.40    0.37
   8   3   1    2.66    0.30
   8   3   1    2.31    0.46
   8   3   1    2.57    0.34
  -8   3  -1    2.38    0.32
  -8   3  -1    2.93    0.56
   8   3   1    2.85    0.41
  -8   3  -1    2.66    0.52
  -8   3  -1    3.00    0.27
  -8   3  -1    2.41    0.31
  -8   3  -1    3.53    0.33
   8   3   1    3.05    0.36
  -8   3  -1    2.83    0.54
  -8   3  -1    2.31    0.47
   8   3   1    3.21    0.41
   8   3   1    2.57    0.49
   8   3   1    2.50    0.33
   8   3   1    3.39    0.44
   8   3   1    2.66    0.24
  -8   3  -1    2.67    0.40
  -8   3  -1    4.28    1.04
  -8   3  -1    2.32    0.29
  -9  -3  -1   24.35    1.19
  -9  -3  -1   24.40    1.21
   9  -3   1   25.32    1.22
   9  -3   1   26.18    1.89
   9  -3   1   23.11    1.24
  -9  -3  -1   23.00    1.54
   9  -3   1   23.91    1.27
   9  -3   1   23.53    1.14
  -9  -3  -1   29.62    2.29
  -9  -3  -1   24.91    1.24
   9  -3   1   26.17    1.25
  -9  -3  -1   25.86    1.26
  -9  -3  -1   24.77    1.44
   9  -3   1   25.55    1.40
  -9  -3  -1   25.27    1.41
   9  -3   1   22.28    1.45
  -9   3  -1   24.63    2.17
   9   3   1   24.71    1.19
  -9   3  -1   25.39    1.63
  -9   3  -1   25.70    1.53
  -9   3  -1   25.36    1.23
  -9   3  -1   23.54    1.56
  -9   3  -1   24.79    1.33
   9   3   1   25.59    1.26
  -9   3  -1   24.99    1.09
  -9   3  -1   25.73    1.58
   9   3   1   23.52    1.03
   9   3   1   23.67    1.09
   9   3   1   24.74    1.54
   9   3   1   23.79    1.44
   9   3   1   24.24    1.28
   9   3   1   25.89    1.20
  -9   3  -1   26.26    1.55
   9   3   1   25.53    1.15
   9   3   1   23.89    1.29
  -9   3  -1   26.41    1.31
  -9   3  -1   23.51    1.02
  -9   3  -1   25.75    1.19
  -9   3  -1   23.32    1.12
  10  -3   1    8.66    0.75
 -10  -3  -1    8.95    0.79
  10  -3   1    7.71    0.96
 -10  -3  -1    8.28    0.63
 -10  -3  -1   10.21    1.68
 -10  -3  -1    8.60    0.61
 -10  -3  -1    9.04    0.92
  10  -3   1    8.76    0.69
  10  -3   1    8.73    0.64
 -10  -3  -1    9.22    0.67
 -10  -3  -1    8.69    0.77
  10  -3   1    9.16    0.58
  10  -3   1    9.09    0.66
  10  -3   1    9.71    0.65
 -10  -3  -1    8.61    0.64
 -10   3  -1    8.58    0.53
  10   3   1    7.79    0.58
  10   3   1    8.52    0.57
 -10   3  -1    9.11    0.62
  10   3   1    8.13    0.52
  10   3   1    7.72    0.68
  10   3   1    7.44    0.83
 -10   3  -1    8.57    0.72
  10   3   1    8.47    0.96
  10   3   1    8.79    0.62
 -10   3  -1    8.83    0.88
 -10   3  -1    8.61    0.60
  10   3   1    8.49    0.61
  10   3   1    8.64    0.49
  10   3   1    8.46    0.66
  10   3   1    8.77    0.69
 -10   3  -1    9.45    0.57
 -10   3  -1    9.16    0.87
 -10   3  -1    6.65    0.95
 -10   3  -1    8.70    0.48
 -10   3  -1    8.93    0.92
 -10   3  -1    8.62    0.70
  11  -3   1    6.82    0.91
 -11  -3  -1    6.68    0.87
 -11  -3  -1    6.73    0.59
 -11  -3  -1    6.62    1.59
 -11  -3  -1    7.62    0.88
  11  -3   1    6.53    0.56
  11  -3   1    6.16    0.65
  11  -3   1    7.07    0.50
 -11  -3  -1    6.46    0.68
  11  -3   1    6.94    0.57
 -11  -3  -1    6.56    0.53
  11  -3   1    6.81    0.61
 -11  -3  -1    6.03    0.56
 -11  -3  -1    6.55    0.58
  11   3   1    6.64    0.54
  11   3   1    6.69    0.47
  11   3   1    7.35    0.58
 -11   3  -1    4.77    0.64
  11   3   1    6.01    0.58
  11   3   1    6.25    0.49
  11   3   1    6.59    0.63
 -11   3  -1    7.33    0.58
 -11   3  -1    6.98    0.78
 -11   3  -1    6.68    0.41
  11   3   1    5.86    0.61
  11   3   1    6.09    0.41
  11   3   1    6.12    0.52
 -11   3  -1    6.79    0.49
 -11   3  -1    6.03    0.45
 -11   3  -1    6.84    0.82
 -11   3  -1    6.83    0.54
 -11   3  -1    6.27    0.63
  11   3   1    6.05    0.89
 -11   3  -1    5.31    1.00
  12  -3   1   53.74    2.57
  12  -3   1   59.43    2.43
 -12  -3  -1   53.98    2.93
 -12  -3  -1   57.05    2.33
  12  -3   1   59.73    2.48
 -12  -3  -1   56.94    2.40
 -12  -3  -1   54.37    2.62
 -12  -3  -1   55.61    2.43
 -12  -3  -1   59.44    2.68
  12  -3   1   53.31    2.35
  12  -3   1   54.40    2.24
 -12  -3  -1   61.97    4.22
 -12  -3  -1   59.59    2.42
 -12   3  -1   54.25    2.60
  12   3   1   52.11    2.54
 -12   3  -1   52.18    2.85
 -12   3  -1   56.28    2.38
  12   3   1   56.62    2.14
  12   3   1   56.08    2.34
 -12   3  -1   52.73    2.24
 -12   3  -1   54.29    2.11
  12   3   1   49.95    2.78
 -12   3  -1   55.13    2.20
 -12   3  -1   57.26    2.35
  12   3   1   55.88    2.51
  12   3   1   52.46    2.21
  12   3   1   54.32    2.36
  12   3   1   55.62    2.29
 -12   3  -1   49.84    3.02
  12   3   1   55.48    2.39
 -12   3  -1   55.91    2.26
 -13  -3  -1    1.57    0.32
 -13  -3  -1    1.77    0.39
 -13  -3  -1    1.06    0.34
 -13  -3  -1    1.98    0.39
  13  -3   1    1.77    0.38
  13  -3   1    1.40    0.37
  13  -3   1    1.75    0.36
  13  -3   1    1.03    0.48
 -13  -3  -1    2.11    0.45
  13  -3   1    2.02    0.32
 -13  -3  -1    1.63    0.34
  13  -3   1    1.45    0.30
 -13  -3  -1    2.41    1.77
 -13   3  -1    2.09    0.34
 -13   3  -1    1.89    0.29
  13   3   1    2.05    0.31
 -13   3  -1    1.61    0.22
  13   3   1    1.58    0.30
 -13   3  -1    1.92    0.57
  13   3   1    1.35    0.26
 -13   3  -1    1.81    0.45
 -13   3  -1    1.63    0.43
 -13   3  -1    0.68    1.26
  13   3   1    2.24    0.48
  13   3   1    1.29    0.35
 -13   3  -1    1.74    0.29
 -13   3  -1    1.41    0.50
  13   3   1    1.75    0.24
 -13   3  -1    1.78    0.29
  13   3   1    1.67    0.81
  14  -3   1   16.26    0.95
  14  -3   1   16.08    1.12
 -14  -3  -1   15.61    0.96
 -14  -3  -1   14.69    0.96
 -14  -3  -1   15.89    1.13
  14  -3   1   14.13    0.84
  14  -3   1   12.75    0.94
  14  -3   1   15.43    1.00
 -14  -3  -1   15.87    0.91
 -14  -3  -1   16.44    1.15
  14   3   1   16.31    0.85
 -14   3  -1   16.10    0.87
 -14   3  -1   15.18    1.02
 -14   3  -1   16.31    0.96
 -14   3  -1   16.15    1.00
 -14   3  -1   15.60    0.74
  14   3   1   16.05    0.89
  14   3   1   15.53    0.98
  14   3   1   12.48    1.22
  14   3   1   15.98    0.94
 -14   3  -1   15.31    1.28
 -14   3  -1   13.51    1.32
  14   3   1   13.74    1.13
  14   3   1   16.67    0.97
  14   3   1   12.11    1.65
 -14   3  -1   16.69    0.90
 -14   3  -1   15.89    1.02
  14   3   1   16.75    0.77
 -14   3  -1   16.36    0.83
 -15  -3  -1    0.90    0.24
 -15  -3  -1    1.63    0.67
 -15  -3  -1    1.07    0.28
  15  -3   1    0.93    0.43
 -15  -3  -1    0.90    0.32
 -15  -3  -1    0.94    0.31
  15  -3   1    0.95    0.23
  15  -3   1    1.63    0.51
 -15   3  -1    0.99    0.16
  15   3   1    0.98    0.27
  15   3   1    1.14    0.18
 -15   3  -1    1.39    0.26
  15   3   1    1.35    0.29
 -15   3  -1    1.18    0.25
 -15   3  -1    1.97    0.29
  15   3   1    1.51    0.29
 -15   3  -1    1.90    0.42
  15   3   1    1.13    0.28
  15   3   1    1.63    0.28
  16  -3   1    0.85    0.24
 -16  -3  -1    0.75    0.25
 -16  -3  -1    1.18    0.39
  16  -3   1    0.97    0.25
 -16  -3  -1    0.74    0.25
 -16   3  -1    1.00    0.23
  16   3   1    0.78    0.19
  16   3   1    0.82    0.21
 -16   3  -1    1.13    0.16
  16   3   1    0.75    0.18
  16   3   1    1.14    0.18
  16   3   1    0.84    0.21
 -16   3  -1    1.28    0.33
 -17  -3  -1    8.52    0.59
 -17  -3  -1    7.56    0.57
  17  -3   1    7.90    0.58
  17  -3   1    7.45    0.53
  17   3   1    7.23    0.53
 -17   3  -1    7.34    0.52
  17   3   1    7.51    0.39
  17   3   1    7.65    0.50
  18  -3   1    2.93    0.35
  18  -3   1    2.96    0.33
 -18  -3  -1    3.35    0.38
 -18  -3  -1    2.45    0.30
  18   3   1    2.21    0.26
  18   3   1    2.50    0.28
 -18   3  -1    2.21    0.27
 -18  -4   1    3.87    0.35
  18  -4  -1    4.00    0.47
  18  -4  -1    4.26    0.37
 -18   4   1    4.44    0.37
 -18   4   1    4.68    0.73
  18   4  -1    4.08    0.28
  18   4  -1    4.48    0.34
  17  -4  -1    0.43    0.17
  17  -4  -1    0.43    0.18
 -17  -4   1    0.21    0.15
 -17  -4   1    0.43    0.20
 -17   4   1    0.27    0.14
  17   4  -1    0.13    0.14
  17   4  -1    0.30    0.09
 -17   4   1    0.26    0.10
  17   4  -1    0.22    0.14
 -17   4   1    0.49    0.22
 -16  -4   1    2.22    0.34
  16  -4  -1    4.44    0.73
  16  -4  -1    2.77    0.41
 -16   4   1    3.22    0.34
 -16   4   1    3.48    0.36
  16   4  -1    3.32    0.26
  16   4  -1    2.72    0.52
  16   4  -1    2.96    0.37
 -16   4   1    3.23    0.27
  16   4  -1    2.80    0.32
 -16   4   1    3.89    0.52
  16   4  -1    2.80    0.50
 -16   4   1    3.09    0.35
  16   4  -1    2.73    0.34
  15  -4  -1    0.67    0.21
  15  -4  -1   -0.50    2.08
 -15  -4   1    0.80    0.23
 -15  -4   1    0.81    0.30
  15  -4  -1    1.11    0.31
 -15  -4   1    0.74    0.22
 -15   4   1    1.18    0.41
 -15   4   1    0.82    0.20
 -15   4   1    1.77    0.37
 -15   4   1    1.00    0.22
 -15   4   1    1.07    0.31
  15   4  -1    1.33    0.24
  15   4  -1    1.00    0.24
  15   4  -1    1.60    0.29
  15   4  -1    1.01    0.17
 -15   4   1    1.08    0.24
 -15   4   1    1.31    0.19
  14  -4  -1   12.44    0.86
 -14  -4   1   11.79    0.91
 -14  -4   1   13.19    0.84
 -14  -4   1   12.42    0.80
  14  -4  -1    9.17    1.21
  14  -4  -1   12.60    0.80
  14  -4  -1   12.84    0.88
  14  -4  -1    8.32    1.92
  14  -4  -1   11.14    0.72
  14   4  -1   11.17    0.60
 -14   4   1   11.65    0.83
  14   4  -1   10.09    1.54
 -14   4   1   11.64    0.60
 -14   4   1    9.07    1.07
 -14   4   1    9.93    0.95
 -14   4   1   12.25    0.69
 -14   4   1    9.46    0.94
  14   4  -1   11.33    0.72
  14   4  -1   10.61    0.72
  14   4  -1    9.48    0.86
  14   4  -1    8.24    0.84
  14   4  -1   11.90    0.81
  14   4  -1   10.35    0.76
 -14   4   1   11.47    0.78
 -14   4   1   10.20    1.07
 -14   4   1    8.59    1.91
 -14   4   1   12.44    0.73
 -14   4   1   13.11    0.90
  14   4  -1   11.74    0.69
 -14   4   1   12.47    0.73
 -13  -4   1   12.15    1.10
  13  -4  -1   11.26    1.36
 -13  -4   1   13.83    1.01
 -13  -4   1   11.04    1.12
  13  -4  -1   13.96    1.07
  13  -4  -1   14.60    1.26
  13   4  -1   14.26    0.85
 -13   4   1   15.75    1.37
  13   4  -1   16.01    0.93
 -13   4   1   14.25    1.09
 -13   4   1   16.22    0.82
 -13   4   1   14.54    0.92
  13   4  -1   15.13    0.81
 -13   4   1   15.64    0.85
 -13   4   1   12.97    1.03
 -13   4   1   16.29    0.97
 -13   4   1   12.92    1.72
  13   4  -1   13.74    1.00
 -13   4   1   18.61    1.23
 -13   4   1   14.27    1.27
  13   4  -1   13.50    1.59
  13   4  -1   15.64    0.95
  13   4  -1   18.21    0.99
  13   4  -1   15.45    1.08
 -13   4   1   14.78    0.91
  12  -4  -1    5.73    1.64
  12  -4  -1    6.13    0.49
 -12  -4   1    5.24    0.65
 -12  -4   1    4.89    0.54
  12  -4  -1    4.98    0.72
 -12  -4   1    5.15    0.53
  12  -4  -1    6.04    0.57
 -12  -4   1    5.57    0.82
 -12  -4   1    4.21    0.66
  12  -4  -1    6.32    0.57
 -12  -4   1    5.07    0.54
  12  -4  -1    6.40    0.63
  12  -4  -1    4.14    0.95
 -12   4   1    7.12    0.52
  12   4  -1    5.26    0.60
  12   4  -1    3.62    0.45
  12   4  -1    6.83    0.58
 -12   4   1    4.97    0.84
  12   4  -1    4.42    0.89
  12   4  -1    5.83    0.44
  12   4  -1    4.13    0.58
  12   4  -1    4.82    0.68
 -12   4   1    6.62    0.58
  12   4  -1    5.63    0.38
 -12   4   1    5.65    0.44
 -12   4   1    6.01    0.78
 -12   4   1    5.18    0.68
 -12   4   1    4.46    0.53
 -12   4   1    6.06    0.48
 -12   4   1    3.36    0.70
 -12   4   1    5.19    1.16
 -12   4   1    5.74    0.39
  11  -4  -1    0.89    0.22
 -11  -4   1    0.60    0.24
 -11  -4   1    1.10    0.29
  11  -4  -1    1.47    0.33
  11  -4  -1    0.29    0.85
 -11  -4   1    0.49    0.28
  11  -4  -1    0.98    0.36
 -11  -4   1    1.29    0.37
  11  -4  -1    1.32    0.56
 -11  -4   1    0.60    0.23
  11  -4  -1    0.60    0.24
  11  -4  -1    2.13    1.23
  11  -4  -1    1.38    0.34
 -11  -4   1    1.31    0.40
 -11  -4   1    1.07    0.27
  11   4  -1    1.17    0.19
 -11   4   1    1.12    0.79
 -11   4   1    1.09    0.25
  11   4  -1    0.86    0.28
 -11   4   1    1.03    0.23
  11   4  -1    1.27    0.62
 -11   4   1    1.06    0.18
 -11   4   1    0.99    0.27
 -11   4   1    0.85    0.42
 -11   4   1    0.95    0.19
  11   4  -1    1.08    0.26
  11   4  -1    1.16    0.27
 -11   4   1    1.38    0.52
  11   4  -1    0.95    0.21
 -11   4   1    0.86    0.28
 -11   4   1    1.13    0.33
  11   4  -1    1.41    0.35
  11   4  -1    0.88    0.21
  10  -4  -1    4.94    0.61
  10  -4  -1    3.55    0.56
 -10  -4   1    4.12    0.67
  10  -4  -1    3.97    0.57
  10  -4  -1    3.03    0.63
  10  -4  -1    2.88    0.54
  10  -4  -1    3.89    0.38
 -10  -4   1    3.74    0.44
  10  -4  -1    3.48    0.49
  10  -4  -1    4.67    0.82
 -10  -4   1    3.77    0.53
  10  -4  -1    2.99    0.65
 -10  -4   1    4.52    0.54
  10  -4  -1    3.00    0.78
 -10  -4   1    4.10    0.56
 -10  -4   1    2.91    0.55
 -10  -4   1    2.57    0.52
  10   4  -1    3.64    0.52
  10   4  -1    3.50    0.38
 -10   4   1    3.28    0.42
 -10   4   1    3.65    0.33
 -10   4   1    3.45    0.42
  10   4  -1    3.77    0.45
 -10   4   1    3.39    0.29
 -10   4   1    2.97    0.35
  10   4  -1    3.17    0.67
  10   4  -1    3.40    0.54
  10   4  -1    4.91    0.59
 -10   4   1    3.54    0.53
 -10   4   1    3.32    0.71
 -10   4   1    2.90    0.47
  10   4  -1    3.28    0.30
  10   4  -1    2.95    0.37
 -10   4   1    3.49    0.81
 -10   4   1    3.37    0.70
  10   4  -1    3.34    0.43
  -9  -4   1   35.52    1.58
  -9  -4   1   32.40    1.79
   9  -4  -1   34.68    1.62
   9  -4  -1   32.33    1.67
  -9  -4   1   34.80    1.56
  -9  -4   1   33.70    1.63
   9  -4  -1   36.42    1.69
   9  -4  -1   33.25    1.64
  -9  -4   1   35.03    1.86
   9  -4  -1   34.52    1.67
  -9  -4   1   32.06    1.59
  -9  -4   1   34.52    1.63
   9  -4  -1   36.11    1.82
  -9  -4   1   32.82    1.80
   9  -4  -1   33.97    1.51
   9  -4  -1   36.16    2.34
   9  -4  -1   34.59    2.03
   9   4  -1   35.67    1.49
   9   4  -1   34.70    1.82
   9   4  -1   32.46    1.99
  -9   4   1   34.62    1.98
  -9   4   1   30.15    2.86
  -9   4   1   32.57    1.51
   9   4  -1   33.99    1.52
   9   4  -1   36.13    1.44
  -9   4   1   34.85    2.11
  -9   4   1   36.08    1.71
   9   4  -1   34.17    1.64
   9   4  -1   35.11    1.61
   9   4  -1   33.71    1.70
  -9   4   1   33.88    2.04
   9   4  -1   33.48    1.53
  -9   4   1   32.72    1.35
  -9   4   1   35.00    1.52
  -9   4   1   32.75    1.64
  -9   4   1   32.96    1.94
   9   4  -1   31.80    1.35
  -9   4   1   33.93    1.46
  -9   4   1   34.65    1.94
  -9   4   1   34.34    1.42
   8  -4  -1   61.04    3.25
  -8  -4   1   61.79    2.50
   8  -4  -1   57.59    2.60
  -8  -4   1   60.19    2.55
  -8  -4   1   60.19    2.46
   8  -4  -1   63.69    2.56
   8  -4  -1   64.08    2.43
   8  -4  -1   56.50    2.65
   8  -4  -1   60.87    2.60
   8  -4  -1   58.37    2.49
  -8  -4   1   64.13    2.79
  -8  -4   1   60.28    2.71
   8  -4  -1   61.28    2.57
  -8  -4   1   60.15    2.50
   8  -4  -1   61.33    2.83
  -8  -4   1   58.30    2.41
  -8  -4   1   56.46    2.69
  -8   4   1   59.23    2.92
  -8   4   1   57.99    2.98
  -8   4   1   61.87    2.88
   8   4  -1   58.54    2.29
  -8   4   1   59.74    2.38
   8   4  -1   59.83    2.40
  -8   4   1   59.58    2.29
   8   4  -1   58.82    2.65
   8   4  -1   60.81    2.93
   8   4  -1   60.11    2.47
  -8   4   1   64.54    2.60
  -8   4   1   58.51    2.39
   8   4  -1   59.68    2.39
  -8   4   1   62.19    2.53
   8   4  -1   60.19    2.57
  -8   4   1   60.54    3.64
  -8   4   1   62.01    2.35
   8   4  -1   61.82    2.53
   8   4  -1   61.80    2.36
  -8   4   1   62.30    2.79
   7  -4  -1   16.40    0.96
   7  -4  -1   17.10    1.41
  -7  -4   1   16.27    0.90
   7  -4  -1   16.61    0.93
  -7  -4   1   17.01    0.91
  -7  -4   1   14.97    1.05
  -7  -4   1   18.16    1.09
  -7  -4   1   16.32    0.86
   7  -4  -1   16.13    1.01
   7  -4  -1   17.45    1.29
   7  -4  -1   15.97    1.03
  -7  -4   1   16.04    0.91
   7  -4  -1   15.68    1.02
  -7  -4   1   15.74    1.08
   7  -4  -1   17.77    0.99
   7  -4  -1   17.59    0.87
   7  -4  -1   15.11    1.35
  -7  -4   1   16.23    0.98
   7   4  -1   17.70    0.93
   7   4  -1   18.05    0.86
  -7   4   1   17.43    1.26
   7   4  -1   16.76    0.78
   7   4  -1   16.55    1.05
  -7   4   1   15.11    1.86
  -7   4   1   17.67    1.23
   7   4  -1   16.07    0.80
  -7   4   1   20.07    1.22
   7   4  -1   16.06    0.82
  -7   4   1   17.85    0.95
  -7   4   1   17.88    0.86
   7   4  -1   16.27    0.94
   7   4  -1   18.14    1.23
  -7   4   1   16.52    1.12
   7   4  -1   17.92    0.91
  -7   4   1   17.23    0.84
  -7   4   1   17.05    0.96
  -6  -4   1   28.07    1.41
   6  -4  -1   26.21    1.41
   6  -4  -1   27.34    1.41
   6  -4  -1   29.01    1.41
   6  -4  -1   27.34    1.26
  -6  -4   1   27.61    1.47
   6  -4  -1   28.72    1.41
   6  -4  -1   27.40    1.96
  -6  -4   1   25.49    1.24
  -6  -4   1   26.05    1.47
   6  -4  -1   27.42    1.68
   6  -4  -1   28.55    1.75
  -6  -4   1   26.48    1.35
  -6  -4   1   25.92    1.23
  -6  -4   1   28.20    1.26
   6  -4  -1   25.81    1.66
   6  -4  -1   28.93    1.28
   6   4  -1   27.01    1.15
  -6   4   1   26.02    1.08
  -6   4   1   26.05    1.26
  -6   4   1   28.50    1.60
  -6   4   1   24.51    1.22
   6   4  -1   26.77    1.22
  -6   4   1   24.83    1.43
  -6   4   1   25.81    1.96
  -6   4   1   24.90    1.14
   6   4  -1   30.17    1.59
   6   4  -1   26.43    1.19
   6   4  -1   28.28    1.28
  -6   4   1   27.87    1.41
   6   4  -1   26.07    1.32
  -6   4   1   25.10    1.10
  -6   4   1   25.06    1.51
   6   4  -1   27.41    1.16
  -6   4   1   25.71    1.14
   5  -4  -1   11.77    0.90
   5  -4  -1   13.48    1.08
  -5  -4   1   11.05    0.80
   5  -4  -1   16.60    1.67
   5  -4  -1   12.83    0.81
   5  -4  -1   11.73    0.86
  -5  -4   1   11.43    0.83
   5  -4  -1   11.60    1.24
   5  -4  -1   13.58    0.81
   5  -4  -1   12.12    0.68
   5  -4  -1   14.41    1.03
   5  -4  -1   12.42    1.04
   5  -4  -1   14.92    1.16
  -5  -4   1   13.63    0.84
  -5   4   1   13.06    0.87
  -5   4   1   12.62    0.62
  -5   4   1   13.22    0.70
   5   4  -1   14.53    0.96
  -5   4   1   13.64    0.84
  -5   4   1   12.84    0.61
   5   4  -1   12.79    0.62
  -5   4   1   12.56    0.93
   5   4  -1   12.42    0.71
  -5   4   1   13.58    0.69
  -5   4   1   13.70    1.29
  -5   4   1   13.50    0.93
   5   4  -1   11.82    0.61
   4  -4  -1   14.97    1.33
  -4  -4   1   15.28    0.86
   4  -4  -1   15.06    1.11
   4  -4  -1   15.73    1.14
   4  -4  -1   14.58    0.96
   4  -4  -1   16.64    1.17
   4  -4  -1   15.48    1.27
   4  -4  -1   14.90    0.84
   4  -4  -1   13.93    1.00
  -4   4   1   13.14    0.73
  -4   4   1   14.81    0.95
   4   4  -1   14.18    0.72
   4   4  -1   14.89    0.94
  -4   4   1   13.88    0.87
   4   4  -1   13.34    0.62
  -4   4   1   14.66    0.70
  -4   4   1   14.59    0.68
   4   4  -1   13.68    0.75
  -4   4   1   14.16    0.68
  -4   4   1   13.88    1.21
   4   4  -1   14.16    0.64
   4   4  -1   14.36    0.62
   4   4  -1   14.00    0.66
  -4   4   1   14.41    0.96
   4   4  -1   14.44    0.75
  -4   4   1   13.41    0.77
   3  -4  -1  104.98    4.34
   3  -4  -1  105.05    3.73
   3  -4  -1  111.28    4.61
   3  -4  -1  108.83    4.40
  -3  -4   1  102.34    4.21
   3  -4  -1  109.89    4.42
   3  -4  -1  100.41    3.73
  -3   4   1  101.99    4.33
   3   4  -1  106.33    4.09
  -3   4   1  105.39    4.14
   3   4  -1   99.27    3.85
  -3   4   1  105.77    3.79
  -3   4   1  106.50    4.10
   3   4  -1  104.01    3.75
  -2  -4   1    1.43    0.56
  -2  -4   1    1.19    0.33
   2  -4  -1    1.24    0.37
  -2  -4   1    1.31    0.33
   2  -4  -1    0.92    0.35
   2  -4  -1    0.88    0.48
  -2  -4   1    1.19    0.33
   2  -4  -1    0.98    0.32
  -2   4   1    0.81    0.23
  -2   4   1    0.63    0.14
  -2   4   1    1.01    0.42
  -2   4   1    0.91    0.11
  -2   4   1    0.87    0.11
   2   4  -1    0.99    0.18
   2   4  -1    0.94    0.33
  -2   4   1    1.04    0.25
  -2   4   1    0.71    0.15
   2   4  -1    1.07    0.20
   2   4  -1    1.12    0.19
   2   4  -1    0.99    0.25
  -1  -4   1  145.22    5.38
   1  -4  -1  147.44    5.74
  -1  -4   1  132.97    5.53
   1  -4  -1  140.43    5.49
   1   4  -1  138.80    5.20
  -1   4   1  135.06    5.36
  -1   4   1  136.15    5.20
   0  -4  -1    0.92    0.48
   0  -4   1    0.88    0.49
   0  -4   1    0.88    0.30
   0  -4   1    0.49    0.26
   0  -4   1    0.77    0.27
   0  -4  -1    0.92    0.30
   0  -4  -1    0.91    0.31
   0  -4  -1    0.91    0.32
   0   4  -1    1.43    0.26
   0   4   1    1.82    0.30
   0   4   1    1.44    0.41
   0   4   1    1.24    0.24
   0   4   1    1.66    0.26
   0   4  -1    1.76    0.42
   0   4  -1    1.28    0.24
  -1  -4  -1   35.39    1.82
   1  -4   1   33.75    1.82
   1  -4   1   35.68    2.02
  -1  -4  -1   38.56    1.81
   1  -4   1   32.40    1.79
  -1  -4  -1   37.59    1.79
   1  -4   1   35.36    1.84
  -1  -4  -1   33.82    1.97
  -1   4  -1   35.70    1.30
   1   4   1   39.84    1.62
  -1   4  -1   34.15    1.60
  -1   4  -1   35.97    1.60
   1   4   1   36.86    1.45
   1   4   1   37.00    1.76
  -1   4  -1   35.19    1.33
  -1   4  -1   35.43    1.29
   1   4   1   35.87    1.58
   1   4   1   37.20    1.57
  -1   4  -1   33.38    1.77
  -1   4  -1   33.85    1.49
  -2  -4  -1    2.35    0.49
   2  -4   1    2.00    0.49
  -2  -4  -1    1.78    0.61
  -2   4  -1    3.61    0.35
   2   4   1    3.60    0.31
  -2   4  -1    3.98    0.42
  -2   4  -1    3.11    0.37
  -2   4  -1    3.98    0.67
   2   4   1    3.40    0.38
  -2   4  -1    3.60    0.24
   2   4   1    3.30    0.26
  -2   4  -1    3.65    0.24
  -2   4  -1    3.34    0.36
   3  -4   1   11.66    0.96
   3  -4   1    9.91    1.08
  -3  -4  -1   13.01    0.80
   3  -4   1   11.68    0.73
  -3  -4  -1   12.59    1.13
  -3  -4  -1   10.79    0.78
  -3  -4  -1   10.50    0.86
   3  -4   1   10.50    0.92
   3  -4   1   12.20    0.95
   3  -4   1   10.82    0.73
   3   4   1   10.45    0.57
  -3   4  -1   10.62    1.03
  -3   4  -1   11.59    0.69
   3   4   1   11.18    0.61
  -3   4  -1   12.31    0.58
  -3   4  -1   11.95    0.82
   3   4   1   11.70    0.54
   3   4   1   11.22    0.77
  -3   4  -1   12.95    0.83
   3   4   1   11.97    0.54
  -3   4  -1   11.70    0.49
  -3   4  -1   11.82    0.59
  -3   4  -1   11.33    0.49
  -3   4  -1   10.32    0.69
   4  -4   1   52.51    2.82
   4  -4   1   54.31    2.24
  -4  -4  -1   52.50    2.50
  -4  -4  -1   51.74    2.72
   4  -4   1   51.99    2.60
   4  -4   1   57.05    2.67
   4  -4   1   51.68    2.58
  -4  -4  -1   52.97    2.24
   4  -4   1   54.55    2.62
   4   4   1   51.62    2.12
  -4   4  -1   53.35    2.44
  -4   4  -1   53.39    2.72
   4   4   1   54.89    2.06
  -4   4  -1   50.67    1.97
   4   4   1   54.08    2.04
  -4   4  -1   54.55    2.30
  -4   4  -1   52.26    1.96
  -4   4  -1   55.73    2.11
   4   4   1   50.49    2.06
  -4   4  -1   54.53    2.08
  -4   4  -1   55.49    2.42
   4   4   1   53.41    2.38
  -4   4  -1   55.90    2.22
   5  -4   1   42.22    2.18
   5  -4   1   40.40    1.93
  -5  -4  -1   41.34    2.36
   5  -4   1   38.42    1.67
   5  -4   1   40.79    1.81
  -5  -4  -1   38.27    1.83
   5  -4   1   38.97    2.16
  -5  -4  -1   38.79    2.07
   5  -4   1   37.52    1.73
   5  -4   1   35.77    1.87
  -5  -4  -1   41.91    2.03
   5  -4   1   43.26    2.28
  -5  -4  -1   41.92    1.86
  -5  -4  -1   41.10    1.73
   5  -4   1   41.88    1.86
  -5   4  -1   41.08    1.58
  -5   4  -1   42.49    1.70
  -5   4  -1   45.02    1.88
   5   4   1   39.57    1.58
   5   4   1   43.04    1.66
   5   4   1   41.71    1.59
   5   4   1   41.66    1.68
  -5   4  -1   39.67    2.00
  -5   4  -1   41.04    1.93
   5   4   1   37.06    1.66
  -5   4  -1   40.33    2.41
   5   4   1   43.03    1.77
  -5   4  -1   41.61    1.59
  -5   4  -1   43.30    1.74
   5   4   1   40.69    2.00
  -5   4  -1   41.16    2.07
   6  -4   1    2.36    0.60
  -6  -4  -1    2.28    0.44
   6  -4   1    2.19    0.35
  -6  -4  -1    2.38    0.37
  -6  -4  -1    1.52    0.42
  -6  -4  -1    2.37    0.56
   6  -4   1    1.35    0.33
   6  -4   1    1.63    0.37
  -6  -4  -1    1.92    0.48
  -6  -4  -1    1.64    0.85
   6  -4   1    1.47    0.69
   6  -4   1    1.70    0.40
  -6  -4  -1    1.12    0.50
   6  -4   1    1.88    0.50
  -6  -4  -1    1.53    0.53
   6   4   1    1.51    0.25
  -6   4  -1    1.58    0.21
  -6   4  -1    1.51    0.28
  -6   4  -1    1.67    0.20
   6   4   1    1.51    0.22
  -6   4  -1    1.44    0.37
   6   4   1    1.66    0.21
  -6   4  -1    1.49    0.40
   6   4   1    1.84    0.25
  -6   4  -1    1.62    0.23
  -6   4  -1    1.30    0.43
  -6   4  -1    1.19    0.70
  -6   4  -1    1.62    0.39
   6   4   1    1.83    0.26
  -6   4  -1    2.36    0.55
   6   4   1    1.14    0.34
  -6   4  -1    1.51    0.22
  -6   4  -1    1.40    0.27
   6   4   1    1.40    0.36
   6   4   1    1.49    0.38
   6   4   1    1.22    0.24
   7  -4   1    7.50    0.55
   7  -4   1    6.56    0.62
  -7  -4  -1    6.64    0.59
   7  -4   1    7.17    0.97
  -7  -4  -1    6.56    0.53
  -7  -4  -1    7.40    0.66
  -7  -4  -1    5.49    0.96
  -7  -4  -1    7.80    0.56
   7  -4   1    8.08    0.83
   7  -4   1    7.17    0.57
   7  -4   1    7.35    0.50
  -7  -4  -1    9.02    1.00
  -7  -4  -1    7.94    0.55
   7  -4   1    6.77    0.63
   7  -4   1    7.53    0.56
  -7  -4  -1    7.71    0.71
  -7  -4  -1    7.14    0.53
   7  -4   1    7.05    0.63
  -7   4  -1    6.33    0.73
  -7   4  -1    6.23    0.43
   7   4   1    6.69    0.47
  -7   4  -1    6.48    1.28
  -7   4  -1    6.57    0.72
  -7   4  -1    6.32    0.68
   7   4   1    6.58    0.58
  -7   4  -1    6.11    0.45
   7   4   1    6.97    0.72
   7   4   1    5.90    0.52
   7   4   1    6.81    0.48
  -7   4  -1    6.18    0.47
  -7   4  -1    6.22    0.41
   8  -4   1    1.63    0.33
   8  -4   1    1.75    0.56
   8  -4   1    1.91    0.42
  -8  -4  -1    0.80    0.73
  -8  -4  -1    1.79    0.34
  -8  -4  -1    1.46    0.28
   8  -4   1    1.89    0.30
   8  -4   1    1.82    0.61
  -8  -4  -1    1.69    0.37
  -8  -4  -1    1.23    0.28
  -8  -4  -1    1.12    0.34
   8  -4   1    1.88    0.34
   8  -4   1    1.84    0.51
   8  -4   1    1.91    0.41
  -8  -4  -1    1.52    0.39
  -8  -4  -1    1.49    0.30
   8  -4   1    1.81    0.41
   8  -4   1    1.82    0.63
  -8  -4  -1    1.47    0.38
  -8   4  -1    0.91    0.22
  -8   4  -1    0.49    1.13
  -8   4  -1    0.86    0.26
  -8   4  -1    0.95    0.17
   8   4   1    0.79    0.21
  -8   4  -1    1.17    0.29
  -8   4  -1    1.13    0.42
  -8   4  -1    1.34    0.42
   8   4   1    0.76    0.30
   8   4   1    0.86    0.24
  -8   4  -1    1.29    0.53
   8   4   1    0.93    0.40
   8   4   1    0.73    0.17
   8   4   1    0.77    0.20
  -8   4  -1    0.89    0.18
  -8   4  -1    1.26    0.42
  -8   4  -1    0.96    0.36
   8   4   1    0.71    0.19
  -8   4  -1    0.65    0.17
   8   4   1    0.76    0.22
  -8   4  -1    0.85    0.19
  -9  -4  -1   32.14    1.76
  -9  -4  -1   31.51    1.55
  -9  -4  -1   31.10    1.58
   9  -4   1   33.20    1.75
   9  -4   1   32.52    1.53
   9  -4   1   34.63    1.63
   9  -4   1   32.58    1.56
   9  -4   1   34.28    1.48
  -9  -4  -1   32.23    1.49
   9  -4   1   29.46    1.62
   9  -4   1   35.01    2.28
   9  -4   1   32.11    1.92
  -9  -4  -1   28.29    1.71
  -9  -4  -1   34.18    1.82
  -9  -4  -1   31.46    1.55
   9  -4   1   31.43    1.58
  -9  -4  -1   32.09    1.54
   9  -4   1   32.40    1.63
  -9  -4  -1   31.89    2.46
   9   4   1   31.93    1.32
   9   4   1   32.86    1.50
  -9   4  -1   32.23    1.47
  -9   4  -1   30.11    1.98
  -9   4  -1   33.45    1.38
  -9   4  -1   33.35    1.93
  -9   4  -1   33.23    1.61
   9   4   1   35.49    1.63
   9   4   1   34.56    1.40
  -9   4  -1   33.33    1.90
  -9   4  -1   33.03    1.50
  -9   4  -1   31.23    1.94
   9   4   1   31.85    1.48
  -9   4  -1   30.51    2.85
  -9   4  -1   31.63    1.42
   9   4   1   33.04    1.56
   9   4   1   34.73    1.46
  -9   4  -1   32.24    1.90
  -9   4  -1   32.77    1.32
   9   4   1   32.00    1.94
   9   4   1   33.39    1.80
  -9   4  -1   33.67    1.66
 -10  -4  -1   11.93    0.75
  10  -4   1   11.19    0.76
 -10  -4  -1   11.92    0.74
  10  -4   1   11.00    0.88
  10  -4   1   11.21    0.79
 -10  -4  -1   11.14    0.78
  10  -4   1   11.43    1.25
 -10  -4  -1   13.61    1.01
 -10  -4  -1    9.77    1.58
  10  -4   1    7.69    1.40
  10  -4   1   12.76    0.95
 -10  -4  -1   11.20    0.92
  10  -4   1   11.45    0.69
 -10  -4  -1   10.67    0.78
 -10  -4  -1   12.45    0.81
  10   4   1    9.64    0.69
 -10   4  -1    8.88    0.95
 -10   4  -1    9.57    0.80
  10   4   1   11.45    1.11
 -10   4  -1   10.75    1.02
  10   4   1   10.45    0.70
  10   4   1    9.72    0.64
  10   4   1   10.41    0.62
 -10   4  -1   10.24    0.64
 -10   4  -1    9.52    0.67
 -10   4  -1    9.74    0.69
 -10   4  -1   10.10    0.61
 -10   4  -1   10.52    1.20
  10   4   1    9.65    0.55
  10   4   1   10.35    0.76
  10   4   1    8.50    0.73
  10   4   1    9.54    0.67
 -10   4  -1   10.01    0.79
 -10   4  -1    9.57    0.55
  11  -4   1   10.83    1.25
  11  -4   1   10.46    0.75
  11  -4   1   10.45    0.66
 -11  -4  -1   11.37    0.94
 -11  -4  -1    9.80    0.75
  11  -4   1   11.64    0.93
 -11  -4  -1   10.26    0.71
 -11  -4  -1   11.74    0.80
 -11  -4  -1   11.03    0.93
  11  -4   1   10.92    0.77
 -11  -4  -1   10.11    0.72
  11  -4   1   10.20    0.79
  11   4   1   10.65    0.80
 -11   4  -1    9.87    0.81
  11   4   1    9.31    0.60
  11   4   1   10.11    0.72
 -11   4  -1    7.86    0.93
 -11   4  -1    9.57    0.64
  11   4   1    8.94    0.78
 -11   4  -1    8.24    0.78
  11   4   1    9.59    0.69
  11   4   1   10.27    0.56
  11   4   1    9.74    0.67
  11   4   1    9.43    1.15
 -11   4  -1   10.83    1.32
 -11   4  -1    9.50    0.71
 -11   4  -1   10.37    0.62
 -11   4  -1    9.18    0.54
  11   4   1    9.84    0.65
 -11   4  -1    9.11    0.68
 -11   4  -1    8.83    0.98
 -12  -4  -1    7.05    0.76
 -12  -4  -1    7.09    0.60
  12  -4   1    8.28    0.56
 -12  -4  -1    7.00    0.58
  12  -4   1    7.41    0.62
 -12  -4  -1    5.87    0.83
  12  -4   1    7.02    0.65
 -12  -4  -1    7.70    0.65
 -12  -4  -1    6.73    0.63
  12  -4   1    7.16    1.26
  12  -4   1    6.90    0.61
  12  -4   1    6.66    0.88
 -12   4  -1    7.42    0.51
 -12   4  -1    7.20    1.05
  12   4   1    6.98    0.56
  12   4   1    5.92    0.76
 -12   4  -1    6.89    0.72
  12   4   1    6.84    0.54
 -12   4  -1    5.42    1.27
 -12   4  -1    7.64    0.55
 -12   4  -1    6.43    1.02
  12   4   1    6.63    0.66
 -12   4  -1    7.42    0.45
  12   4   1    6.60    0.44
 -12   4  -1    5.29    0.72
  12   4   1    5.87    1.03
  12   4   1    6.78    0.50
 -13  -4  -1    0.33    0.24
  13  -4   1    1.03    0.27
 -13  -4  -1    0.61    0.26
  13  -4   1    0.84    0.30
 -13  -4  -1    0.66    0.29
  13  -4   1    0.80    0.34
  13  -4   1    0.55    0.21
  13  -4   1    0.43    0.40
 -13  -4  -1    0.73    0.35
 -13  -4  -1    0.56    0.30
 -13  -4  -1    0.58    0.22
  13  -4   1    0.81    0.22
 -13  -4  -1    0.42    0.21
 -13   4  -1    0.53    0.14
  13   4   1    0.55    0.15
 -13   4  -1    0.52    0.37
 -13   4  -1    0.55    0.23
  13   4   1    0.25    0.21
 -13   4  -1    0.66    0.43
 -13   4  -1    0.67    0.19
  13   4   1    0.50    0.18
 -13   4  -1    0.77    0.27
 -13   4  -1    0.61    0.20
  13   4   1    0.54    0.18
 -13   4  -1    0.46    0.28
  13   4   1    0.54    0.22
  13   4   1    1.04    0.81
  13   4   1    0.71    0.24
  13   4   1    0.32    0.17
 -13   4  -1    0.99    0.21
  13   4   1    0.55    0.24
 -13   4  -1    2.06    1.28
 -13   4  -1    0.33    0.23
 -14  -4  -1    6.38    0.87
 -14  -4  -1    6.06    0.54
 -14  -4  -1    5.41    0.63
 -14  -4  -1    5.81    0.80
  14  -4   1    5.00    0.76
  14  -4   1    6.20    0.49
 -14  -4  -1    6.20    0.57
  14  -4   1    6.63    0.59
  14  -4   1    6.47    0.60
  14  -4   1    4.01    1.89
  14  -4   1    5.72    0.54
 -14  -4  -1    5.97    0.59
 -14   4  -1    6.97    0.53
  14   4   1    5.60    0.55
 -14   4  -1    6.77    0.62
  14   4   1    6.39    0.41
 -14   4  -1    5.26    0.57
  14   4   1    6.22    0.53
 -14   4  -1    8.09    0.58
 -14   4  -1    6.06    0.52
  14   4   1    6.91    0.58
 -14   4  -1    6.56    0.41
  14   4   1    6.53    0.50
  14   4   1    5.54    1.04
  14   4   1    6.43    0.52
  14   4   1    4.00    1.64
  15  -4   1    0.77    1.71
  15  -4   1    4.83    0.49
 -15  -4  -1    5.18    0.58
  15  -4   1    4.27    0.44
 -15  -4  -1    4.89    0.49
 -15   4  -1    5.04    0.34
  15   4   1    4.14    0.51
 -15   4  -1    5.37    0.42
  15   4   1    4.66    0.40
  15   4   1    5.37    0.44
  15   4   1    5.13    0.52
  15   4   1    5.05    0.35
 -15   4  -1    4.93    0.44
 -15   4  -1    5.91    0.58
  15   4   1    4.67    0.44
 -15   4  -1    5.00    0.43
  16  -4   1    5.30    0.53
 -16  -4  -1    5.00    0.53
 -16  -4  -1    4.55    0.58
 -16  -4  -1    4.62    0.42
  16  -4   1    5.29    0.47
  16   4   1    5.19    0.39
 -16   4  -1    3.31    0.49
  16   4   1    5.03    0.42
  16   4   1    4.99    0.40
  16   4   1    4.79    0.42
 -16   4  -1    5.56    0.53
 -16   4  -1    4.70    0.31
 -17  -4  -1    0.41    0.17
  17  -4   1    0.37    0.14
 -17  -4  -1    0.27    0.14
  17  -4   1    0.37    0.17
  17   4   1    0.35    0.22
 -17   4  -1    0.73    0.25
  17   4   1    0.47    0.10
 -17   4  -1    0.44    0.11
 -17   4  -1    0.53    0.17
  17   4   1    0.68    0.17
  17  -5  -1    3.73    0.41
  17  -5  -1    3.18    0.47
 -17  -5   1    3.40    0.32
 -17   5   1    2.75    0.27
  17   5  -1    2.46    0.26
 -17   5   1    3.33    0.35
 -17   5   1    3.70    0.47
  17   5  -1    3.09    0.22
  17   5  -1    2.16    0.27
  17   5  -1    3.13    0.28
  16  -5  -1    1.26    0.36
  16  -5  -1    1.48    0.28
 -16  -5   1    1.59    0.29
  16  -5  -1    1.40    0.25
  16   5  -1    1.93    0.25
  16   5  -1    1.56    0.18
  16   5  -1    1.52    0.24
 -16   5   1    2.15    0.30
 -16   5   1    1.94    0.24
  16   5  -1    1.41    0.23
 -16   5   1    1.61    0.18
 -16   5   1    1.22    0.22
 -16   5   1    1.38    0.31
 -15  -5   1    7.24    0.57
  15  -5  -1    7.43    0.83
  15  -5  -1    6.67    0.53
 -15  -5   1    6.88    0.64
 -15   5   1    6.64    0.59
  15   5  -1    5.99    0.54
  15   5  -1    6.59    0.47
 -15   5   1    7.33    0.67
 -15   5   1    5.79    0.54
 -15   5   1    7.34    0.41
 -15   5   1    7.36    0.63
  15   5  -1    5.81    0.56
 -15   5   1    7.37    0.51
  15   5  -1    6.63    0.40
  15   5  -1    6.57    0.49
 -15   5   1    7.25    0.48
 -14  -5   1   15.05    1.03
  14  -5  -1   15.55    0.96
 -14  -5   1   13.78    0.90
  14  -5  -1   13.94    0.82
  14  -5  -1   15.15    2.79
  14  -5  -1   14.93    0.90
  14  -5  -1   16.23    0.99
 -14   5   1   15.86    0.84
 -14   5   1   15.69    0.79
  14   5  -1   14.30    0.71
 -14   5   1   13.85    0.96
 -14   5   1   14.92    0.71
  14   5  -1   13.73    0.77
  14   5  -1   14.80    1.18
 -14   5   1   14.19    0.80
  14   5  -1   14.89    0.83
 -13  -5   1    6.44    0.59
  13  -5  -1    5.63    0.48
  13  -5  -1    5.54    0.53
  13  -5  -1    5.53    0.55
  13  -5  -1    3.29    0.83
 -13  -5   1    5.92    0.66
  13  -5  -1    6.81    1.88
 -13  -5   1    6.29    0.59
 -13  -5   1    5.44    0.56
  13  -5  -1    5.85    0.59
  13   5  -1    5.66    0.54
  13   5  -1    5.17    0.69
 -13   5   1    4.92    0.70
  13   5  -1    5.10    0.46
  13   5  -1    4.96    0.68
 -13   5   1    5.50    1.01
  13   5  -1    5.68    0.52
 -13   5   1    5.58    0.47
  13   5  -1    5.43    0.44
 -13   5   1    5.31    0.44
 -13   5   1    2.52    1.41
 -13   5   1    6.84    0.51
 -13   5   1    5.83    0.53
 -13   5   1    5.84    0.57
  13   5  -1    4.65    1.11
  13   5  -1    5.62    0.39
 -13   5   1    5.74    0.39
 -12  -5   1    3.97    0.71
  12  -5  -1    4.63    1.00
 -12  -5   1    3.68    0.72
  12  -5  -1    4.40    0.79
  12  -5  -1    3.91    0.60
 -12  -5   1    4.05    0.64
  12  -5  -1    6.80    0.63
  12  -5  -1    6.11    0.59
 -12  -5   1    5.45    0.67
  12  -5  -1    4.56    1.50
 -12   5   1    5.31    0.74
 -12   5   1    5.08    0.45
  12   5  -1    5.91    0.40
 -12   5   1    6.02    0.56
 -12   5   1    4.12    0.80
  12   5  -1    3.80    0.58
  12   5  -1    3.93    0.91
  12   5  -1    5.62    0.44
 -12   5   1    6.39    1.26
 -12   5   1    5.95    0.54
 -12   5   1    3.17    0.69
 -12   5   1    5.88    0.39
 -12   5   1    5.83    0.47
  12   5  -1    5.76    0.59
 -12   5   1    3.98    0.59
  12   5  -1    5.00    0.45
 -12   5   1    5.48    0.43
  12   5  -1    5.61    0.62
  12   5  -1    6.58    0.56
  11  -5  -1   11.36    1.29
  11  -5  -1    8.44    1.69
  11  -5  -1   11.00    0.84
 -11  -5   1   12.75    1.03
  11  -5  -1   12.10    0.84
  11  -5  -1   11.38    0.72
 -11  -5   1   12.49    0.84
 -11  -5   1   12.75    0.87
 -11  -5   1   12.63    0.84
  11  -5  -1   11.57    0.81
  11  -5  -1   12.75    0.85
  11  -5  -1   11.34    1.39
  11  -5  -1    9.90    0.82
 -11   5   1   10.46    0.88
 -11   5   1   10.58    0.67
  11   5  -1   10.60    0.83
 -11   5   1   10.16    1.08
 -11   5   1   10.92    0.98
  11   5  -1   10.56    0.81
  11   5  -1   10.09    0.68
 -11   5   1   10.64    0.59
 -11   5   1   10.04    1.08
  11   5  -1   11.17    0.60
 -11   5   1   11.67    0.66
  11   5  -1   12.15    0.84
 -11   5   1   11.10    0.81
  11   5  -1   10.29    0.64
  11   5  -1   10.61    0.97
 -11   5   1    9.87    1.34
  11   5  -1   10.55    1.23
 -11   5   1   11.41    0.88
 -10  -5   1   12.00    0.85
  10  -5  -1   12.57    0.76
 -10  -5   1   12.40    0.84
  10  -5  -1   13.23    0.91
  10  -5  -1   11.78    1.17
  10  -5  -1   12.27    0.86
  10  -5  -1   12.79    0.92
 -10  -5   1   11.98    0.85
  10  -5  -1   10.69    1.13
  10  -5  -1   12.55    0.85
 -10  -5   1   11.91    1.02
  10  -5  -1   13.15    0.89
  10  -5  -1   12.66    1.72
  10   5  -1   11.24    0.61
 -10   5   1   13.02    0.79
  10   5  -1   10.74    0.69
 -10   5   1   12.12    0.76
 -10   5   1    9.84    1.07
  10   5  -1   11.23    0.74
  10   5  -1   11.22    0.76
 -10   5   1   11.95    0.67
 -10   5   1   11.52    0.61
 -10   5   1   10.81    0.69
  10   5  -1   11.99    0.68
   9  -5  -1    1.09    0.85
  -9  -5   1    0.34    0.22
   9  -5  -1    0.62    0.26
   9  -5  -1    0.70    0.53
  -9  -5   1    0.49    0.28
   9  -5  -1    0.45    0.39
  -9  -5   1    0.25    0.23
  -9  -5   1    0.36    0.21
   9  -5  -1    0.47    0.20
   9  -5  -1    0.60    0.23
   9  -5  -1    0.42    0.17
   9  -5  -1    0.65    0.36
   9  -5  -1    0.45    0.23
   9  -5  -1    0.42    0.20
  -9  -5   1    0.21    0.19
  -9   5   1    0.22    0.12
  -9   5   1    0.09    0.12
   9   5  -1    0.18    0.15
   9   5  -1    0.26    0.13
   9   5  -1    0.01    0.11
  -9   5   1    0.42    0.18
   9   5  -1    0.09    0.10
   9   5  -1    0.15    0.12
   9   5  -1   -0.33    0.40
   9   5  -1    0.17    0.11
  -9   5   1    0.22    0.13
  -9   5   1   -0.50    0.60
  -9   5   1    0.22    0.18
  -9   5   1    0.00    0.16
  -9   5   1    0.12    0.12
  -9   5   1    0.11    0.28
  -9   5   1    0.44    0.34
   8  -5  -1   21.44    1.61
   8  -5  -1   17.99    1.72
   8  -5  -1   20.82    1.17
  -8  -5   1   20.12    1.39
  -8  -5   1   19.64    1.23
   8  -5  -1   22.34    2.41
  -8  -5   1   21.19    1.38
   8  -5  -1   21.73    1.22
   8  -5  -1   21.29    1.52
   8  -5  -1   20.59    1.07
   8  -5  -1   20.77    1.15
  -8  -5   1   19.79    1.33
   8  -5  -1   22.87    1.86
  -8   5   1   20.96    1.46
  -8   5   1   20.54    1.15
   8   5  -1   21.24    1.05
   8   5  -1   21.60    1.15
  -8   5   1   20.38    1.18
  -8   5   1   20.96    1.00
   8   5  -1   22.13    0.97
  -8   5   1   20.64    1.05
   8   5  -1   21.48    1.11
  -8   5   1   22.45    1.50
  -8   5   1   21.31    0.97
   8   5  -1   21.40    1.35
  -8   5   1   20.70    1.03
   8   5  -1   21.78    1.06
   8   5  -1   22.20    1.02
   7  -5  -1   14.69    1.26
   7  -5  -1   15.01    1.31
  -7  -5   1   15.91    0.92
   7  -5  -1   15.71    1.04
  -7  -5   1   16.18    0.91
   7  -5  -1   14.17    1.32
   7  -5  -1   14.45    0.83
  -7  -5   1   15.44    1.11
   7  -5  -1   18.74    1.58
   7  -5  -1   14.53    0.94
   7  -5  -1   14.24    1.02
   7  -5  -1   16.52    0.93
  -7  -5   1   14.14    1.06
  -7  -5   1   15.53    0.99
   7   5  -1   15.52    0.89
  -7   5   1   15.44    1.16
  -7   5   1   16.05    1.29
  -7   5   1   13.77    1.98
  -7   5   1   14.17    1.26
   7   5  -1   15.53    0.78
   7   5  -1   15.24    0.80
   7   5  -1   15.73    1.09
   7   5  -1   15.38    0.86
   7   5  -1   15.61    0.74
  -7   5   1   15.34    0.90
  -7   5   1   15.34    0.82
  -7   5   1   15.67    0.78
  -7   5   1   15.88    0.94
  -7   5   1   15.30    0.74
   7   5  -1   15.28    0.81
  -7   5   1   17.25    1.23
  -7   5   1   15.40    0.80
   7   5  -1   15.99    1.28
   6  -5  -1    6.99    1.23
   6  -5  -1    5.42    0.44
  -6  -5   1    5.71    0.63
   6  -5  -1    6.76    0.63
  -6  -5   1    5.80    0.49
   6  -5  -1    4.95    0.83
   6  -5  -1    6.11    0.68
   6  -5  -1    6.24    0.55
   6  -5  -1    6.70    1.09
  -6  -5   1    5.29    0.47
  -6  -5   1    5.63    0.57
  -6  -5   1    6.54    0.66
   6  -5  -1    5.44    0.49
   6  -5  -1    6.76    1.04
   6  -5  -1    5.46    0.59
  -6   5   1    6.24    0.75
   6   5  -1    6.54    0.47
   6   5  -1    5.36    0.68
   6   5  -1    5.73    0.46
   6   5  -1    5.89    0.67
  -6   5   1    6.00    1.45
  -6   5   1    5.61    0.47
  -6   5   1    5.62    0.86
  -6   5   1    5.71    0.49
  -6   5   1    7.36    0.80
   6   5  -1    5.33    0.41
   6   5  -1    6.38    0.42
  -5  -5   1    4.43    0.50
   5  -5  -1    3.97    0.57
   5  -5  -1    4.89    0.43
   5  -5  -1    4.70    0.40
  -5  -5   1    4.61    0.42
   5  -5  -1    4.46    0.62
   5  -5  -1    5.47    0.94
   5  -5  -1    5.02    0.89
   5  -5  -1    5.68    0.93
   5  -5  -1    4.76    0.46
   5  -5  -1    4.75    0.55
   5  -5  -1    4.42    0.83
  -5  -5   1    4.45    0.42
   5  -5  -1    4.72    1.08
  -5  -5   1    4.31    0.51
   5   5  -1    4.07    0.64
   5   5  -1    4.26    0.40
  -5   5   1    4.07    0.64
  -5   5   1    4.23    0.52
  -5   5   1    4.43    0.63
   5   5  -1    4.16    0.35
  -5   5   1    4.09    1.15
   5   5  -1    4.64    0.52
   5   5  -1    4.37    0.33
   5   5  -1    4.13    0.32
  -5   5   1    3.97    0.31
  -5   5   1    4.19    0.33
   5   5  -1    4.27    0.34
  -5   5   1    4.05    0.41
  -5   5   1    5.59    0.80
  -5   5   1    4.21    0.42
   4  -5  -1    2.07    0.43
   4  -5  -1    2.98    0.85
   4  -5  -1    3.14    0.41
   4  -5  -1    2.55    0.63
   4  -5  -1    3.57    0.49
   4  -5  -1    2.80    0.55
   4  -5  -1    2.38    0.60
  -4  -5   1    2.56    1.00
  -4  -5   1    3.90    0.58
   4  -5  -1    2.76    0.35
  -4  -5   1    1.98    0.65
   4  -5  -1    3.28    0.72
  -4  -5   1    2.62    0.38
  -4  -5   1    3.62    0.43
   4  -5  -1    2.45    0.69
   4  -5  -1    3.09    0.53
  -4  -5   1    3.00    0.51
   4  -5  -1    3.14    0.47
  -4  -5   1    3.84    0.54
  -4   5   1    3.24    0.29
   4   5  -1    3.00    0.32
  -4   5   1    2.99    0.24
   4   5  -1    3.46    0.55
  -4   5   1    1.56    0.76
  -4   5   1    3.87    0.58
  -4   5   1    3.24    0.29
  -4   5   1    3.00    0.45
   4   5  -1    3.20    0.26
  -4   5   1    2.84    0.22
  -4   5   1    2.49    0.48
  -4   5   1    2.34    0.46
   4   5  -1    3.05    0.38
   3  -5  -1    0.74    0.29
  -3  -5   1    1.20    0.27
   3  -5  -1    0.94    0.40
  -3  -5   1    1.06    0.38
   3  -5  -1    0.65    0.35
   3  -5  -1   -0.06    0.56
  -3  -5   1    0.78    0.22
   3  -5  -1    0.47    0.23
  -3  -5   1    0.92    0.29
   3  -5  -1    0.83    0.69
   3  -5  -1    0.53    0.32
  -3  -5   1    0.62    0.78
  -3  -5   1    0.55    0.40
   3  -5  -1    0.96    0.27
   3  -5  -1    0.63    0.48
  -3  -5   1    0.85    0.30
   3  -5  -1    0.76    0.24
   3  -5  -1    0.67    0.34
  -3  -5   1    1.22    0.39
  -3   5   1    0.91    0.28
  -3   5   1    1.12    0.17
   3   5  -1    1.59    0.28
  -3   5   1    1.14    0.18
   3   5  -1    1.31    0.13
   3   5  -1    1.32    0.17
   3   5  -1    1.49    0.24
  -3   5   1    1.63    0.37
  -2  -5   1   18.83    1.08
   2  -5  -1   19.82    1.05
   2  -5  -1   21.33    1.41
  -2  -5   1   20.31    1.14
   2  -5  -1   17.52    1.20
   2  -5  -1   20.42    1.56
   2  -5  -1   20.64    1.09
  -2  -5   1   19.16    1.65
   2  -5  -1   19.64    1.18
   2  -5  -1   19.61    0.95
  -2  -5   1   19.24    1.81
   2  -5  -1   21.57    1.46
  -2  -5   1   18.73    0.97
   2  -5  -1   20.50    1.67
  -2  -5   1   21.26    1.37
  -2  -5   1   18.75    1.07
  -2  -5   1   20.93    1.34
   2  -5  -1   16.91    1.13
  -2  -5   1   20.63    1.26
   2  -5  -1   21.34    1.46
   2   5  -1   19.65    0.76
  -2   5   1   19.54    0.86
  -2   5   1   18.96    1.15
   2   5  -1   19.51    0.81
  -2   5   1   20.73    1.57
   2   5  -1   19.01    0.75
  -2   5   1   19.18    0.79
   2   5  -1   17.62    0.95
   2   5  -1   17.55    1.12
  -2   5   1   19.89    1.20
  -2   5   1   18.29    1.07
  -2   5   1   18.78    0.78
  -1  -5   1   42.32    2.50
   1  -5  -1   41.11    2.55
   1  -5  -1   43.84    2.28
   1  -5  -1   46.43    2.41
   1  -5  -1   41.40    2.12
   1  -5  -1   40.09    2.12
   1  -5  -1   42.49    2.01
  -1  -5   1   40.98    1.81
  -1  -5   1   40.37    1.92
   1  -5  -1   49.00    2.41
  -1  -5   1   40.73    1.89
  -1  -5   1   43.17    1.97
  -1  -5   1   42.05    2.18
   1  -5  -1   43.00    2.32
  -1  -5   1   43.13    2.62
   1  -5  -1   41.74    2.04
  -1  -5   1   43.92    2.28
  -1  -5   1   45.99    2.31
  -1   5   1   47.02    2.05
   1   5  -1   46.14    2.03
   1   5  -1   44.67    1.88
  -1   5   1   48.23    2.10
   1   5  -1   44.19    1.55
  -1   5   1   46.45    2.39
  -1   5   1   45.07    1.56
   0  -5   1   10.73    0.96
   0  -5   1   10.99    0.66
   0  -5  -1   10.70    0.94
   0  -5  -1   14.05    1.39
   0  -5  -1   11.58    1.32
   0  -5   1   10.25    0.73
   0  -5   1   12.46    1.36
   0  -5  -1   13.15    1.05
   0  -5   1   12.05    0.79
   0  -5   1   12.02    1.00
   0  -5  -1    9.61    0.93
   0  -5   1   13.21    1.34
   0  -5  -1   11.18    0.75
   0  -5   1   13.28    1.03
   0  -5   1   10.80    0.85
   0  -5  -1   10.16    0.92
   0  -5   1    9.09    0.84
   0   5  -1   10.33    0.75
   0   5   1   10.52    0.78
   0   5  -1   11.41    0.44
   0   5   1   10.77    0.76
   0   5   1   10.80    1.12
   0   5  -1   10.18    0.75
   0   5  -1   11.83    0.73
  -1  -5  -1    4.63    0.61
  -1  -5  -1    3.86    1.00
   1  -5   1    4.09    0.71
   1  -5   1    3.38    0.79
  -1  -5  -1    3.54    0.43
  -1  -5  -1    4.06    0.69
   1  -5   1    4.20    0.53
   1  -5   1    3.85    0.51
   1  -5   1    4.29    0.65
   1  -5   1    3.50    0.85
  -1  -5  -1    4.10    0.56
  -1  -5  -1    4.10    0.93
  -1  -5  -1    4.24    0.49
   1  -5   1    4.11    0.37
   1  -5   1    4.50    0.75
   1  -5   1    5.07    0.78
  -1  -5  -1    3.56    0.39
  -1  -5  -1    4.18    0.67
  -1   5  -1    4.02    0.38
  -1   5  -1    4.18    0.24
  -1   5  -1    4.68    0.88
  -1   5  -1    4.26    0.24
  -2  -5  -1   17.41    1.14
   2  -5   1   16.16    0.96
  -2  -5  -1   15.34    0.88
  -2  -5  -1   16.27    0.98
   2  -5   1   16.28    1.11
  -2  -5  -1   13.43    0.92
   2  -5   1   16.10    1.51
   2  -5   1   16.71    1.26
  -2  -5  -1   18.53    1.63
  -2  -5  -1   14.63    1.02
   2  -5   1   13.94    0.81
  -2  -5  -1   17.40    1.25
   2  -5   1   14.19    1.06
   2  -5   1   14.49    1.20
   2  -5   1   14.08    1.09
   2  -5   1   18.68    1.45
   2  -5   1   17.17    1.27
  -2  -5  -1   18.04    1.18
   2   5   1   17.27    0.75
   2   5   1   16.06    1.01
  -2   5  -1   16.84    1.08
  -2   5  -1   16.55    0.84
  -2   5  -1   16.62    1.45
  -2   5  -1   15.84    1.04
  -2   5  -1   15.29    0.71
   2   5   1   16.70    0.67
  -2   5  -1   16.67    0.73
   2   5   1   16.80    0.68
   3  -5   1   38.93    2.15
   3  -5   1   33.27    1.85
  -3  -5  -1   36.66    1.81
   3  -5   1   37.29    2.11
   3  -5   1   34.12    1.53
   3  -5   1   32.32    1.77
   3  -5   1   36.81    2.08
   3  -5   1   36.85    2.38
  -3  -5  -1   36.26    2.38
   3  -5   1   35.40    2.07
  -3  -5  -1   34.92    1.71
   3  -5   1   32.56    1.54
   3  -5   1   34.96    1.81
  -3  -5  -1   34.25    1.75
  -3  -5  -1   40.12    1.92
   3  -5   1   36.60    1.69
  -3  -5  -1   37.03    2.03
   3   5   1   33.29    1.77
  -3   5  -1   35.42    1.57
   3   5   1   36.70    1.39
   3   5   1   37.61    1.48
  -3   5  -1   35.05    1.46
  -3   5  -1   34.44    1.43
  -3   5  -1   32.98    1.65
  -3   5  -1   33.82    1.85
  -3   5  -1   33.25    2.22
   3   5   1   37.40    1.41
  -3   5  -1   35.38    1.83
   4  -5   1    0.36    0.29
  -4  -5  -1    0.79    0.29
  -4  -5  -1    0.52    0.20
   4  -5   1    0.16    0.19
  -4  -5  -1    0.49    0.23
  -4  -5  -1    0.58    0.23
   4  -5   1    0.47    0.56
   4  -5   1    0.74    0.34
   4  -5   1    0.31    0.18
   4  -5   1    0.15    0.26
   4  -5   1    0.15    0.65
   4  -5   1    0.33    0.14
  -4  -5  -1    0.25    0.25
   4  -5   1    0.46    0.19
  -4  -5  -1   -0.41    0.79
  -4  -5  -1    0.37    0.23
   4  -5   1    0.49    0.18
  -4  -5  -1    0.28    0.21
   4  -5   1    0.44    0.23
   4   5   1    0.77    0.27
   4   5   1    0.94    0.28
  -4   5  -1    0.94    0.20
  -4   5  -1    0.83    0.37
  -4   5  -1    1.39    0.42
   4   5   1    1.05    0.18
   4   5   1    0.77    0.16
   4   5   1    0.86    0.17
  -4   5  -1    0.97    0.21
  -4   5  -1    0.96    0.29
  -4   5  -1    0.94    0.15
  -4   5  -1    0.65    0.86
  -4   5  -1    1.11    0.36
  -4   5  -1    0.93    0.33
  -5  -5  -1   22.96    1.28
   5  -5   1   19.33    1.27
   5  -5   1   22.09    1.11
  -5  -5  -1   21.92    1.12
   5  -5   1   19.54    1.08
   5  -5   1   20.86    1.56
   5  -5   1   24.46    1.74
  -5  -5  -1   21.08    1.29
   5  -5   1   22.46    1.24
   5  -5   1   21.54    1.08
  -5  -5  -1   23.10    1.34
   5  -5   1   25.00    1.38
   5  -5   1   24.23    1.24
  -5  -5  -1   23.23    1.56
   5  -5   1   20.82    1.13
   5  -5   1   23.70    1.63
  -5  -5  -1   24.08    2.09
  -5  -5  -1   22.27    1.10
   5  -5   1   23.08    1.09
  -5  -5  -1   21.65    1.25
   5   5   1   22.98    0.98
  -5   5  -1   24.01    1.42
   5   5   1   21.02    1.38
  -5   5  -1   21.10    1.42
  -5   5  -1   23.22    0.97
   5   5   1   23.35    0.98
  -5   5  -1   21.74    1.26
   5   5   1   23.73    1.66
  -5   5  -1   20.00    2.03
  -5   5  -1   23.36    1.20
  -5   5  -1   22.37    0.98
  -5   5  -1   23.09    1.50
  -5   5  -1   22.48    1.33
  -6  -5  -1   12.99    0.99
  -6  -5  -1   12.56    0.78
  -6  -5  -1   12.57    0.91
   6  -5   1   13.73    0.95
   6  -5   1   14.85    1.01
   6  -5   1   13.21    1.21
   6  -5   1   14.02    0.78
   6  -5   1   14.36    1.10
   6  -5   1   12.64    0.96
  -6  -5  -1   12.61    0.93
  -6  -5  -1   13.24    0.81
   6  -5   1   13.90    0.88
   6  -5   1   15.48    1.39
  -6  -5  -1   12.35    0.96
   6  -5   1   11.46    1.28
   6  -5   1   13.06    0.82
  -6  -5  -1   13.17    0.91
   6  -5   1   14.59    0.84
  -6  -5  -1   14.11    0.82
  -6   5  -1   12.91    1.09
  -6   5  -1   14.24    0.73
  -6   5  -1   14.27    0.71
   6   5   1   12.27    1.05
  -6   5  -1   13.64    0.67
  -6   5  -1   12.67    0.81
  -6   5  -1   12.92    1.10
  -6   5  -1   14.00    0.82
  -6   5  -1   15.27    1.96
  -6   5  -1   12.31    1.04
  -6   5  -1   13.05    1.01
   6   5   1   12.60    0.76
   6   5   1   13.95    0.95
  -6   5  -1   13.40    1.13
  -6   5  -1   13.02    0.64
   6   5   1   13.03    0.75
  -7  -5  -1    1.23    0.34
  -7  -5  -1    1.16    0.32
  -7  -5  -1    1.50    0.44
   7  -5   1    1.51    0.28
   7  -5   1    0.90    0.32
   7  -5   1    1.68    0.62
   7  -5   1    0.94    0.27
  -7  -5  -1    2.07    0.48
   7  -5   1    1.74    0.69
  -7  -5  -1    1.33    0.31
  -7  -5  -1    1.32    0.39
   7  -5   1    1.25    0.68
   7  -5   1    1.25    0.37
   7  -5   1    1.54    0.34
   7  -5   1    1.29    0.37
   7  -5   1    1.53    0.54
  -7  -5  -1    1.44    0.31
  -7  -5  -1    1.19    0.28
  -7   5  -1    2.02    0.60
  -7   5  -1   -0.10    1.27
   7   5   1    1.60    0.27
  -7   5  -1    1.56    0.46
  -7   5  -1    1.45    0.48
  -7   5  -1    1.67    0.28
   7   5   1    1.29    0.24
  -7   5  -1    2.16    0.55
   7   5   1    1.46    0.28
  -7   5  -1    1.28    0.39
   7   5   1    1.44    0.28
  -7   5  -1    1.39    0.23
   7   5   1    1.90    0.29
   7   5   1    1.67    0.47
   7   5   1    1.54    0.44
  -7   5  -1    1.84    0.35
  -7   5  -1    1.67    0.24
  -7   5  -1    1.94    0.27
   7   5   1    1.51    0.23
  -7   5  -1    1.82    0.35
  -8  -5  -1    2.86    0.55
   8  -5   1    4.12    0.55
  -8  -5  -1    5.06    0.79
   8  -5   1    5.14    0.63
   8  -5   1    4.01    0.53
   8  -5   1    3.32    0.74
  -8  -5  -1    5.22    0.60
  -8  -5  -1    4.13    0.57
   8  -5   1    4.57    0.42
  -8  -5  -1    4.12    0.44
   8  -5   1    4.27    0.63
   8  -5   1    3.88    0.67
   8  -5   1    3.57    0.80
  -8  -5  -1    4.64    0.74
  -8  -5  -1    4.60    0.63
   8  -5   1    3.76    0.88
   8   5   1    4.19    0.41
  -8   5  -1    4.70    0.43
  -8   5  -1    5.03    0.51
   8   5   1    3.85    0.70
  -8   5  -1    4.01    0.35
  -8   5  -1    4.13    0.78
   8   5   1    4.52    0.38
   8   5   1    4.16    0.47
  -8   5  -1    4.15    0.37
  -8   5  -1    3.93    0.80
   8   5   1    4.07    0.34
   8   5   1    4.87    0.58
  -8   5  -1    4.12    0.56
  -8   5  -1    4.24    0.72
   8   5   1    4.19    0.43
  -8   5  -1    3.71    0.44
   9  -5   1    1.75    0.36
  -9  -5  -1    1.97    0.38
   9  -5   1    1.74    0.65
   9  -5   1    1.51    0.33
  -9  -5  -1    2.66    0.43
  -9  -5  -1    1.75    0.46
   9  -5   1    2.34    0.46
  -9  -5  -1    1.83    0.40
  -9  -5  -1    1.89    0.35
   9  -5   1    2.09    1.00
   9  -5   1    1.29    0.58
   9  -5   1    1.82    0.58
   9  -5   1    1.75    0.30
   9  -5   1    2.49    0.46
  -9  -5  -1    2.21    0.51
  -9   5  -1    1.23    0.45
  -9   5  -1    1.83    0.33
   9   5   1    1.54    0.35
  -9   5  -1    1.20    0.20
  -9   5  -1    1.42    0.35
   9   5   1    0.91    0.23
  -9   5  -1    1.02    0.23
   9   5   1    1.07    0.25
   9   5   1    0.69    0.49
  -9   5  -1    1.08    0.25
   9   5   1    1.72    0.33
  -9   5  -1    1.72    0.54
  -9   5  -1    1.96    0.70
  -9   5  -1    1.63    0.37
  10  -5   1    7.57    0.66
  10  -5   1    6.09    0.59
 -10  -5  -1    6.96    0.58
 -10  -5  -1    5.88    0.71
  10  -5   1    7.15    1.44
  10  -5   1    7.50    1.35
 -10  -5  -1    4.93    0.73
 -10  -5  -1    7.23    0.64
 -10  -5  -1    7.10    0.63
 -10  -5  -1    6.64    0.64
  10  -5   1    7.00    0.64
 -10  -5  -1    7.87    1.00
  10  -5   1    5.61    0.78
  10  -5   1    6.09    0.63
  10  -5   1    6.26    0.96
  10  -5   1    6.22    0.52
  10   5   1    6.51    0.43
 -10   5  -1    6.47    0.64
  10   5   1    6.21    0.55
 -10   5  -1    7.10    0.68
 -10   5  -1    6.70    0.43
  10   5   1    6.95    0.52
  10   5   1    6.52    0.54
 -10   5  -1    6.58    0.56
 -10   5  -1    6.46    1.11
  10   5   1    5.68    0.57
  10   5   1    7.00    0.99
 -10   5  -1    5.66    0.46
  10   5   1    7.16    0.49
 -10   5  -1    5.43    0.90
 -10   5  -1    6.65    0.50
 -10   5  -1    7.27    0.56
  10   5   1    6.29    0.61
 -11  -5  -1   17.29    1.07
  11  -5   1   16.69    1.70
 -11  -5  -1   18.57    1.30
 -11  -5  -1   18.21    1.08
  11  -5   1   17.55    1.07
  11  -5   1   17.61    1.07
  11  -5   1   18.64    1.28
  11  -5   1   17.81    0.96
 -11  -5  -1   18.10    1.28
  11  -5   1   15.68    2.02
 -11  -5  -1   17.98    1.03
  11  -5   1   16.07    1.55
 -11  -5  -1   16.59    1.05
 -11  -5  -1   16.56    1.23
 -11   5  -1   16.80    1.13
  11   5   1   16.95    1.01
 -11   5  -1   18.92    0.96
  11   5   1   18.07    0.91
 -11   5  -1   15.19    1.34
  11   5   1   18.81    1.17
  11   5   1   18.73    1.03
 -11   5  -1   18.03    1.04
  11   5   1   15.98    1.07
  11   5   1   17.71    0.83
  11   5   1   17.02    0.95
 -11   5  -1   16.58    1.84
 -11   5  -1   18.99    0.84
 -11   5  -1   19.33    0.92
 -11   5  -1   18.33    1.02
 -11   5  -1   16.54    1.39
 -11   5  -1   16.87    1.17
  11   5   1   19.13    1.60
 -12  -5  -1    2.65    0.53
  12  -5   1    2.29    0.38
 -12  -5  -1    3.39    0.50
  12  -5   1    2.58    0.56
 -12  -5  -1    3.97    0.55
  12  -5   1    3.66    0.37
 -12  -5  -1    2.27    0.44
  12  -5   1    2.09    0.66
  12  -5   1    2.82    1.59
  12  -5   1    3.04    0.54
 -12  -5  -1    2.72    0.53
  12  -5   1    2.99    0.44
 -12  -5  -1    2.68    0.56
  12   5   1    3.14    0.87
 -12   5  -1    2.62    0.52
 -12   5  -1    3.37    0.45
  12   5   1    4.07    0.31
 -12   5  -1    3.60    0.80
  12   5   1    3.23    0.52
 -12   5  -1    3.30    0.39
  12   5   1    4.52    0.38
 -12   5  -1    3.68    0.31
  12   5   1    3.55    0.47
 -12   5  -1    1.48    1.14
  12   5   1    3.52    0.48
 -12   5  -1    3.45    0.45
  12   5   1    3.67    0.57
  12   5   1    3.69    0.47
 -12   5  -1    1.82    0.41
 -12   5  -1    3.00    0.37
 -12   5  -1    2.24    0.58
  12   5   1    2.69    0.46
 -13  -5  -1    4.26    0.50
  13  -5   1    4.85    0.49
 -13  -5  -1    4.16    0.57
  13  -5   1    4.51    0.41
  13  -5   1    5.00    0.53
  13  -5   1    4.26    1.77
  13  -5   1    4.13    0.54
 -13  -5  -1    3.23    0.55
 -13   5  -1    4.42    0.34
 -13   5  -1    4.87    0.43
  13   5   1    5.33    0.52
 -13   5  -1    4.22    0.51
  13   5   1    5.05    0.35
  13   5   1    4.91    0.56
 -13   5  -1    5.01    0.79
 -13   5  -1    3.63    0.46
  14  -5   1    5.06    0.48
 -14  -5  -1    4.52    0.56
 -14  -5  -1    4.98    0.49
  14  -5   1    5.30    0.50
  14  -5   1    4.73    0.41
  14  -5   1    5.44    0.73
 -14  -5  -1    4.33    0.49
  14  -5   1    1.00    2.11
 -14   5  -1    5.38    0.65
 -14   5  -1    4.52    0.52
 -14   5  -1    4.24    0.43
  14   5   1    4.93    0.52
  14   5   1    4.46    0.51
  14   5   1    4.39    0.38
 -14   5  -1    4.36    0.52
  14   5   1    3.21    0.45
 -14   5  -1    4.63    0.34
 -14   5  -1    4.01    0.42
  14   5   1    4.29    0.33
 -14   5  -1    4.44    0.41
 -15  -5  -1    1.63    0.35
 -15  -5  -1    1.56    0.33
  15  -5   1    1.67    0.33
 -15   5  -1    1.88    0.35
  15   5   1    1.71    0.27
 -15   5  -1    1.99    0.27
 -15   5  -1    1.81    0.49
  15   5   1    3.03    0.33
 -15   5  -1    2.90    0.46
  15   5   1    2.59    0.37
  15   5   1    2.45    0.39
 -15   5  -1    1.45    0.27
 -15   5  -1    2.42    0.44
 -15   5  -1    2.60    0.32
 -16  -5  -1   11.28    0.65
  16  -5   1   10.03    0.87
 -16  -5  -1   11.10    0.73
  16  -5   1   10.83    0.64
 -16   5  -1   10.46    0.58
  16   5   1   10.86    0.51
  16   5   1   10.17    0.57
  16   5   1    9.02    0.57
 -16   5  -1   11.64    0.73
 -16   5  -1   10.90    0.50
 -16   5  -1   11.01    0.60
  16   5   1    9.74    0.58
 -16   5  -1    9.54    0.59
 -16  -6   1    4.67    0.42
  16  -6  -1    4.00    0.52
 -16   6   1    3.93    0.31
 -16   6   1    6.17    0.76
  16   6  -1    4.53    0.27
 -16   6   1    4.97    0.29
 -16   6   1    3.75    0.33
  16   6  -1    5.01    0.54
  16   6  -1    4.61    0.46
 -16   6   1    3.82    0.32
 -15  -6   1    1.51    0.30
  15  -6  -1    1.44    0.28
  15  -6  -1    1.88    0.46
 -15  -6   1    1.97    0.31
 -15   6   1    1.81    0.34
 -15   6   1    1.47    0.22
  15   6  -1    2.53    0.28
  15   6  -1    1.68    0.19
 -15   6   1    1.24    0.17
 -15   6   1    1.79    0.24
 -15   6   1    1.40    0.23
  15   6  -1    1.47    0.23
  15   6  -1    2.07    0.27
 -14  -6   1    3.08    0.47
  14  -6  -1    3.95    0.53
  14  -6  -1    3.86    0.39
 -14  -6   1    4.43    0.46
  14   6  -1    4.63    0.47
  14   6  -1    4.02    0.43
  14   6  -1    4.84    0.38
  14   6  -1    3.78    0.45
 -14   6   1    4.89    0.38
 -14   6   1    4.67    0.50
 -14   6   1    5.02    0.39
  14   6  -1    4.39    0.32
 -14   6   1    4.85    0.48
 -14   6   1    5.97    0.51
 -14   6   1    4.57    0.39
 -14   6   1    5.06    0.60
  13  -6  -1   14.67    0.87
 -13  -6   1   13.64    0.88
  13  -6  -1   12.72    1.20
 -13  -6   1   12.81    0.97
  13  -6  -1   13.97    0.89
  13  -6  -1   14.23    0.79
 -13  -6   1   14.30    0.88
 -13   6   1   13.50    0.92
 -13   6   1   12.88    0.65
 -13   6   1   13.21    0.76
  13   6  -1   13.30    0.84
  13   6  -1   13.65    0.73
 -13   6   1   14.38    0.74
 -13   6   1   13.16    0.85
  13   6  -1   14.16    0.78
  13   6  -1   13.21    0.81
 -13   6   1   13.58    0.83
 -13   6   1   13.12    0.74
  13   6  -1   12.52    0.65
  12  -6  -1    5.71    0.55
  12  -6  -1    4.89    0.92
 -12  -6   1    5.58    0.67
  12  -6  -1    5.04    0.75
  12  -6  -1    6.09    0.56
 -12  -6   1    5.71    0.53
 -12  -6   1    5.74    0.56
  12  -6  -1    5.53    0.47
 -12  -6   1    5.62    0.55
  12  -6  -1    5.88    0.52
  12  -6  -1    6.14    0.58
 -12   6   1    5.65    0.46
 -12   6   1    5.62    0.38
 -12   6   1    5.01    0.55
 -12   6   1    5.79    0.54
  12   6  -1    6.06    0.53
  12   6  -1    5.49    0.38
 -12   6   1    5.63    0.44
  12   6  -1    5.52    0.50
  12   6  -1    5.45    0.46
  12   6  -1    6.10    0.45
 -12   6   1    6.30    0.48
  11  -6  -1    9.83    0.73
  11  -6  -1    6.50    0.88
 -11  -6   1    8.37    0.71
  11  -6  -1    8.89    1.08
  11  -6  -1    9.30    0.72
 -11  -6   1    8.63    0.70
 -11  -6   1    9.11    0.72
  11  -6  -1    9.84    0.65
  11  -6  -1    9.92    0.74
  11  -6  -1    9.67    0.77
 -11  -6   1    9.40    0.88
  11   6  -1   10.06    0.70
  11   6  -1    9.08    1.71
 -11   6   1    7.41    1.16
 -11   6   1    9.05    0.60
 -11   6   1    6.31    1.82
  11   6  -1    8.72    0.60
 -11   6   1    9.52    0.52
 -11   6   1    9.68    0.70
  11   6  -1    9.07    0.65
  11   6  -1    8.83    0.51
  11   6  -1    8.73    0.57
 -11   6   1   10.94    1.86
 -11   6   1    8.74    0.65
 -11   6   1    9.24    0.58
  10  -6  -1   10.98    1.43
  10  -6  -1   11.35    1.12
  10  -6  -1    8.66    1.09
  10  -6  -1    9.58    0.84
  10  -6  -1   10.52    1.40
 -10  -6   1   10.52    0.89
 -10  -6   1    9.48    0.77
  10  -6  -1   10.46    0.88
  10  -6  -1    9.42    0.93
  10  -6  -1    9.60    1.45
 -10   6   1   10.58    0.61
  10   6  -1    9.42    0.59
 -10   6   1    9.65    0.67
  10   6  -1   10.22    0.70
  10   6  -1    8.07    1.11
  10   6  -1    9.50    0.75
  10   6  -1   10.12    0.64
 -10   6   1    9.63    0.81
 -10   6   1   10.31    0.64
  10   6  -1    9.74    0.67
 -10   6   1    8.29    0.99
 -10   6   1    9.08    0.77
 -10   6   1    7.93    1.26
 -10   6   1   10.19    0.71
  10   6  -1    9.97    0.74
   9  -6  -1    9.04    0.71
   9  -6  -1    8.66    0.63
   9  -6  -1    9.02    0.75
  -9  -6   1    7.96    0.68
   9  -6  -1    8.86    1.09
  -9  -6   1    9.27    0.89
   9  -6  -1    7.28    1.37
   9  -6  -1    9.23    0.80
   9  -6  -1    8.55    0.80
   9  -6  -1    8.72    0.75
  -9  -6   1    9.00    0.71
  -9  -6   1    8.50    0.74
   9  -6  -1    8.62    1.05
   9  -6  -1    7.14    0.98
   9   6  -1    9.05    0.55
   9   6  -1    8.93    0.67
  -9   6   1    9.52    0.60
  -9   6   1    9.43    0.56
   9   6  -1    9.26    0.59
  -9   6   1    9.08    0.99
  -9   6   1    7.52    0.94
  -9   6   1    9.21    0.74
  -9   6   1    8.65    0.74
   9   6  -1    9.31    1.08
   9   6  -1    9.13    0.70
  -9   6   1    8.23    1.20
   8  -6  -1   18.53    1.18
   8  -6  -1   18.15    1.01
   8  -6  -1   17.50    1.46
   8  -6  -1   18.59    1.09
   8  -6  -1   17.79    1.51
   8  -6  -1   16.60    1.87
  -8  -6   1   17.89    1.29
   8  -6  -1   17.71    1.13
   8  -6  -1   17.59    1.16
  -8  -6   1   18.49    1.08
  -8  -6   1   18.38    1.07
   8  -6  -1   18.62    1.22
  -8  -6   1   18.95    1.16
  -8   6   1   19.64    0.90
  -8   6   1   18.93    0.99
  -8   6   1   16.49    1.35
  -8   6   1   17.74    0.92
  -8   6   1   18.85    0.97
   8   6  -1   19.33    0.90
   8   6  -1   20.21    0.99
   8   6  -1   18.68    0.94
   8   6  -1   20.54    1.02
  -7  -6   1    5.18    0.50
   7  -6  -1    5.55    0.52
   7  -6  -1    5.96    1.08
   7  -6  -1    5.53    0.59
   7  -6  -1    4.67    0.58
  -7  -6   1    4.78    0.74
   7  -6  -1    5.78    1.15
   7  -6  -1    4.80    0.70
  -7  -6   1    4.86    0.55
  -7  -6   1    5.49    0.51
   7  -6  -1    3.99    0.80
   7  -6  -1    4.66    0.61
   7  -6  -1    4.79    0.74
   7  -6  -1    4.85    0.45
  -7   6   1    5.60    0.98
  -7   6   1    4.40    0.36
   7   6  -1    3.67    0.47
  -7   6   1    4.43    0.41
  -7   6   1    4.23    0.80
  -7   6   1    4.91    0.59
   7   6  -1    4.44    0.66
  -7   6   1    4.18    0.37
  -7   6   1    4.36    0.39
  -7   6   1    4.84    0.49
   7   6  -1    5.06    0.41
   7   6  -1    4.70    0.41
  -7   6   1    4.71    0.81
   7   6  -1    4.24    0.42
   6  -6  -1   19.40    1.05
   6  -6  -1   19.69    1.55
  -6  -6   1   17.26    1.13
   6  -6  -1   18.21    1.11
   6  -6  -1   17.80    1.21
   6  -6  -1   19.29    1.00
  -6  -6   1   17.87    1.23
   6  -6  -1   20.19    1.25
  -6  -6   1   17.59    1.01
   6  -6  -1   19.92    1.64
   6  -6  -1   18.34    1.43
   6  -6  -1   20.50    1.76
  -6   6   1   18.76    0.91
   6   6  -1   17.23    1.16
  -6   6   1   20.13    1.04
   6   6  -1   18.69    0.92
  -6   6   1   18.72    0.93
  -6   6   1   18.94    1.04
  -6   6   1   16.81    1.28
   6   6  -1   17.56    0.96
   6   6  -1   18.18    0.94
  -6   6   1   19.07    1.32
   6   6  -1   19.49    0.92
  -5  -6   1    5.07    0.47
   5  -6  -1    5.06    0.63
  -5  -6   1    5.47    0.54
   5  -6  -1    4.74    0.93
   5  -6  -1    5.04    0.91
   5  -6  -1    5.23    0.55
   5  -6  -1    5.02    1.39
   5  -6  -1    5.37    0.47
   5  -6  -1    5.48    1.00
  -5  -6   1    4.73    0.53
   5  -6  -1    4.93    0.59
   5  -6  -1    5.10    0.74
   5  -6  -1    6.51    1.14
   5  -6  -1    5.32    0.46
   5  -6  -1    5.39    0.75
  -5  -6   1    5.08    0.59
  -5   6   1    4.63    0.43
   5   6  -1    4.49    0.59
  -5   6   1    5.27    0.74
   5   6  -1    4.07    0.35
  -5   6   1    4.84    0.43
  -5   6   1    4.38    0.35
  -5   6   1    5.33    0.82
   5   6  -1    4.09    0.34
   5   6  -1    5.26    0.41
  -5   6   1    4.26    0.37
   5   6  -1    4.95    0.39
  -4  -6   1    3.99    0.41
   4  -6  -1    4.10    0.48
  -4  -6   1    4.23    0.51
  -4  -6   1    4.78    0.69
   4  -6  -1    4.09    0.87
   4  -6  -1    3.86    0.80
  -4  -6   1    4.14    0.50
   4  -6  -1    3.06    0.55
   4  -6  -1    4.46    0.64
  -4  -6   1    4.05    0.52
   4  -6  -1    4.07    0.40
   4  -6  -1    4.12    0.55
   4  -6  -1    4.65    0.96
   4  -6  -1    4.80    0.70
   4  -6  -1    3.47    1.20
   4  -6  -1    4.94    0.94
   4   6  -1    4.95    0.35
   4   6  -1    4.45    0.53
  -4   6   1    5.74    0.70
  -4   6   1    4.93    0.40
  -4   6   1    4.83    0.39
   4   6  -1    4.57    0.35
   3  -6  -1   27.44    1.41
  -3  -6   1   27.56    1.36
   3  -6  -1   28.02    1.90
  -3  -6   1   28.33    1.47
  -3  -6   1   29.09    1.81
   3  -6  -1   29.21    1.99
   3  -6  -1   30.82    1.99
   3  -6  -1   30.83    2.45
   3  -6  -1   28.01    1.44
   3  -6  -1   26.64    1.67
  -3  -6   1   27.36    1.50
   3  -6  -1   27.56    1.30
   3  -6  -1   27.49    1.60
  -3  -6   1   27.66    1.51
  -3  -6   1   26.43    1.32
   3  -6  -1   24.15    1.85
  -3   6   1   29.33    1.22
  -3   6   1   29.10    1.20
  -3   6   1   29.18    1.38
   2  -6  -1    3.03    1.10
   2  -6  -1    2.75    0.71
   2  -6  -1    2.07    0.57
   2  -6  -1    1.11    0.76
  -2  -6   1    2.09    0.43
  -2  -6   1    1.99    0.32
  -2  -6   1    2.73    0.45
   2  -6  -1    2.13    0.46
  -2  -6   1    2.32    1.34
   2  -6  -1    2.83    0.48
   2  -6  -1    3.07    0.63
  -2  -6   1    2.03    0.61
  -2  -6   1    2.43    0.62
  -2  -6   1    2.19    0.42
  -2  -6   1    3.02    1.03
   2  -6  -1    2.17    0.33
  -2  -6   1    2.81    0.42
   2  -6  -1    2.43    0.51
   2  -6  -1    1.76    0.57
   2  -6  -1    2.70    0.43
  -2  -6   1    1.29    1.00
  -2   6   1    2.21    0.21
  -2   6   1    1.97    0.20
   2   6  -1    2.10    0.17
   2   6  -1    2.12    0.17
   2   6  -1    2.24    0.29
  -2   6   1    2.58    0.41
   1  -6  -1    6.29    0.57
   1  -6  -1    7.55    1.11
  -1  -6   1    7.39    0.85
  -1  -6   1    6.42    0.68
   1  -6  -1    5.72    1.04
  -1  -6   1    6.33    0.59
  -1  -6   1    7.38    0.65
  -1  -6   1    8.06    0.85
   1  -6  -1    6.36    0.72
  -1  -6   1    6.56    0.54
  -1  -6   1    7.25    0.86
   1  -6  -1    6.36    0.56
   1  -6  -1    6.80    1.31
  -1  -6   1    7.51    0.61
   1  -6  -1    7.26    0.53
   1  -6  -1    5.29    0.64
  -1  -6   1    7.29    0.56
  -1  -6   1    7.20    1.20
   1  -6  -1    7.84    0.89
   1  -6  -1    6.04    0.73
   1  -6  -1    7.34    0.91
  -1  -6   1    7.52    2.38
   1  -6  -1    6.87    0.61
   0  -6  -1    6.54    0.68
   0  -6  -1    6.76    0.86
   0  -6   1    6.56    0.59
   0  -6   1    5.91    0.68
   0  -6  -1    7.25    1.01
   0  -6  -1    7.14    0.73
   0  -6   1    6.50    0.60
   0  -6   1    6.53    0.83
   0  -6   1    7.32    0.72
   0  -6  -1    6.58    0.60
   0  -6   1    6.53    0.70
   0  -6  -1    7.14    0.61
   0  -6   1    7.12    0.87
   0  -6   1    7.03    0.83
   0  -6  -1    7.68    0.85
   0  -6  -1    7.31    0.86
   0  -6   1    8.14    1.42
   0  -6   1    6.62    1.14
   0  -6  -1    7.21    1.43
   0  -6  -1    7.68    1.17
   0  -6  -1    6.36    0.59
   0  -6   1    7.23    0.59
   0  -6  -1    6.94    0.52
   0  -6   1    6.63    0.53
   0  -6  -1    6.41    0.79
  -1  -6  -1   12.35    0.92
  -1  -6  -1   15.00    1.58
   1  -6   1   12.19    0.83
   1  -6   1   10.95    0.94
   1  -6   1   13.88    1.23
   1  -6   1   13.80    1.23
   1  -6   1   13.41    0.77
   1  -6   1   12.86    1.20
   1  -6   1   12.43    1.42
  -1  -6  -1   13.04    0.81
  -1  -6  -1   12.86    0.87
  -1  -6  -1   13.61    0.89
   1  -6   1   12.84    1.66
  -1  -6  -1   13.61    0.89
  -1  -6  -1   12.06    1.71
  -1  -6  -1   12.83    1.11
  -1  -6  -1   12.16    0.76
   1  -6   1   13.30    1.01
   1  -6   1   12.76    0.88
  -1  -6  -1   14.15    1.16
  -1  -6  -1   13.65    1.23
   1  -6   1   12.57    1.07
  -1  -6  -1   13.25    1.00
  -1  -6  -1   11.97    0.92
   1  -6   1   11.88    0.99
  -1   6  -1   13.71    0.68
  -1   6  -1   12.60    0.56
  -1   6  -1   12.62    0.55
   2  -6   1   31.50    1.44
   2  -6   1   33.02    2.09
  -2  -6  -1   33.85    2.08
  -2  -6  -1   32.08    1.72
   2  -6   1   35.13    2.49
   2  -6   1   33.79    1.63
  -2  -6  -1   30.10    1.88
  -2  -6  -1   32.91    2.53
  -2  -6  -1   31.09    1.60
   2  -6   1   31.51    1.52
   2  -6   1   34.94    2.12
   2  -6   1   28.59    1.71
  -2  -6  -1   31.60    1.50
   2  -6   1   31.28    1.79
  -2  -6  -1   28.99    1.58
   2  -6   1   29.34    1.72
   2  -6   1   35.06    2.13
  -2   6  -1   28.53    1.72
   2   6   1   30.09    1.50
  -2   6  -1   30.93    1.64
  -3  -6  -1    0.86    0.30
   3  -6   1    1.00    0.30
   3  -6   1    0.83    0.34
   3  -6   1    0.93    0.46
   3  -6   1    1.03    0.64
   3  -6   1    0.79    0.25
  -3  -6  -1    0.99    1.14
  -3  -6  -1    0.75    0.29
  -3  -6  -1    0.96    0.27
   3  -6   1    0.61    0.36
   3  -6   1    0.68    0.38
  -3  -6  -1    1.36    0.36
   3  -6   1    0.81    0.34
  -3  -6  -1    1.04    0.42
   3  -6   1    1.03    0.24
   3  -6   1    0.99    0.88
   3  -6   1    0.98    0.35
   3   6   1    0.87    0.16
  -3   6  -1    1.50    0.43
  -3   6  -1    1.14    0.21
  -3   6  -1    0.91    0.18
   3   6   1    0.93    0.16
   3   6   1    1.20    0.33
  -3   6  -1    0.42    0.33
   4  -6   1   34.45    1.78
   4  -6   1   32.46    1.92
   4  -6   1   36.00    2.30
   4  -6   1   32.34    2.05
  -4  -6  -1   34.58    1.76
  -4  -6  -1   33.03    1.75
  -4  -6  -1   32.54    2.08
   4  -6   1   29.19    2.32
   4  -6   1   31.16    2.39
  -4  -6  -1   32.96    1.55
   4  -6   1   28.72    1.80
  -4  -6  -1   32.87    2.81
   4  -6   1   33.68    2.19
  -4  -6  -1   35.49    2.17
   4   6   1   32.44    1.36
  -4   6  -1   32.29    1.32
   4   6   1   31.54    1.38
  -4   6  -1   32.19    1.33
  -4   6  -1   35.14    1.98
  -4   6  -1   33.69    1.67
   4   6   1   33.21    1.52
  -4   6  -1   33.81    1.44
  -4   6  -1   33.29    1.46
   5  -6   1    6.43    0.99
   5  -6   1    7.62    1.05
   5  -6   1    8.86    1.06
  -5  -6  -1    7.53    0.70
   5  -6   1    8.59    0.60
   5  -6   1    8.34    0.68
   5  -6   1    7.76    0.76
   5  -6   1    7.26    0.74
  -5  -6  -1    7.96    0.72
   5  -6   1    7.41    0.55
  -5  -6  -1    8.64    0.78
  -5  -6  -1    8.30    0.62
   5  -6   1    7.41    1.23
   5   6   1    6.96    0.47
  -5   6  -1    7.51    0.48
   5   6   1    7.34    0.52
  -5   6  -1    7.29    0.55
  -5   6  -1    8.26    0.94
  -5   6  -1    7.52    0.57
  -5   6  -1    7.11    0.85
  -5   6  -1    7.40    0.47
   5   6   1    7.54    0.50
   5   6   1    7.11    0.46
   5   6   1    6.76    0.77
   6  -6   1    7.96    0.67
  -6  -6  -1    7.87    0.83
  -6  -6  -1    7.74    0.78
   6  -6   1    8.24    0.62
  -6  -6  -1    7.44    0.60
   6  -6   1    7.42    1.03
   6  -6   1    8.37    1.12
   6  -6   1    7.38    0.88
   6  -6   1    6.20    0.80
  -6  -6  -1    8.13    0.74
   6  -6   1    7.23    1.15
  -6  -6  -1    8.03    0.79
   6  -6   1    7.50    0.57
   6  -6   1    7.99    0.78
   6   6   1    7.01    0.53
   6   6   1    7.08    0.51
   6   6   1    8.16    0.52
  -6   6  -1    7.32    0.58
  -6   6  -1    7.51    0.88
  -6   6  -1    9.35    1.07
   6   6   1    7.23    0.55
   6   6   1    8.69    0.85
  -6   6  -1    7.77    0.52
  -6   6  -1    7.20    0.52
  -6   6  -1    7.14    0.59
  -7  -6  -1   14.47    0.87
   7  -6   1   15.34    0.90
   7  -6   1   14.63    1.37
   7  -6   1   14.74    0.83
   7  -6   1   13.65    1.01
   7  -6   1   13.69    0.93
   7  -6   1   15.50    1.57
   7  -6   1   14.13    1.05
   7  -6   1   14.66    1.29
  -7  -6  -1   13.30    1.07
  -7  -6  -1   14.00    0.97
   7  -6   1   13.61    1.34
  -7  -6  -1   13.72    1.09
  -7   6  -1   11.72    0.73
  -7   6  -1   11.36    0.74
  -7   6  -1   11.75    1.13
   7   6   1   11.56    0.77
   7   6   1   12.79    1.07
   7   6   1   10.82    0.71
   7   6   1   11.72    0.73
  -7   6  -1   12.12    0.85
  -7   6  -1   12.02    1.31
   7   6   1   11.93    0.80
  -7   6  -1   12.34    0.84
   8  -6   1    8.73    0.69
   8  -6   1    8.90    1.17
  -8  -6  -1    8.64    0.86
  -8  -6  -1    6.76    0.79
  -8  -6  -1    8.53    0.74
   8  -6   1    8.87    0.63
  -8  -6  -1    8.61    0.67
   8  -6   1    7.96    1.38
  -8  -6  -1    7.50    0.65
   8  -6   1    8.56    0.72
   8  -6   1    7.55    0.97
   8  -6   1    7.20    1.14
   8  -6   1    7.36    0.75
   8  -6   1    8.98    0.79
   8   6   1    8.69    0.57
  -8   6  -1    8.98    0.63
  -8   6  -1    8.04    0.55
   8   6   1    8.42    0.60
   8   6   1    9.39    1.07
  -8   6  -1    9.08    0.61
  -8   6  -1    8.59    1.15
   8   6   1    8.77    0.53
  -8   6  -1    8.23    0.95
  -8   6  -1    8.58    0.53
  -8   6  -1    8.03    0.70
   8   6   1    9.23    0.61
   8   6   1    8.66    0.67
   8   6   1    8.62    0.65
  -8   6  -1    9.23    0.72
   9  -6   1   26.90    1.49
   9  -6   1   27.19    1.46
   9  -6   1   24.74    1.49
  -9  -6  -1   25.53    1.38
  -9  -6  -1   24.45    1.61
  -9  -6  -1   26.22    1.37
   9  -6   1   24.75    1.37
   9  -6   1   28.05    1.32
   9  -6   1   26.30    2.21
   9  -6   1   22.77    1.80
  -9  -6  -1   26.51    1.45
   9   6   1   24.56    1.34
   9   6   1   27.16    1.19
   9   6   1   25.22    1.39
  -9   6  -1   26.16    1.43
   9   6   1   25.45    1.72
  -9   6  -1   26.11    1.28
   9   6   1   26.80    1.24
  -9   6  -1   24.15    1.77
   9   6   1   26.59    1.28
  -9   6  -1   24.31    1.97
   9   6   1   25.68    1.29
  -9   6  -1   26.11    1.19
  -9   6  -1   26.98    1.31
  -9   6  -1   27.21    1.19
  -9   6  -1   25.71    1.46
  -9   6  -1   28.50    1.25
  10  -6   1   14.25    1.01
  10  -6   1   13.75    1.18
 -10  -6  -1   11.60    1.21
 -10  -6  -1   13.90    1.01
  10  -6   1   13.86    1.60
  10  -6   1   11.16    1.22
  10  -6   1   14.62    1.05
  10  -6   1   13.22    0.95
  10  -6   1   12.04    1.28
  10   6   1   15.64    0.83
  10   6   1   14.00    0.92
  10   6   1   14.88    0.77
 -10   6  -1   13.92    0.80
 -10   6  -1   13.73    0.97
 -10   6  -1   14.85    0.77
  10   6   1   15.51    0.87
 -10   6  -1   14.02    1.01
  10   6   1   14.73    0.88
 -10   6  -1   15.21    0.71
 -10   6  -1   14.39    0.88
 -10   6  -1   13.61    1.55
 -10   6  -1   13.71    1.28
  10   6   1   12.92    1.37
  10   6   1   13.56    0.95
  10   6   1   13.88    0.72
 -10   6  -1   14.38    0.86
  11  -6   1    1.10    0.29
  11  -6   1    1.08    0.30
  11  -6   1    0.52    0.58
 -11  -6  -1    0.87    0.25
  11  -6   1    0.84    0.59
  11  -6   1    0.71    0.26
  11  -6   1    0.68    0.26
  11  -6   1    0.68    0.19
 -11  -6  -1    1.25    0.33
 -11  -6  -1    0.96    0.34
 -11  -6  -1    1.08    0.29
  11   6   1    1.13    0.25
 -11   6  -1    0.91    0.33
  11   6   1    0.53    0.77
 -11   6  -1    0.23    1.16
 -11   6  -1    1.17    0.27
 -11   6  -1    0.69    0.25
 -11   6  -1    0.99    0.18
  11   6   1    0.91    0.30
 -11   6  -1    1.16    0.24
 -11   6  -1    0.77    0.47
  11   6   1    1.19    0.28
  11   6   1    1.43    0.30
  11   6   1    1.03    0.23
  11   6   1    1.01    0.19
  11   6   1    1.14    0.30
 -11   6  -1    0.98    0.33
 -11   6  -1    1.36    0.25
  12  -6   1    2.65    0.40
  12  -6   1    2.61    0.62
 -12  -6  -1    2.90    0.52
  12  -6   1    3.81    0.38
  12  -6   1    3.96    0.52
 -12  -6  -1    3.85    0.51
 -12  -6  -1    4.15    0.47
 -12  -6  -1    2.87    0.42
  12  -6   1    4.04    1.20
  12   6   1    2.83    0.41
 -12   6  -1    4.02    0.31
 -12   6  -1    4.19    0.49
 -12   6  -1    3.10    0.38
  12   6   1    3.48    0.29
  12   6   1    3.52    0.42
  12   6   1    4.13    0.43
 -12   6  -1    3.22    0.44
 -12   6  -1    3.06    0.36
  12   6   1    3.03    0.44
 -13  -6  -1    0.81    0.23
  13  -6   1    1.05    0.27
 -13  -6  -1    1.07    0.33
 -13  -6  -1    1.18    0.29
  13  -6   1    0.83    0.23
  13  -6   1    1.31    0.24
  13  -6   1    1.14    0.43
 -13   6  -1    0.80    0.16
 -13   6  -1    0.65    0.19
  13   6   1    0.75    0.19
 -13   6  -1    1.01    0.22
  13   6   1    1.04    0.25
  13   6   1    1.18    0.23
 -13   6  -1    0.91    0.21
 -13   6  -1    0.93    0.27
  13   6   1    0.94    0.25
 -13   6  -1    0.92    0.25
  13   6   1    1.04    0.17
  14  -6   1   17.42    0.95
 -14  -6  -1   15.54    1.01
 -14  -6  -1   16.00    0.88
  14  -6   1   16.67    0.90
  14  -6   1   14.38    0.80
  14  -6   1   15.35    1.21
  14   6   1   15.47    0.89
 -14   6  -1   16.78    0.84
 -14   6  -1   14.61    0.95
  14   6   1   16.60    0.80
 -14   6  -1   16.72    0.99
 -14   6  -1   16.65    0.73
 -14   6  -1   16.38    0.81
  14   6   1   17.04    0.85
 -14   6  -1   16.03    0.80
 -14   6  -1   15.84    1.01
  14   6   1   17.33    0.96
  14   6   1   16.36    0.73
  15  -6   1    4.77    0.40
  15  -6   1    4.70    0.59
 -15  -6  -1    4.87    0.40
 -15  -6  -1    4.15    0.45
 -15   6  -1    4.59    0.36
 -15   6  -1    4.49    0.36
  15   6   1    4.70    0.30
  15   6   1    5.14    0.38
 -15   6  -1    4.96    0.37
  15   6   1    5.10    0.36
 -15   6  -1    5.03    0.31
 -15   6  -1    4.95    0.49
 -14  -7   1    7.59    0.57
  14  -7  -1    7.51    0.46
  14  -7  -1    6.80    0.52
  14  -7  -1    7.21    0.71
  14   7  -1    7.12    0.44
 -14   7   1    6.17    0.43
 -14   7   1    6.88    0.37
  14   7  -1    6.74    0.37
 -14   7   1    6.74    0.43
  14   7  -1    6.37    0.43
 -14   7   1    6.99    0.54
  14   7  -1    6.59    0.42
  13  -7  -1    1.53    0.88
 -13  -7   1    1.97    0.34
  13  -7  -1    2.34    0.36
  13  -7  -1    3.08    0.32
 -13  -7   1    2.31    0.31
  13  -7  -1    2.75    0.56
 -13  -7   1    3.22    0.50
  13   7  -1    2.99    0.38
 -13   7   1    2.96    0.24
 -13   7   1    3.54    0.56
  13   7  -1    3.04    0.24
  13   7  -1    3.07    0.43
  13   7  -1    2.75    0.35
 -13   7   1    2.10    0.35
 -13   7   1    2.44    0.37
  13   7  -1    3.10    0.41
  12  -7  -1    3.63    0.72
  12  -7  -1    4.86    0.47
  12  -7  -1    4.85    0.73
 -12  -7   1    4.25    0.60
  12  -7  -1    4.72    0.44
  12  -7  -1    5.13    0.42
 -12  -7   1    3.61    0.63
  12  -7  -1    5.16    0.50
 -12  -7   1    4.29    0.44
  12   7  -1    4.81    0.43
  12   7  -1    4.51    0.31
 -12   7   1    5.01    0.61
 -12   7   1    4.77    0.44
 -12   7   1    5.14    0.48
  12   7  -1    5.83    0.49
 -12   7   1    4.92    0.39
  12   7  -1    4.94    0.37
 -12   7   1    4.33    0.39
  12   7  -1    4.96    0.40
 -12   7   1    5.12    0.41
 -11  -7   1    2.28    0.37
 -11  -7   1    2.64    0.41
 -11  -7   1    2.16    0.48
  11  -7  -1    2.32    0.39
  11  -7  -1    2.10    0.37
  11  -7  -1    2.77    0.37
  11  -7  -1    2.01    0.57
  11  -7  -1    2.44    0.43
  11  -7  -1    2.06    0.60
  11   7  -1    2.31    0.33
 -11   7   1    2.61    0.37
 -11   7   1    1.96    0.33
 -11   7   1    1.70    0.21
  11   7  -1    2.31    0.36
 -11   7   1    2.38    0.32
  11   7  -1    2.00    0.27
 -11   7   1    2.06    0.27
  11   7  -1    2.30    0.35
  11   7  -1    1.86    0.23
  10  -7  -1    0.53    0.23
 -10  -7   1    0.46    0.27
  10  -7  -1    0.51    0.18
  10  -7  -1    0.64    0.50
  10  -7  -1    0.67    0.26
 -10  -7   1    1.00    0.28
  10  -7  -1    0.47    0.19
 -10  -7   1    0.30    0.20
  10  -7  -1    0.33    0.26
  10   7  -1    0.36    0.15
  10   7  -1    0.37    0.15
  10   7  -1    0.25    0.17
 -10   7   1    0.54    0.19
 -10   7   1    0.63    0.18
 -10   7   1    0.55    0.14
 -10   7   1    0.59    0.17
  10   7  -1    0.48    0.16
 -10   7   1    0.42    0.19
  -9  -7   1   17.45    1.29
   9  -7  -1   18.04    1.38
   9  -7  -1   19.11    1.16
   9  -7  -1   18.53    1.55
   9  -7  -1   19.17    1.93
   9  -7  -1   18.23    1.15
   9  -7  -1   20.12    1.24
  -9  -7   1   20.02    1.17
  -9  -7   1   19.68    1.10
   9  -7  -1   18.82    1.02
   9  -7  -1   16.84    1.59
  -9   7   1   17.06    1.10
   9   7  -1   17.55    1.06
   9   7  -1   19.13    1.00
  -9   7   1   21.94    1.99
   9   7  -1   17.40    1.03
  -9   7   1   20.56    0.96
  -9   7   1   19.05    1.00
  -9   7   1   18.36    1.01
   9   7  -1   16.93    1.59
   9   7  -1   19.11    0.92
  -9   7   1   18.53    1.16
   9   7  -1   18.93    1.02
  -9   7   1   20.13    0.92
   9   7  -1   19.50    0.96
  -9   7   1   17.00    1.48
   8  -7  -1    1.34    0.36
  -8  -7   1    0.96    0.30
   8  -7  -1    0.89    0.56
   8  -7  -1    0.74    0.35
  -8  -7   1    0.85    0.33
   8  -7  -1    1.33    0.35
   8  -7  -1    0.97    0.30
   8  -7  -1    1.06    0.24
  -8  -7   1    0.71    0.24
   8  -7  -1    1.14    0.63
   8  -7  -1    1.06    0.53
   8   7  -1    1.02    0.25
  -8   7   1    1.35    0.25
  -8   7   1    0.76    0.93
  -8   7   1    1.33    0.23
   8   7  -1    1.16    0.70
  -8   7   1    1.50    0.33
   8   7  -1    0.95    0.26
   8   7  -1    1.12    0.26
   8   7  -1    1.50    0.27
  -8   7   1    0.80    0.43
  -8   7   1    1.46    0.29
  -8   7   1    1.16    0.24
  -8   7   1    1.13    0.30
   7  -7  -1   16.55    1.42
   7  -7  -1   16.17    0.94
  -7  -7   1   15.89    1.09
   7  -7  -1   16.99    1.08
   7  -7  -1   15.96    1.40
   7  -7  -1   19.30    1.86
  -7  -7   1   16.87    1.24
   7  -7  -1   16.29    1.13
   7  -7  -1   15.57    1.56
   7  -7  -1   16.48    1.17
  -7  -7   1   17.68    1.01
   7   7  -1   15.99    0.93
  -7   7   1   15.36    0.98
  -7   7   1   15.44    0.95
   7   7  -1   17.32    1.34
  -7   7   1   15.62    1.40
   7   7  -1   15.71    0.90
  -7   7   1   16.15    0.89
   7   7  -1   16.95    0.88
   7   7  -1   17.40    0.90
  -7   7   1   16.77    0.88
  -7   7   1   16.53    1.59
  -6  -7   1    2.66    0.56
   6  -7  -1    1.76    0.72
   6  -7  -1    1.74    0.47
   6  -7  -1    2.35    0.48
   6  -7  -1    2.34    0.44
   6  -7  -1    2.65    0.83
  -6  -7   1    2.27    0.47
  -6  -7   1    2.44    0.38
   6  -7  -1    1.86    0.37
   6  -7  -1    2.18    0.46
   6  -7  -1    2.31    0.35
   6  -7  -1    2.04    0.69
   6   7  -1    2.06    0.31
   6   7  -1    2.17    0.33
   6   7  -1    2.02    0.63
   6   7  -1    2.33    0.42
  -6   7   1    3.04    0.45
  -6   7   1    2.24    0.65
  -6   7   1    2.89    0.84
  -6   7   1    3.59    0.46
   5  -7  -1    4.61    0.71
  -5  -7   1    5.30    0.62
   5  -7  -1    4.56    0.61
  -5  -7   1    4.67    0.56
   5  -7  -1    3.77    0.53
   5  -7  -1    5.44    1.16
   5  -7  -1    3.50    0.89
   5  -7  -1    4.33    0.51
   5  -7  -1    4.59    0.87
   5  -7  -1    4.76    0.45
  -5  -7   1    5.15    0.49
   5  -7  -1    4.44    0.69
  -5   7   1    4.79    0.64
  -5   7   1    4.04    0.37
  -5   7   1    6.83    1.63
  -5   7   1    4.29    0.69
  -5   7   1    5.28    0.95
  -5   7   1    4.45    0.39
   4  -7  -1   12.68    1.03
   4  -7  -1   12.37    0.87
   4  -7  -1   12.96    0.90
  -4  -7   1   12.90    0.85
  -4  -7   1   12.13    0.96
  -4  -7   1   12.30    0.96
   4  -7  -1   13.47    1.41
   4  -7  -1   12.60    1.13
  -4  -7   1   11.79    0.78
  -4  -7   1   13.13    0.94
   4  -7  -1   14.03    1.04
   4  -7  -1   13.28    0.79
  -4   7   1   10.68    0.75
  -4   7   1   11.68    0.79
  -4   7   1   11.46    1.24
   3  -7  -1    0.00    0.18
  -3  -7   1    0.12    0.18
   3  -7  -1    0.33    0.40
   3  -7  -1    0.06    0.18
   3  -7  -1    0.08    0.13
   3  -7  -1    0.03    0.16
  -3  -7   1    0.51    0.24
  -3  -7   1   -0.01    0.17
   3  -7  -1    0.06    0.28
   3  -7  -1    0.01    0.11
   3  -7  -1    1.18    1.17
   3  -7  -1   -0.15    0.24
   3  -7  -1    0.16    0.62
  -3  -7   1   -0.03    0.13
   3  -7  -1    0.03    0.21
  -3  -7   1    0.02    0.16
   2  -7  -1   38.94    3.13
   2  -7  -1   35.61    1.97
  -2  -7   1   39.06    1.82
   2  -7  -1   37.85    1.65
   2  -7  -1   36.65    1.74
   2  -7  -1   34.45    2.32
  -2  -7   1   37.19    1.67
   2  -7  -1   35.92    2.32
  -2  -7   1   33.79    2.22
   2  -7  -1   35.67    1.79
  -2  -7   1   36.31    1.68
   2  -7  -1   36.50    2.07
   2  -7  -1   34.90    2.37
  -2  -7   1   35.86    1.85
   2  -7  -1   34.39    1.91
  -2  -7   1   36.30    1.84
  -2  -7   1   36.64    2.44
   2  -7  -1   32.44    2.34
   1  -7  -1    0.13    0.20
  -1  -7   1   -0.02    0.30
  -1  -7   1    0.36    0.35
  -1  -7   1    0.07    0.17
   1  -7  -1    0.10    0.26
   1  -7  -1    0.40    0.18
   1  -7  -1    0.15    0.16
   1  -7  -1    0.14    0.23
  -1  -7   1    0.30    0.25
  -1  -7   1    0.49    0.21
   1  -7  -1    0.10    0.15
   1  -7  -1    0.24    0.21
   1  -7  -1    0.00    1.17
   1  -7  -1    0.45    0.74
  -1  -7   1    0.93    0.86
  -1  -7   1   -0.85    1.41
  -1  -7   1    0.06    0.17
  -1  -7   1    0.19    0.19
   1  -7  -1   -0.02    0.27
  -1  -7   1    0.35    0.21
  -1  -7   1    0.36    0.26
   1  -7  -1    0.22    0.33
   0  -7   1   16.23    1.46
   0  -7  -1   12.85    2.04
   0  -7   1   14.10    1.00
   0  -7   1   14.72    0.97
   0  -7   1   13.89    1.35
   0  -7   1   13.44    1.58
   0  -7  -1   14.88    0.97
   0  -7   1   14.54    1.11
   0  -7  -1   15.79    1.02
   0  -7  -1   15.23    1.16
   0  -7   1   14.54    0.88
   0  -7  -1   15.29    0.88
   0  -7  -1   15.46    1.67
   0  -7  -1   15.22    1.38
   0  -7  -1   14.09    1.07
   0  -7   1   15.18    1.13
   0  -7  -1   16.43    1.10
   0  -7  -1   15.41    0.96
   0  -7  -1   14.24    0.91
   0  -7   1   14.04    1.11
   0  -7   1   14.19    0.91
   0  -7   1   13.47    2.11
   0  -7  -1   12.35    1.35
   0  -7  -1   13.62    1.30
   0  -7   1   13.70    1.29
  -1  -7  -1    0.82    0.29
  -1  -7  -1    1.79    0.36
   1  -7   1    0.75    0.46
   1  -7   1    1.35    0.42
  -1  -7  -1    0.66    0.43
   1  -7   1    0.38    1.24
   1  -7   1    1.40    0.56
   1  -7   1    1.26    0.41
   1  -7   1    0.97    0.27
   1  -7   1    1.09    0.30
  -1  -7  -1    0.85    0.29
  -1  -7  -1    1.31    0.40
  -1  -7  -1    0.73    0.41
  -1  -7  -1    1.42    0.31
   1  -7   1    1.25    0.51
  -1  -7  -1    1.15    0.33
  -1  -7  -1    0.93    0.32
  -1  -7  -1    2.50    1.39
  -1  -7  -1    1.01    0.30
   1  -7   1    2.03    0.81
   1  -7   1    0.62    0.31
   1  -7   1    1.06    0.32
  -1  -7  -1    1.89    0.97
  -1  -7  -1    0.68    0.40
   2  -7   1    2.52    0.55
   2  -7   1    3.14    0.60
  -2  -7  -1    3.51    0.54
  -2  -7  -1    3.42    0.55
  -2  -7  -1    2.91    0.42
  -2  -7  -1    3.90    1.57
  -2  -7  -1    3.51    0.83
  -2  -7  -1    3.38    0.55
   2  -7   1    4.79    1.02
   2  -7   1    3.26    0.45
   2  -7   1    4.66    0.94
   2  -7   1    2.92    0.50
   2  -7   1    3.43    0.43
   2  -7   1    3.49    0.83
   2  -7   1    3.04    0.57
   3  -7   1    9.51    0.89
  -3  -7  -1    9.92    0.83
   3  -7   1   10.60    1.22
  -3  -7  -1    9.55    0.85
  -3  -7  -1    9.90    0.71
   3  -7   1   10.08    1.33
   3  -7   1    9.69    0.78
   3  -7   1    8.24    0.85
   3  -7   1    9.30    0.67
   3  -7   1   11.43    1.25
  -3  -7  -1   10.01    0.82
   3  -7   1    9.49    0.95
   4  -7   1    2.61    0.83
   4  -7   1    3.41    0.70
   4  -7   1    3.61    1.24
   4  -7   1    3.22    0.62
  -4  -7  -1    2.43    0.39
   4  -7   1    2.40    0.36
   4  -7   1    3.44    0.64
   4  -7   1    2.57    0.85
  -4  -7  -1    2.48    0.48
  -4  -7  -1    2.76    0.52
  -4  -7  -1    2.33    0.47
   4  -7   1    2.21    0.42
  -4   7  -1    3.40    0.67
   5  -7   1   22.46    1.76
  -5  -7  -1   24.74    1.44
   5  -7   1   25.33    1.39
   5  -7   1   24.25    1.22
   5  -7   1   25.41    1.70
   5  -7   1   24.35    1.93
  -5  -7  -1   26.09    1.53
   5  -7   1   22.29    1.98
  -5  -7  -1   24.99    1.29
   5  -7   1   25.17    1.53
   5  -7   1   23.99    1.53
  -5   7  -1   24.97    1.14
  -5   7  -1   24.18    1.11
  -5   7  -1   22.90    1.18
  -5   7  -1   23.57    1.16
  -5   7  -1   21.54    1.67
  -5   7  -1   21.76    1.53
   6  -7   1    0.03    0.17
   6  -7   1   -0.11    0.28
   6  -7   1    0.07    0.22
  -6  -7  -1    0.06    0.19
  -6  -7  -1    0.21    0.20
   6  -7   1    0.21    0.14
   6  -7   1    0.10    0.16
  -6  -7  -1   -0.04    0.12
   6  -7   1    0.07    0.14
   6  -7   1   -0.12    0.31
  -6   7  -1   -0.47    0.73
   6   7   1   -0.02    0.09
   6   7   1    0.55    0.58
  -6   7  -1   -0.01    0.11
  -6   7  -1    0.03    0.13
  -6   7  -1    0.07    0.21
   6   7   1   -0.06    0.10
  -6   7  -1    0.00    0.12
  -6   7  -1    0.11    0.34
   7  -7   1    1.53    0.38
   7  -7   1    2.15    0.62
   7  -7   1    1.83    0.33
   7  -7   1    1.88    0.66
   7  -7   1    1.17    0.58
  -7  -7  -1    1.54    0.41
   7  -7   1    1.48    0.30
   7  -7   1    1.53    0.60
   7  -7   1    1.50    0.41
  -7  -7  -1    1.26    0.42
  -7  -7  -1    1.22    0.29
   7  -7   1    1.48    0.44
  -7   7  -1    1.97    0.39
   7   7   1    1.79    0.30
   7   7   1    1.57    0.32
  -7   7  -1    1.76    0.26
  -7   7  -1    1.59    0.26
  -7   7  -1    1.95    0.61
  -7   7  -1    1.88    0.29
  -7   7  -1    1.76    0.30
  -7   7  -1    1.31    0.88
   7   7   1    1.96    0.30
  -7   7  -1    1.52    0.34
   7   7   1    1.42    0.68
   7   7   1    2.07    0.35
   8  -7   1    5.61    1.23
  -8  -7  -1    6.47    0.58
   8  -7   1    5.60    0.73
   8  -7   1    4.35    0.90
   8  -7   1    5.94    0.51
   8  -7   1    5.30    0.63
   8  -7   1    5.25    0.89
   8  -7   1    5.14    0.53
  -8  -7  -1    6.20    0.63
  -8  -7  -1    5.58    0.70
   8  -7   1    6.36    0.88
   8  -7   1    6.32    0.61
   8   7   1    5.29    0.51
  -8   7  -1    4.96    0.92
  -8   7  -1    6.21    0.49
  -8   7  -1    6.26    0.44
   8   7   1    5.30    0.45
   8   7   1    4.80    0.45
   8   7   1    3.81    0.87
  -8   7  -1    5.05    1.14
  -8   7  -1    5.72    0.44
  -8   7  -1    5.15    0.65
   8   7   1    4.65    0.48
  -8   7  -1    5.12    0.48
   8   7   1    5.74    0.46
  -8   7  -1    5.53    0.56
   8   7   1    5.59    0.41
  -9  -7  -1    2.67    0.56
  -9  -7  -1    3.28    0.49
   9  -7   1    3.91    0.82
   9  -7   1    2.56    0.87
  -9  -7  -1    3.38    0.54
   9  -7   1    3.32    0.43
   9  -7   1    3.06    0.50
   9  -7   1    3.33    0.76
   9  -7   1    3.97    0.53
   9  -7   1    3.48    0.54
   9   7   1    3.06    0.92
  -9   7  -1    3.39    0.53
  -9   7  -1    4.03    1.23
  -9   7  -1    3.16    0.50
  -9   7  -1    2.59    0.65
  -9   7  -1    3.30    0.43
   9   7   1    2.66    0.44
  -9   7  -1    4.35    0.44
   9   7   1    3.92    0.46
   9   7   1    3.40    0.48
  -9   7  -1    4.06    0.45
   9   7   1    3.72    0.45
  -9   7  -1    3.75    0.43
  10  -7   1   17.43    1.05
 -10  -7  -1   19.13    1.12
  10  -7   1   18.01    0.97
 -10  -7  -1   17.97    1.27
  10  -7   1   15.48    1.42
 -10  -7  -1   19.09    1.08
  10  -7   1   18.82    1.11
  10  -7   1   18.21    1.15
  10  -7   1   16.78    1.35
  10  -7   1   18.79    1.11
  10   7   1   20.06    1.01
  10   7   1   20.45    1.04
 -10   7  -1   19.52    1.00
  10   7   1   18.34    0.94
  10   7   1   18.78    0.90
 -10   7  -1   18.58    0.94
 -10   7  -1   19.72    0.91
 -10   7  -1   17.85    1.00
 -10   7  -1   18.25    0.83
  11  -7   1    2.51    0.42
  11  -7   1    1.65    0.47
 -11  -7  -1    2.42    0.40
  11  -7   1    3.23    0.45
  11  -7   1    2.51    0.40
  11  -7   1    2.10    0.63
 -11  -7  -1    1.80    0.41
  11  -7   1    2.36    0.39
 -11  -7  -1    2.86    0.44
  11  -7   1    2.74    0.36
  11   7   1    2.83    0.32
 -11   7  -1    2.90    0.34
  11   7   1    2.63    0.37
  11   7   1    3.07    0.26
 -11   7  -1    2.47    0.36
  11   7   1    3.48    0.44
 -11   7  -1    3.14    0.27
  11   7   1    3.16    0.38
 -11   7  -1    2.58    0.30
 -11   7  -1    2.96    0.39
  12  -7   1    4.75    0.43
  12  -7   1    5.14    0.54
  12  -7   1    4.47    0.63
  12  -7   1    3.11    0.92
  12  -7   1    5.18    0.50
  12  -7   1    6.09    0.81
 -12  -7  -1    5.03    0.47
 -12   7  -1    4.98    0.45
 -12   7  -1    5.59    0.42
 -12   7  -1    5.00    0.49
 -12   7  -1    5.12    0.39
  12   7   1    5.10    0.38
  12   7   1    5.20    0.41
 -12   7  -1    4.57    0.37
  12   7   1    4.93    0.46
  12   7   1    4.67    0.32
 -12   7  -1    5.33    0.33
  12   7   1    4.94    0.44
  13  -7   1    1.18    0.38
 -13  -7  -1    1.73    0.29
  13  -7   1    1.71    0.30
  13  -7   1    1.46    0.23
 -13  -7  -1    1.94    0.39
 -13  -7  -1    1.57    0.30
  13   7   1    1.38    0.18
  13   7   1    1.28    0.22
 -13   7  -1    1.82    0.25
  13   7   1    1.37    0.21
 -13   7  -1    1.46    0.22
 -13   7  -1    1.36    0.30
  13   7   1    1.28    0.25
  13   7   1    1.14    0.26
 -13   7  -1    1.13    0.16
 -13   7  -1    0.72    0.21
 -13   7  -1    1.29    0.22
 -13   7  -1    0.97    0.27
  14  -7   1    0.46    0.22
 -14  -7  -1    0.66    0.21
  14  -7   1    0.39    0.16
 -14   7  -1    0.45    0.10
 -14   7  -1    0.46    0.19
 -14   7  -1    0.74    0.15
  14   7   1    0.57    0.16
  14   7   1    0.56    0.11
  14   7   1    0.54    0.15
 -14   7  -1    0.41    0.13
 -14   7  -1    0.19    0.13
  14   7   1    0.80    0.15
  12  -8  -1   11.03    0.91
  12  -8  -1   11.17    0.69
 -12  -8   1   11.92    0.64
  12  -8  -1   11.52    0.79
 -12  -8   1   12.15    0.78
  12  -8  -1   10.56    1.06
  12  -8  -1   13.00    0.64
 -12   8   1   11.50    0.60
 -12   8   1   10.33    0.76
  12   8  -1   10.68    0.56
 -12   8   1   11.05    0.52
  12   8  -1   10.44    0.58
  12   8  -1   11.40    0.55
 -12   8   1   11.65    0.58
  11  -8  -1    0.85    0.20
  11  -8  -1    0.39    0.25
  11  -8  -1    0.74    0.21
 -11  -8   1    0.65    0.20
  11  -8  -1    0.86    0.23
  11  -8  -1    0.83    0.47
  11  -8  -1    0.83    0.20
 -11  -8   1    0.35    0.17
 -11  -8   1    0.82    0.28
 -11   8   1    0.94    0.17
  11   8  -1    0.68    0.17
 -11   8   1    0.89    0.14
 -11   8   1    0.80    0.17
 -11   8   1    0.64    0.20
 -11   8   1    0.81    0.21
 -11   8   1    0.48    0.23
  11   8  -1    0.46    0.14
 -10  -8   1   33.41    2.33
  10  -8  -1   35.23    2.38
 -10  -8   1   35.20    1.58
  10  -8  -1   36.64    1.84
  10  -8  -1   37.64    1.66
 -10  -8   1   37.25    1.75
  10  -8  -1   36.87    1.73
 -10   8   1   29.03    2.02
 -10   8   1   33.87    1.51
 -10   8   1   35.70    1.44
 -10   8   1   35.62    1.54
 -10   8   1   35.31    1.47
  10   8  -1   32.25    1.62
  10   8  -1   33.55    1.84
   9  -8  -1    9.30    0.69
   9  -8  -1   10.11    0.78
   9  -8  -1    9.90    0.62
  -9  -8   1    9.68    0.72
   9  -8  -1    8.19    0.94
  -9  -8   1    9.77    0.67
   9  -8  -1    9.83    0.72
  -9  -8   1    9.58    0.85
  -9   8   1    9.87    0.57
   9   8  -1    9.42    0.61
   9   8  -1    8.13    0.60
  -9   8   1    9.65    0.55
  -9   8   1   10.00    0.65
  -9   8   1   10.42    0.63
  -8  -8   1    2.10    0.49
   8  -8  -1    2.51    0.44
   8  -8  -1    1.88    0.57
  -8  -8   1    1.78    0.36
   8  -8  -1    2.14    0.33
   8  -8  -1    2.42    0.45
   8  -8  -1    2.38    0.48
   8  -8  -1    1.58    0.46
  -8  -8   1    1.27    0.27
  -8   8   1    2.21    0.36
  -8   8   1    2.24    0.32
   8   8  -1    1.42    0.27
  -8   8   1    2.39    0.35
  -8   8   1    2.21    0.39
   8   8  -1    2.18    0.40
  -7  -8   1    2.02    0.44
   7  -8  -1    2.55    0.44
   7  -8  -1    3.54    0.45
  -7  -8   1    3.23    0.45
   7  -8  -1    2.40    0.54
   7  -8  -1    1.89    0.60
   7  -8  -1    3.10    0.48
   7  -8  -1    2.73    0.50
  -7  -8   1    3.89    0.56
  -7   8   1    3.09    0.59
  -7   8   1    2.58    0.42
   6  -8  -1    0.88    0.33
  -6  -8   1    1.72    0.40
   6  -8  -1    1.63    0.52
   6  -8  -1    1.78    0.41
   6  -8  -1    1.14    0.30
   6  -8  -1    0.94    0.55
   6  -8  -1    1.08    0.58
   6  -8  -1    1.06    0.23
  -6  -8   1    1.82    0.35
  -6  -8   1    1.03    0.33
   6  -8  -1    0.77    0.60
  -5  -8   1   46.56    2.24
   5  -8  -1   46.36    2.21
   5  -8  -1   50.12    2.64
   5  -8  -1   45.95    3.33
  -5  -8   1   51.88    2.41
   5  -8  -1   47.27    2.60
   5  -8  -1   46.62    3.18
   5  -8  -1   50.74    2.39
   5  -8  -1   48.08    2.40
   5  -8  -1   49.54    2.07
  -5  -8   1   44.72    2.06
  -4  -8   1   42.89    2.12
   4  -8  -1   41.90    1.84
   4  -8  -1   43.46    2.46
   4  -8  -1   43.96    2.91
  -4  -8   1   39.60    2.01
   4  -8  -1   39.56    2.73
   4  -8  -1   42.23    2.14
   4  -8  -1   41.19    2.00
   4  -8  -1   41.18    2.32
   4  -8  -1   43.50    2.23
  -4  -8   1   40.86    1.85
   3  -8  -1    2.06    0.75
   3  -8  -1    1.88    0.46
   3  -8  -1    1.53    0.55
  -3  -8   1    2.28    0.67
   3  -8  -1    1.52    0.68
   3  -8  -1    2.18    0.77
   3  -8  -1    1.10    0.42
  -3  -8   1    1.52    0.50
  -3  -8   1    1.45    0.52
   3  -8  -1    0.88    0.46
  -3  -8   1    1.86    0.58
   3  -8  -1    2.47    0.69
  -3  -8   1    1.09    0.45
   2  -8  -1    1.89    0.63
   2  -8  -1    1.47    0.57
   2  -8  -1    1.43    0.38
   2  -8  -1    1.77    0.60
  -2  -8   1    1.73    0.48
   2  -8  -1    2.23    0.60
  -2  -8   1    2.93    0.67
   2  -8  -1   -0.96    1.75
   2  -8  -1    1.53    0.79
   2  -8  -1    2.30    0.59
   1  -8  -1   14.45    1.65
   1  -8  -1   15.08    1.04
   1  -8  -1   14.21    1.48
  -1  -8   1   17.33    1.16
  -1  -8   1   17.58    1.13
  -1  -8   1   17.35    1.02
   1  -8  -1   16.30    1.14
   1  -8  -1   17.62    1.30
   1  -8  -1   17.03    1.21
  -1  -8   1   16.52    1.83
   1  -8  -1   15.48    0.99
  -1  -8   1   16.47    1.17
  -1  -8   1   17.17    1.03
   1  -8  -1   17.68    0.96
  -1  -8   1   17.55    1.10
   1  -8  -1   13.57    1.52
   0  -8  -1   23.13    1.16
   0  -8   1   19.63    1.71
   0  -8   1   21.70    1.18
   0  -8  -1   22.81    1.26
   0  -8   1   22.63    1.26
   0  -8  -1   23.96    1.32
   0  -8  -1   21.07    1.88
   0  -8  -1   21.75    1.23
   0  -8  -1   23.27    1.35
   0  -8   1   24.49    1.22
   0  -8   1   21.74    1.39
   0  -8  -1   19.51    1.47
   0  -8  -1   18.74    1.92
   0  -8  -1   22.82    1.46
   0  -8   1   20.94    1.90
   0  -8   1   21.62    1.32
   0  -8  -1   23.01    1.39
   0  -8   1   19.87    1.37
   0  -8  -1   16.58    2.90
  -1  -8  -1   56.46    3.08
   1  -8   1   55.85    2.57
   1  -8   1   50.42    3.08
  -1  -8  -1   55.31    2.40
   1  -8   1   52.71    3.03
  -1  -8  -1   62.70    2.79
   1  -8   1   57.95    2.42
  -1  -8  -1   49.76    2.59
   1  -8   1   55.83    2.81
  -1  -8  -1   54.60    2.50
   1  -8   1   56.70    2.73
   1  -8   1   55.01    2.47
   1  -8   1   54.63    3.21
   2  -8   1    0.17    0.70
   2  -8   1    0.38    0.39
   2  -8   1    0.50    0.49
   3  -8   1    4.55    0.99
  -3  -8  -1    6.03    0.74
   3  -8   1    5.41    0.53
   3  -8   1    5.33    0.70
   3  -8   1    6.61    0.78
  -3  -8  -1    7.09    0.63
   3  -8   1    4.90    0.71
   3  -8   1    3.86    0.91
   3  -8   1    6.76    0.65
   3  -8   1    5.42    1.01
  -3  -8  -1    6.97    0.69
  -3  -8  -1    6.60    0.68
   4  -8   1    0.92    0.30
   4  -8   1    1.28    0.28
   4  -8   1    1.21    0.72
   4  -8   1    1.15    0.33
   4  -8   1    1.36    0.44
   4  -8   1    1.27    0.79
  -4  -8  -1    1.42    0.29
  -4  -8  -1    1.26    0.37
   4  -8   1    1.06    0.37
   4  -8   1    0.69    0.48
  -4  -8  -1    1.79    0.43
  -5  -8  -1    8.12    0.77
   5  -8   1    9.88    0.67
   5  -8   1    8.74    1.41
  -5  -8  -1    9.23    0.69
   5  -8   1    9.88    0.77
   5  -8   1    9.70    0.89
  -5  -8  -1   10.44    0.89
   5  -8   1   10.02    0.87
   5  -8   1    8.15    1.09
   5  -8   1   10.10    0.99
   5  -8   1    8.50    1.45
   6  -8   1   30.95    1.66
  -6  -8  -1   30.05    1.59
   6  -8   1   31.73    1.97
  -6  -8  -1   30.02    1.44
   6  -8   1   28.78    1.87
  -6  -8  -1   31.70    1.73
   6  -8   1   24.48    2.69
   6  -8   1   28.37    1.66
   6  -8   1   21.31    2.83
   6  -8   1   29.12    1.54
   6  -8   1   28.50    1.38
  -6   8  -1   25.91    1.53
  -6   8  -1   27.27    1.56
  -7  -8  -1    2.95    0.52
   7  -8   1    2.38    0.32
   7  -8   1    3.42    0.51
   7  -8   1    2.90    0.59
   7  -8   1    2.99    0.53
  -7  -8  -1    2.98    0.50
   7  -8   1    2.19    0.66
  -7  -8  -1    3.08    0.43
   7  -8   1    4.36    0.63
   8  -8   1   22.36    1.13
   8  -8   1   23.17    1.63
   8  -8   1   24.11    1.37
   8  -8   1   24.76    1.33
   8  -8   1   22.98    1.58
  -8  -8  -1   20.27    1.38
   8  -8   1   22.89    1.28
  -8  -8  -1   22.65    1.21
  -8  -8  -1   25.13    1.31
  -8   8  -1   21.89    1.10
   8   8   1   21.56    1.08
  -8   8  -1   23.55    1.02
   8   8   1   21.64    1.14
  -8   8  -1   22.45    1.05
  -8   8  -1   22.11    1.08
   9  -8   1    2.12    0.31
   9  -8   1    2.03    0.37
   9  -8   1    2.36    0.43
   9  -8   1    2.03    0.54
  -9  -8  -1    2.00    0.33
  -9  -8  -1    2.03    0.37
   9  -8   1    2.74    0.41
  -9  -8  -1    1.54    0.37
   9  -8   1    2.24    0.62
   9   8   1    2.33    0.34
  -9   8  -1    2.41    0.34
   9   8   1    2.83    0.35
  -9   8  -1    2.50    0.30
  -9   8  -1    2.25    0.28
  -9   8  -1    2.43    0.34
 -10  -8  -1    0.85    0.25
 -10  -8  -1    0.74    0.30
  10  -8   1    0.93    0.25
  10  -8   1    0.85    0.23
  10  -8   1    1.10    0.29
  10  -8   1    0.78    0.51
 -10  -8  -1    0.77    0.21
  10  -8   1    0.82    0.36
  10  -8   1    0.75    0.20
  10   8   1    0.80    0.19
 -10   8  -1    0.86    0.26
 -10   8  -1    0.84    0.33
  10   8   1    0.89    0.18
 -10   8  -1    0.76    0.26
 -10   8  -1    0.84    0.15
  11  -8   1   17.45    0.93
  11  -8   1   17.66    0.82
 -11  -8  -1   16.33    0.88
  11  -8   1   16.49    0.90
  11  -8   1   15.72    0.86
 -11  -8  -1   17.52    1.05
  11  -8   1   16.02    1.20
 -11  -8  -1   17.09    0.89
  11  -8   1   15.23    1.16
 -11   8  -1   15.64    0.75
 -11   8  -1   15.04    0.69
 -11   8  -1   16.57    0.94
  11   8   1   15.76    0.75
  11   8   1   16.25    0.78
 -11   8  -1   15.56    0.78
 -12  -8  -1    0.54    0.29
 -12  -8  -1    1.05    0.21
  12  -8   1    1.03    0.21
  12  -8   1    1.04    0.22
  12  -8   1    1.55    0.22
 -12  -8  -1    1.47    0.31
  12  -8   1    0.97    0.18
  12  -8   1    1.00    0.31
  12  -8   1    1.10    0.64
  12   8   1    1.14    0.15
 -12   8  -1    1.06    0.30
 -12   8  -1    1.13    0.18
 -12   8  -1    0.85    0.16
 -12   8  -1    0.98    0.18
 -10  -9   1    0.41    0.19
 -10  -9   1    0.31    0.18
 -10  -9   1    0.46    0.23
  10  -9  -1    1.32    0.49
  10  -9  -1    0.25    0.12
  10  -9  -1    0.29    0.12
  10  -9  -1    0.28    0.19
  10  -9  -1    0.14    0.11
  10  -9  -1    0.29    0.31
   9  -9  -1    7.74    0.77
   9  -9  -1    8.28    0.89
   9  -9  -1    8.92    0.59
   9  -9  -1    9.53    0.54
   9  -9  -1    9.27    0.61
   9  -9  -1   10.63    0.68
  -9  -9   1   10.28    0.63
  -9  -9   1    9.50    0.72
  -8  -9   1    4.46    0.40
   8  -9  -1    4.57    0.42
  -8  -9   1    3.97    0.52
   8  -9  -1    5.61    0.54
   8  -9  -1    5.93    0.75
   8  -9  -1    4.88    0.39
  -8  -9   1    4.53    0.46
   8  -9  -1    5.45    0.47
   8  -9  -1    4.37    0.60
  -7  -9   1    7.01    0.58
  -7  -9   1    6.50    0.64
   7  -9  -1    6.98    0.49
   7  -9  -1    6.14    0.72
   7  -9  -1    6.89    0.55
   7  -9  -1    7.13    0.90
  -7  -9   1    5.77    0.49
   7  -9  -1    7.20    0.64
   7  -9  -1    7.14    0.59
   6  -9  -1    7.17    1.01
   6  -9  -1    5.19    0.89
   6  -9  -1    6.01    0.70
   6  -9  -1    5.76    0.57
  -6  -9   1    6.74    1.09
  -6  -9   1    5.21    0.61
  -5  -9   1    4.76    0.53
  -5  -9   1    5.45    0.59
   5  -9  -1    6.25    0.64
   5  -9  -1    6.02    0.92
   5  -9  -1    5.32    0.46
   5  -9  -1    5.36    0.65
   5  -9  -1    6.13    0.72
   5  -9  -1    5.54    0.54
  -4  -9   1    6.90    0.61
   4  -9  -1    6.37    1.01
  -4  -9   1    7.03    0.65
   4  -9  -1    6.38    0.51
   4  -9  -1    6.36    0.71
   4  -9  -1    6.38    0.59
   4  -9  -1    6.89    0.70
   4  -9  -1    7.01    0.65
   3  -9  -1    0.45    0.28
   3  -9  -1    0.44    0.22
   3  -9  -1    0.29    0.23
  -3  -9   1    0.14    0.17
   3  -9  -1    0.30    0.14
   3  -9  -1    0.48    0.20
  -3  -9   1    0.29    0.19
   3  -9  -1    0.30    0.70
  -2  -9   1   19.07    1.04
   2  -9  -1   17.63    0.95
  -2  -9   1   17.05    1.18
   2  -9  -1   18.77    1.18
   2  -9  -1   17.69    1.07
  -2  -9   1   17.68    1.07
  -2  -9   1   16.32    1.06
   2  -9  -1   17.07    1.10
   2  -9  -1   16.90    1.59
   2  -9  -1   18.88    1.24
   1  -9  -1    0.18    0.17
   1  -9  -1    0.50    0.18
  -1  -9   1    0.41    0.30
  -1  -9   1   -0.73    1.02
  -1  -9   1    0.29    0.17
   1  -9  -1    1.06    0.80
   1  -9  -1    0.51    0.22
  -1  -9   1    0.28    0.18
   1  -9  -1    0.35    0.24
  -1  -9   1    0.26    0.17
   1  -9  -1    0.33    0.24
   0  -9   1    2.32    0.44
   0  -9   1    1.84    0.30
   0  -9  -1    2.38    0.96
   0  -9   1    2.20    0.42
   0  -9   1    2.18    0.44
   0  -9  -1    1.94    0.33
   0  -9  -1    2.18    0.46
   0  -9  -1    2.59    0.50
   0  -9   1    2.22    0.49
   0  -9   1    2.07    0.90
   0  -9  -1    2.06    0.37
   1  -9   1    6.07    0.68
   1  -9   1    6.70    0.65
   1  -9   1    5.68    0.67
  -1  -9  -1    6.77    0.76
   1  -9   1    5.97    0.51
  -1  -9  -1    5.66    0.51
  -1  -9  -1    5.45    0.58
   1  -9   1    4.79    1.05
  -2  -9  -1    4.33    0.43
   2  -9   1    4.75    0.44
  -2  -9  -1    4.90    0.50
   2  -9   1    3.43    0.55
   2  -9   1    3.89    0.54
   2  -9   1    5.70    1.00
   2  -9   1    3.41    0.56
  -2  -9  -1    5.23    0.53
   3  -9   1   10.78    0.68
   3  -9   1   10.66    1.16
   3  -9   1    8.20    1.19
  -3  -9  -1   10.44    0.78
  -3  -9  -1   10.08    0.76
  -3  -9  -1    9.58    0.67
   3  -9   1    8.71    0.79
   3  -9   1   11.14    0.91
   3  -9   1    9.77    0.75
   4  -9   1    1.97    0.47
  -4  -9  -1    1.72    0.40
   4  -9   1    2.53    0.45
   4  -9   1    1.76    0.40
   4  -9   1    1.63    0.27
   4  -9   1    1.40    0.51
  -4  -9  -1    1.57    0.36
   4  -9   1    1.81    0.86
  -4  -9  -1    1.82    0.32
  -5  -9  -1    7.26    0.64
  -5  -9  -1    6.81    0.65
   5  -9   1    6.62    0.69
   5  -9   1    6.76    0.64
   5  -9   1    7.43    1.05
   5  -9   1    6.02    0.57
   5  -9   1    6.30    0.95
   5  -9   1    6.46    0.50
  -6  -9  -1    0.15    0.15
   6  -9   1    0.16    0.55
   6  -9   1    0.48    0.26
   6  -9   1    0.10    0.26
  -6  -9  -1    0.33    0.24
  -7  -9  -1    9.29    0.67
   7  -9   1    8.11    0.62
   7  -9   1    7.96    0.94
   7  -9   1    8.59    0.66
  -7  -9  -1    8.22    0.71
   7  -9   1    7.72    0.77
  -7  -9  -1    8.22    0.58
   7  -9   1    8.47    0.55
   7  -9   1    8.17    0.69
   8  -9   1    1.89    0.54
   8  -9   1    1.44    0.38
  -8  -9  -1    2.06    0.43
   8  -9   1    2.03    0.37
   8  -9   1    2.16    0.29
   8  -9   1    1.71    0.29
  -8  -9  -1    1.82    0.29
   8  -9   1    2.02    0.33
  -8  -9  -1    1.90    0.34
   9  -9   1    5.29    0.73
   9  -9   1    3.73    0.51
   9  -9   1    4.50    0.39
  -9  -9  -1    3.83    0.46
  -9  -9  -1    3.90    0.39
  -9  -9  -1    3.82    0.36
   9  -9   1    4.82    0.45
   9  -9   1    4.54    0.34
   9  -9   1    4.97    0.41
   5 -10  -1    0.14    0.17
  -5 -10   1    0.04    0.14
   5 -10  -1   -0.10    0.08
   5 -10  -1    0.35    0.60
   5 -10  -1    0.05    0.10
  -5 -10   1    0.07    0.21
   5 -10  -1    0.09    0.13
   5 -10  -1    0.07    0.16
   4 -10  -1    5.80    0.48
   4 -10  -1    5.99    0.71
   4 -10  -1    6.49    0.55
  -4 -10   1    6.21    0.50
   4 -10  -1    6.59    1.43
   4 -10  -1    6.28    0.56
  -4 -10   1    6.06    0.48
  -3 -10   1   18.30    0.93
  -3 -10   1   17.44    0.88
   3 -10  -1   17.04    0.97
   3 -10  -1   17.59    1.68
   3 -10  -1   16.35    0.91
   3 -10  -1   15.26    0.90
   3 -10  -1   15.77    0.90
   2 -10  -1    0.52    0.18
   2 -10  -1    0.75    0.24
  -2 -10   1    0.95    0.23
   2 -10  -1   -0.45    1.26
   1 -10   1    2.07    0.37
   1 -10   1    1.84    0.33
   1 -10   1    1.72    0.30
   1 -10   1    1.77    0.26
   1 -10   1    2.98    0.97
   2 -10   1    4.58    0.94
   2 -10   1    4.10    0.42
   2 -10   1    4.12    0.47
   2 -10   1    4.22    0.49
   2 -10   1    4.02    0.36
   3 -10   1    0.14    0.12
   3 -10   1    0.50    0.70
   3 -10   1    0.15    0.13
   3 -10   1    0.10    0.17
   3 -10   1    0.24    0.15
  -3 -10  -1    0.15    0.16
  -4 -10  -1   11.52    0.71
   4 -10   1   13.84    0.80
   4 -10   1   12.94    0.68
   4 -10   1   11.57    1.23
   4 -10   1   13.71    0.78
   4 -10   1   12.82    0.82
  -5 -10  -1   14.37    0.90
   5 -10   1   19.43    1.27
   5 -10   1   18.48    0.93
   5 -10   1   19.25    0.99
  -5 -10  -1   15.19    0.88
   5 -10   1   16.91    0.89
   5 -10   1   16.88    0.86
 -19   0   2    5.61    0.51
  19   0  -2    5.92    0.46
 -19   0   2    6.00    0.43
 -19   0   2    5.82    0.56
  18   0  -2    1.17    0.22
  18   0  -2    0.70    0.29
 -18   0   2    0.98    0.24
 -18   0   2    0.75    0.27
 -18   0   2    1.14    0.25
  17   0  -2    3.22    0.38
  17   0  -2    2.76    0.41
 -17   0   2    2.05    0.33
 -17   0   2    3.78    0.46
 -17   0   2    2.34    0.40
 -16   0   2    4.32    0.43
 -16   0   2    4.62    0.47
 -16   0   2    2.80    0.45
  16   0  -2    4.55    0.40
  16   0  -2    4.58    0.79
  16   0  -2    4.20    0.47
 -16   0   2    2.51    0.66
 -15   0   2   11.03    0.95
  15   0  -2   14.36    0.79
  15   0  -2   14.62    1.15
 -15   0   2   11.48    0.80
  15   0  -2   12.91    1.10
 -15   0   2   12.22    1.19
 -15   0   2   11.71    1.17
 -14   0   2   17.49    1.14
 -14   0   2   17.53    1.01
  14   0  -2   18.24    0.95
 -14   0   2   17.47    1.43
  14   0  -2   17.79    1.05
 -14   0   2   18.75    1.00
  14   0  -2   16.62    1.26
 -14   0   2   18.67    1.06
 -13   0   2    4.37    0.46
  13   0  -2    4.34    0.31
 -13   0   2    4.71    0.80
 -13   0   2    4.84    0.66
 -13   0   2    5.62    0.98
 -13   0   2    4.94    0.45
 -13   0   2    4.60    0.48
  13   0  -2    4.55    0.47
  13   0  -2    4.69    0.42
  13   0  -2    5.92    0.84
 -12   0   2   59.95    2.62
  12   0  -2   52.96    2.90
 -12   0   2   60.84    2.93
 -12   0   2   62.24    2.63
 -12   0   2   63.00    2.64
 -12   0   2   62.33    2.53
  12   0  -2   60.83    2.91
 -12   0   2   57.09    2.41
  12   0  -2   61.08    2.26
  12   0  -2   61.39    2.41
  12   0  -2   61.90    2.80
 -12   0   2   60.45    2.47
  11   0  -2  119.58    4.37
 -11   0   2  125.10    4.66
  11   0  -2  120.51    4.80
 -11   0   2  117.68    4.48
 -11   0   2  121.09    4.45
  11   0  -2  118.33    4.91
 -11   0   2  123.48    4.97
  11   0  -2  119.58    4.85
 -11   0   2  118.23    4.27
  11   0  -2  118.10    4.29
  11   0  -2  126.00    4.44
 -11   0   2  121.96    4.56
 -11   0   2  118.59    4.65
  10   0  -2   35.21    1.88
  10   0  -2   34.72    1.67
 -10   0   2   35.75    1.78
 -10   0   2   35.19    1.52
 -10   0   2   35.53    1.61
  10   0  -2   35.04    1.64
 -10   0   2   33.04    2.15
  10   0  -2   36.28    1.66
 -10   0   2   37.67    1.46
 -10   0   2   35.17    1.39
  10   0  -2   38.08    1.57
  10   0  -2   35.41    1.59
 -10   0   2   38.80    1.50
  10   0  -2   37.04    1.88
  10   0  -2   36.78    1.58
  10   0  -2   38.56    1.80
 -10   0   2   38.46    1.71
 -10   0   2   32.00    1.82
 -10   0   2   36.46    1.83
 -10   0   2   38.49    1.92
   9   0  -2  393.10   13.44
  -9   0   2  372.93   15.11
  -9   0   2  381.79   13.47
  -9   0   2  359.58   13.26
  -9   0   2  375.64   13.68
  -8   0   2   94.61    3.69
   8   0  -2  101.07    3.62
  -8   0   2   92.14    3.55
  -8   0   2   87.54    3.58
   8   0  -2   94.63    3.62
   8   0  -2   93.62    3.34
  -8   0   2   81.54    3.58
  -8   0   2   92.31    3.51
  -8   0   2   93.76    3.71
  -8   0   2   95.83    3.66
  -8   0   2   91.29    3.59
   8   0  -2   92.07    3.42
  -8   0   2   85.98    3.50
  -8   0   2   88.03    3.46
   8   0  -2   87.92    3.49
   8   0  -2  100.57    3.82
   8   0  -2   95.43    3.39
  -8   0   2   93.25    4.61
   8   0  -2   90.45    3.43
   8   0  -2   90.78    3.56
  -8   0   2   93.53    3.87
   7   0  -2   12.49    0.68
   7   0  -2   11.60    0.77
   7   0  -2   13.29    0.72
  -7   0   2   12.78    0.82
   7   0  -2   13.92    0.84
  -7   0   2   12.55    0.75
   7   0  -2   11.97    0.66
   7   0  -2   11.79    0.80
   7   0  -2   12.42    1.08
  -7   0   2   12.83    0.95
  -7   0   2   13.71    1.66
  -7   0   2   13.85    0.75
   7   0  -2   13.11    0.66
   7   0  -2   13.19    0.63
  -7   0   2   12.70    0.65
  -7   0   2   13.38    0.89
  -7   0   2   13.29    0.79
  -7   0   2   11.60    0.68
   7   0  -2   12.84    0.81
  -7   0   2   12.99    0.64
   7   0  -2   12.77    0.79
  -7   0   2   11.79    0.79
  -7   0   2   13.15    0.71
   7   0  -2   13.56    0.76
   7   0  -2   12.74    0.64
   7   0  -2   13.82    0.78
   7   0  -2   11.89    0.59
  -7   0   2   12.06    0.58
  -7   0   2   12.51    0.61
  -6   0   2   42.02    1.66
  -6   0   2   43.54    2.49
   6   0  -2   40.18    1.80
  -6   0   2   41.70    1.83
  -6   0   2   43.84    1.86
  -6   0   2   40.36    1.72
   6   0  -2   45.34    1.79
   6   0  -2   45.89    1.76
   6   0  -2   44.72    1.84
  -6   0   2   43.90    1.86
   6   0  -2   43.06    1.86
   6   0  -2   44.00    1.72
   6   0  -2   42.25    1.70
   6   0  -2   41.51    1.83
  -6   0   2   47.25    1.85
   6   0  -2   44.61    1.83
  -6   0   2   43.37    1.79
   6   0  -2   38.60    1.66
  -6   0   2   45.32    1.98
   6   0  -2   46.03    1.81
  -6   0   2   42.65    1.75
   6   0  -2   40.40    1.66
  -6   0   2   40.73    1.66
   6   0  -2   42.04    1.99
  -5   0   2   14.43    0.70
  -5   0   2   14.18    0.69
   5   0  -2   15.48    0.74
   5   0  -2   14.19    0.69
  -5   0   2   12.84    0.63
  -5   0   2   13.76    1.27
  -5   0   2   13.14    0.67
   5   0  -2   13.66    0.73
   5   0  -2   14.31    0.76
   5   0  -2   15.01    0.76
   5   0  -2   14.27    0.68
  -5   0   2   14.46    0.75
  -5   0   2   14.84    0.79
   5   0  -2   14.58    0.76
   5   0  -2   15.15    0.79
  -5   0   2   15.02    0.74
   5   0  -2   14.14    0.72
   5   0  -2   13.86    0.86
   5   0  -2   14.17    0.67
  -5   0   2   15.12    0.85
  -5   0   2   13.01    0.75
  -5   0   2   14.03    0.72
  -4   0   2  393.58   13.71
  -4   0   2  385.27   14.12
  -4   0   2  407.70   13.78
  -3   0   2  146.14    5.55
   3   0  -2  151.26    5.22
  -3   0   2  147.46    5.27
  -2   0   2   23.24    0.89
   2   0  -2   23.25    0.89
   2   0  -2   24.09    0.90
  -2   0   2   23.33    0.90
   2   0  -2   24.81    1.15
  -2   0   2   23.57    0.93
   2   0  -2   22.84    0.92
   2   0  -2   23.60    0.94
   2   0  -2   23.07    0.88
   2   0  -2   24.15    0.93
  -2   0   2   22.75    0.93
   1   0  -2    5.11    0.25
   1   0  -2    4.77    0.23
   1   0  -2    5.23    0.27
  -1   0   2    5.55    0.25
   1   0  -2    5.61    0.25
  -1   0   2    5.01    0.26
   1   0  -2    5.74    0.29
   1   0  -2    4.97    0.42
  -1   0   2    4.90    0.24
   1   0  -2    5.28    0.27
   1   0  -2    5.25    0.26
  -1   0   2    5.29    0.27
   1   0  -2    5.37    0.27
   1   0  -2    5.30    0.24
   0   0  -2    5.99    0.28
   0   0   2    6.33    0.28
   0   0   2    6.01    0.27
   0   0  -2    5.92    0.30
   0   0   2    6.36    0.28
   0   0   2    5.88    0.29
   0   0  -2    6.47    0.30
   0   0  -2    6.25    0.27
   0   0   2    6.20    0.34
   0   0  -2    5.89    0.45
   0   0   2    5.69    0.29
   0   0  -2    5.97    0.30
   0   0  -2    6.23    0.27
   0   0  -2    5.91    0.27
   0   0   2    6.26    0.31
   1   0   2  167.10    5.78
  -1   0  -2  170.89    5.78
  -1   0  -2  160.31    5.87
   1   0   2  159.90    5.67
  -1   0  -2  158.33    5.67
  -2   0  -2  336.01   10.98
   2   0   2  312.45   10.81
  -2   0  -2  297.36   11.06
   2   0   2  315.18   10.95
  -2   0  -2  304.06   10.82
   3   0   2   28.31    1.18
   3   0   2   29.95    1.11
   3   0   2   28.22    1.12
  -3   0  -2   27.48    1.20
  -3   0  -2   26.37    1.15
  -3   0  -2   26.86    1.09
  -3   0  -2   26.06    1.47
  -3   0  -2   28.34    1.18
   3   0   2   26.05    1.17
  -3   0  -2   28.47    1.18
  -3   0  -2   28.52    1.21
  -3   0  -2   27.26    1.17
   3   0   2   26.88    1.08
   3   0   2   25.39    1.10
  -3   0  -2   28.52    1.30
  -3   0  -2   27.35    1.11
   3   0   2   26.93    1.29
   3   0   2   28.05    1.20
   3   0   2   27.97    1.15
   4   0   2  196.52    6.86
  -4   0  -2  192.05    6.88
  -4   0  -2  190.81    7.07
   4   0   2  193.17    7.10
  -4   0  -2  193.14    7.34
  -5   0  -2   92.19    3.36
  -5   0  -2   91.97    3.43
   5   0   2   92.72    3.81
  -5   0  -2  101.13    3.64
  -5   0  -2   96.57    3.62
   5   0   2   90.73    3.59
   5   0   2   92.58    3.39
  -5   0  -2   97.27    3.79
  -5   0  -2   93.25    4.12
  -5   0  -2   93.92    3.57
  -5   0  -2   92.14    3.59
  -5   0  -2   93.77    3.46
   5   0   2   89.92    3.62
  -5   0  -2   91.85    3.54
   5   0   2   94.31    3.52
  -5   0  -2   89.65    3.37
  -6   0  -2  185.58    8.12
  -6   0  -2  202.94    6.98
  -6   0  -2  192.21    7.23
   6   0   2  185.51    7.27
  -6   0  -2  196.65    7.21
   6   0   2  181.83    7.04
  -6   0  -2  183.28    6.83
   6   0   2  201.59    6.95
  -7   0  -2   33.55    1.47
   7   0   2   32.78    1.53
   7   0   2   33.10    1.49
   7   0   2   34.00    1.61
  -7   0  -2   32.42    1.37
  -7   0  -2   33.40    1.50
  -7   0  -2   34.90    1.56
  -7   0  -2   35.81    1.91
  -7   0  -2   35.55    1.68
   7   0   2   31.50    1.38
   7   0   2   32.08    1.45
  -7   0  -2   32.34    1.29
   7   0   2   33.57    1.63
   7   0   2   32.95    1.38
  -7   0  -2   33.15    1.36
  -7   0  -2   31.14    1.46
  -7   0  -2   35.13    1.64
  -7   0  -2   34.88    1.67
  -7   0  -2   33.18    1.33
  -7   0  -2   34.03    1.67
  -7   0  -2   33.88    2.40
   8   0   2   29.10    1.34
   8   0   2   28.19    1.48
  -8   0  -2   26.64    1.18
  -8   0  -2   29.00    1.48
  -8   0  -2   26.60    1.10
   8   0   2   26.18    1.40
  -8   0  -2   22.16    2.18
   8   0   2   28.31    1.38
   8   0   2   27.37    1.16
  -8   0  -2   29.13    1.54
  -8   0  -2   34.01    1.89
  -8   0  -2   26.86    1.13
   8   0   2   26.22    1.20
   8   0   2   27.88    1.48
   8   0   2   26.82    1.28
  -8   0  -2   25.05    1.73
  -8   0  -2   27.42    1.37
  -8   0  -2   27.34    1.50
  -8   0  -2   26.66    1.19
  -8   0  -2   25.22    1.56
  -8   0  -2   25.81    1.74
   8   0   2   28.82    1.30
   8   0   2   27.75    1.21
   8   0   2   26.29    1.12
  -9   0  -2   55.93    3.01
   9   0   2   58.20    2.24
  -9   0  -2   61.98    2.74
   9   0   2   58.90    2.33
   9   0   2   57.57    2.29
   9   0   2   59.60    2.65
  -9   0  -2   55.51    2.41
  -9   0  -2   58.80    2.71
  -9   0  -2   55.68    2.11
  -9   0  -2   57.45    2.20
  -9   0  -2   58.28    2.41
  -9   0  -2   56.32    2.28
   9   0   2   57.08    2.40
   9   0   2   57.54    2.59
  -9   0  -2   62.09    2.66
   9   0   2   61.27    2.55
  -9   0  -2   58.72    2.51
   9   0   2   56.82    2.30
   9   0   2   58.12    2.42
   9   0   2   56.34    2.13
   9   0   2   58.42    2.20
  -9   0  -2   58.08    2.17
   9   0   2   55.53    2.27
   9   0   2   57.53    2.65
 -10   0  -2    4.99    0.73
 -10   0  -2    4.14    0.37
 -10   0  -2    4.22    0.28
  10   0   2    4.13    0.38
 -10   0  -2    3.73    0.52
  10   0   2    4.51    0.62
  10   0   2    4.34    0.40
 -10   0  -2    5.16    0.60
 -10   0  -2    5.55    1.20
  10   0   2    3.99    0.28
  10   0   2    4.42    0.37
  10   0   2    3.88    0.38
 -10   0  -2    4.18    0.49
 -10   0  -2    5.42    0.82
 -10   0  -2    4.71    0.69
  10   0   2    4.64    0.46
 -10   0  -2    4.73    0.41
  10   0   2    4.36    0.38
  10   0   2    4.15    0.64
  10   0   2    5.46    0.42
  11   0   2   61.87    3.08
 -11   0  -2   60.72    3.10
 -11   0  -2   70.90    2.84
  11   0   2   68.59    2.80
 -11   0  -2   66.44    2.64
  11   0   2   66.19    2.66
  11   0   2   68.47    2.97
 -11   0  -2   66.20    2.42
 -11   0  -2   66.35    2.57
  11   0   2   66.32    2.58
 -11   0  -2   71.41    3.23
 -11   0  -2   60.98    3.70
  11   0   2   67.31    2.43
 -11   0  -2   66.04    2.76
  11   0   2   64.28    2.63
  11   0   2   64.75    2.60
 -11   0  -2   61.51    3.04
  12   0   2   32.35    1.71
 -12   0  -2   32.90    1.53
 -12   0  -2   31.71    1.45
  12   0   2   32.58    1.83
 -12   0  -2   35.20    1.68
  12   0   2   34.63    1.69
 -12   0  -2   34.49    2.06
  12   0   2   32.40    1.56
 -12   0  -2   35.30    1.74
 -13   0  -2    0.58    0.39
 -13   0  -2    0.02    0.22
  13   0   2    0.34    0.27
  13   0   2    0.32    0.17
  13   0   2    0.37    0.23
  13   0   2    0.36    0.20
 -13   0  -2    0.26    0.17
 -13   0  -2    0.44    0.26
 -13   0  -2    0.11    0.16
  14   0   2   12.47    0.92
 -14   0  -2   12.42    0.81
  14   0   2   12.67    0.79
 -14   0  -2   13.48    0.94
 -14   0  -2   12.74    1.22
  14   0   2   12.08    1.05
 -14   0  -2   13.00    0.77
  14   0   2   12.47    0.84
 -14   0  -2   11.23    0.91
  15   0   2    0.13    0.34
 -15   0  -2   -0.05    0.18
 -15   0  -2    0.08    0.13
  15   0   2    0.02    0.13
 -15   0  -2    0.16    0.51
  15   0   2    0.34    0.23
  15   0   2    0.06    0.12
 -15   0  -2    0.17    0.23
 -15   0  -2   -0.01    0.15
 -16   0  -2    5.71    0.73
 -16   0  -2    4.94    0.48
  16   0   2    4.50    0.47
 -16   0  -2    4.88    0.44
  17   0   2    1.83    0.30
 -17   0  -2    1.56    0.34
 -17   0  -2    2.24    0.33
  18   0   2    0.82    0.21
 -18   0  -2    1.03    0.27
 -18   0  -2    1.48    0.25
 -18   0  -2    1.15    0.25
 -19   0  -2    7.03    0.72
  19   0   2    7.90    0.52
 -19   0  -2    7.01    0.52
 -19  -1   2    4.28    0.43
  19  -1  -2    3.27    0.36
 -19  -1   2    3.89    0.33
 -19  -1   2    3.57    0.34
 -19   1   2    3.68    0.34
 -19   1   2    3.39    0.44
  19   1  -2    3.85    0.37
  19   1  -2    3.32    0.34
 -18  -1   2    3.10    0.45
 -18  -1   2    3.48    0.43
 -18  -1   2    2.68    0.33
  18  -1  -2    2.83    0.39
 -18   1   2    1.99    0.37
  18   1  -2    3.20    0.32
  18   1  -2    3.27    0.42
 -18   1   2    3.65    0.37
  17  -1  -2   15.71    0.96
 -17  -1   2   15.21    0.86
 -17  -1   2   15.59    1.00
 -17  -1   2   14.72    0.89
 -17   1   2   16.51    1.04
  17   1  -2   15.53    0.92
 -17   1   2   16.12    0.88
  17   1  -2   15.34    0.82
 -17   1   2   14.88    0.86
  16  -1  -2    0.89    0.26
  16  -1  -2    0.99    0.40
 -16  -1   2    1.11    0.29
 -16  -1   2    0.60    0.18
 -16  -1   2    0.88    0.28
 -16   1   2    1.09    0.52
 -16   1   2    1.83    0.34
 -16   1   2    1.57    0.37
 -16   1   2    0.99    0.25
  16   1  -2    1.51    0.29
  16   1  -2    0.84    0.23
  16   1  -2    0.78    0.37
  15  -1  -2    4.54    0.76
 -15  -1   2    4.24    0.60
 -15   1   2    6.26    1.07
 -15   1   2    6.30    0.59
 -15   1   2    7.86    0.95
  15   1  -2    5.29    0.80
 -14  -1   2    1.78    0.33
  14  -1  -2    2.00    0.32
 -14  -1   2    1.95    0.54
 -14  -1   2    2.40    0.37
 -14  -1   2    2.98    0.50
 -14  -1   2    2.31    0.45
  14  -1  -2    2.30    0.61
  14  -1  -2    3.41    0.52
  14  -1  -2    3.43    0.42
  14  -1  -2    1.90    0.38
  14  -1  -2    2.08    0.49
  14   1  -2    2.65    0.28
 -14   1   2    2.66    0.25
 -14   1   2    2.24    0.34
 -14   1   2    2.04    0.42
  14   1  -2    2.87    0.57
 -14   1   2    2.45    0.60
  14   1  -2    3.25    0.48
 -14   1   2    1.96    0.37
  14   1  -2    2.64    0.35
 -14   1   2    2.55    0.38
  13  -1  -2   29.52    1.44
 -13  -1   2   29.11    1.54
  13  -1  -2   28.43    1.33
  13  -1  -2   26.09    1.63
  13  -1  -2   27.62    1.88
  13  -1  -2   28.32    1.27
 -13  -1   2   27.32    1.36
 -13  -1   2   28.92    1.33
 -13  -1   2   29.38    1.49
  13  -1  -2   27.06    1.48
 -13  -1   2   27.24    1.76
  13   1  -2   26.49    1.26
 -13   1   2   27.16    1.36
  13   1  -2   25.34    1.20
 -13   1   2   25.42    1.75
  13   1  -2   25.85    1.13
  13   1  -2   25.43    1.34
 -13   1   2   26.42    1.11
 -13   1   2   27.02    1.40
 -13   1   2   26.04    1.28
 -13   1   2   27.12    1.49
  13   1  -2   24.91    1.58
 -13   1   2   30.17    1.45
 -13   1   2   26.82    1.31
  12  -1  -2   22.98    1.42
  12  -1  -2   19.48    1.52
  12  -1  -2   22.59    1.09
  12  -1  -2   21.65    1.11
 -12  -1   2   21.83    1.29
  12  -1  -2   21.06    1.56
  12  -1  -2   23.96    1.29
 -12  -1   2   22.21    1.50
 -12  -1   2   28.98    3.42
  12   1  -2   22.93    1.08
 -12   1   2   23.46    1.22
  12   1  -2   22.81    1.17
  12   1  -2   22.75    1.71
 -12   1   2   25.00    1.50
  12   1  -2   23.40    1.04
 -12   1   2   24.08    1.36
  12   1  -2   22.59    1.38
 -12   1   2   21.85    1.11
  12   1  -2   19.52    1.29
  12   1  -2   21.69    1.48
 -12   1   2   22.74    1.54
 -12   1   2   22.17    0.97
 -12   1   2   22.03    1.01
 -12   1   2   24.06    1.31
 -12   1   2   16.88    1.83
  12   1  -2   23.82    1.16
 -12   1   2   17.85    2.74
 -12   1   2   22.75    1.06
  12   1  -2   20.84    1.52
 -11  -1   2    1.88    0.49
  11  -1  -2    1.80    0.28
 -11  -1   2    1.70    0.38
 -11  -1   2    2.35    0.33
  11  -1  -2    2.36    0.40
 -11  -1   2    1.95    0.35
 -11  -1   2    2.95    1.57
  11  -1  -2    2.55    0.53
  11  -1  -2    2.74    0.51
  11  -1  -2    2.08    0.35
  11  -1  -2    2.68    0.45
 -11  -1   2    2.51    0.45
 -11  -1   2    1.90    0.35
  11  -1  -2    2.32    0.42
  11  -1  -2    2.21    0.33
 -11   1   2    1.25    0.35
 -11   1   2    2.29    0.35
 -11   1   2    1.98    0.22
 -11   1   2    1.97    0.33
 -11   1   2    2.06    0.28
  11   1  -2    1.68    0.35
 -11   1   2    2.09    0.47
 -11   1   2    1.96    0.49
  11   1  -2    1.66    0.28
  11   1  -2    1.70    0.27
  11   1  -2    1.50    0.41
  11   1  -2    1.38    0.36
  11   1  -2    0.92    0.56
 -11   1   2    1.41    0.32
 -11   1   2    1.68    0.33
 -11   1   2    2.00    0.31
  11   1  -2    1.88    0.33
  11   1  -2    1.52    0.38
 -11   1   2    2.12    0.41
  11   1  -2    1.65    0.24
 -11   1   2    2.35    0.29
  11   1  -2    2.50    0.39
 -11   1   2    2.64    0.53
 -11   1   2    1.95    0.41
 -11   1   2    2.16    0.80
 -11   1   2    0.65    0.98
 -11   1   2    2.02    0.30
  11   1  -2    1.79    0.21
  11   1  -2    2.59    0.43
  10  -1  -2   16.16    1.37
  10  -1  -2   16.13    0.83
 -10  -1   2   16.52    0.90
  10  -1  -2   17.99    0.96
 -10  -1   2   15.35    0.94
 -10  -1   2   15.65    0.92
  10  -1  -2   16.26    0.92
  10  -1  -2   16.36    1.15
 -10  -1   2   17.40    2.20
 -10  -1   2   15.98    0.85
 -10  -1   2   16.43    1.12
  10  -1  -2   15.85    1.04
 -10  -1   2   15.09    0.86
  10   1  -2   16.10    0.87
 -10   1   2   18.61    1.19
 -10   1   2   16.47    1.00
  10   1  -2   17.44    0.88
  10   1  -2   15.62    0.72
 -10   1   2   17.63    0.89
 -10   1   2   15.55    0.71
 -10   1   2   13.64    1.63
 -10   1   2   14.87    1.29
 -10   1   2   15.87    0.96
 -10   1   2   14.21    0.96
  10   1  -2   16.10    1.01
  10   1  -2   15.91    0.93
  10   1  -2   16.48    1.10
  10   1  -2   16.53    0.88
 -10   1   2   16.07    0.84
 -10   1   2   17.16    0.79
 -10   1   2   16.95    1.06
  10   1  -2   16.00    1.17
 -10   1   2   16.83    0.86
 -10   1   2   16.49    0.92
  10   1  -2   16.63    1.07
  10   1  -2   15.28    0.77
 -10   1   2   17.06    0.82
 -10   1   2   15.79    0.82
  10   1  -2   16.44    0.82
 -10   1   2   17.27    1.13
 -10   1   2   16.65    1.16
  10   1  -2   16.01    0.96
   9  -1  -2    0.85    0.27
  -9  -1   2    0.52    0.19
   9  -1  -2    0.97    0.28
  -9  -1   2    0.74    0.26
  -9  -1   2    1.06    0.24
   9  -1  -2    0.85    0.24
  -9  -1   2    0.40    0.57
  -9  -1   2    0.91    0.25
  -9  -1   2    0.88    0.23
  -9  -1   2    0.85    0.27
  -9  -1   2    0.78    0.29
  -9  -1   2    0.27    0.99
  -9  -1   2    0.80    0.25
  -9  -1   2    1.01    0.23
   9  -1  -2    0.91    0.25
   9  -1  -2    0.50    0.23
   9   1  -2    0.79    0.26
   9   1  -2    0.46    0.18
  -9   1   2    0.03    0.45
  -9   1   2    0.83    0.18
   9   1  -2    0.62    0.22
  -9   1   2    0.62    0.18
   9   1  -2    0.37    0.19
  -9   1   2    1.09    0.19
  -9   1   2    0.70    0.30
  -9   1   2    0.27    0.19
  -9   1   2    1.20    0.17
  -9   1   2    0.65    0.18
  -9   1   2    0.69    0.23
   9   1  -2    0.58    0.13
  -9   1   2    0.61    0.25
   9   1  -2    0.50    0.16
   9   1  -2    0.58    0.15
   9   1  -2    0.59    0.35
  -9   1   2    0.38    0.18
   9   1  -2    0.46    0.15
   9   1  -2    0.90    0.23
  -9   1   2    0.30    0.58
  -9   1   2    1.18    0.21
   9   1  -2    0.53    0.14
  -8  -1   2    1.24    0.27
  -8  -1   2    2.05    0.36
   8  -1  -2    1.15    0.25
  -8  -1   2    1.17    0.28
   8  -1  -2    1.24    0.29
   8  -1  -2    1.35    0.31
   8  -1  -2    1.69    0.33
  -8  -1   2    1.47    0.28
  -8  -1   2    1.36    0.35
  -8  -1   2    0.09    0.79
   8  -1  -2    1.19    0.32
  -8  -1   2    1.68    0.49
   8   1  -2    1.84    0.33
  -8   1   2    2.00    0.43
   8   1  -2    1.37    0.30
   8   1  -2    1.34    0.30
  -8   1   2    1.29    0.30
   8   1  -2    1.71    0.23
  -8   1   2    2.32    0.36
  -8   1   2    1.31    0.21
  -8   1   2    1.82    0.32
  -8   1   2    1.26    0.47
  -8   1   2    1.80    0.22
   8   1  -2    1.74    0.23
  -8   1   2    1.69    0.22
  -8   1   2    1.45    0.45
   8   1  -2    1.57    0.40
   8   1  -2    1.73    0.30
  -8   1   2    1.92    0.26
   8   1  -2    1.63    0.25
   8   1  -2    1.81    0.34
   8   1  -2    1.56    0.25
  -8   1   2    1.75    0.35
   8   1  -2    1.48    0.27
   7  -1  -2   42.11    1.79
   7  -1  -2   42.54    1.91
  -7  -1   2   41.43    1.75
   7  -1  -2   41.99    1.76
   7  -1  -2   42.03    1.87
   7  -1  -2   45.31    1.90
  -7  -1   2   46.20    2.63
  -7  -1   2   47.66    2.02
  -7  -1   2   47.51    1.83
   7  -1  -2   40.97    1.82
  -7  -1   2   45.58    1.84
  -7  -1   2   40.01    1.84
  -7  -1   2   46.09    1.96
   7  -1  -2   41.07    1.97
   7   1  -2   43.24    1.86
   7   1  -2   41.20    2.15
   7   1  -2   42.67    1.66
   7   1  -2   42.11    1.89
  -7   1   2   44.98    2.19
  -7   1   2   43.83    1.95
  -7   1   2   44.20    1.68
   7   1  -2   43.97    1.82
   7   1  -2   44.24    1.91
   7   1  -2   42.15    1.69
  -7   1   2   43.69    1.71
  -7   1   2   44.41    1.98
  -7   1   2   44.36    1.75
   7   1  -2   40.98    1.77
  -7   1   2   41.06    1.84
   7   1  -2   41.43    2.29
  -7   1   2   45.71    1.72
  -7   1   2   44.18    1.81
  -7   1   2   46.52    1.86
   7   1  -2   44.79    1.86
  -7   1   2   44.02    1.94
   7   1  -2   43.85    1.94
  -7   1   2   42.96    1.97
   6  -1  -2   90.09    3.37
   6  -1  -2   90.68    3.29
  -6  -1   2   80.11    3.36
  -6  -1   2   87.40    3.29
  -6  -1   2   89.19    3.28
  -6  -1   2   83.07    3.19
  -6  -1   2   94.56    3.32
  -6  -1   2   91.95    4.00
   6  -1  -2   88.68    3.49
  -6  -1   2   95.37    3.45
  -6   1   2   87.49    3.21
  -6   1   2   88.50    3.18
   6   1  -2   87.80    3.20
  -6   1   2   92.03    3.32
   6   1  -2   82.16    3.16
   6   1  -2   85.39    3.30
  -6   1   2   94.36    3.57
  -6   1   2   90.80    3.41
   6   1  -2   85.32    3.42
   6   1  -2   84.75    3.21
  -6   1   2   88.22    3.59
  -6   1   2   94.44    3.43
  -6   1   2   86.34    3.21
  -6   1   2   90.60    3.44
  -6   1   2   86.77    3.28
  -6   1   2   88.96    3.16
   6   1  -2   86.70    3.36
   6   1  -2   89.01    3.36
   6   1  -2   88.95    3.29
  -6   1   2   79.40    3.29
  -5  -1   2   68.65    2.60
   5  -1  -2   71.87    2.62
  -5  -1   2   69.88    2.63
  -5  -1   2   73.93    3.19
   5  -1  -2   71.30    2.69
  -5  -1   2   70.94    2.72
   5  -1  -2   74.03    2.70
  -5  -1   2   76.84    2.73
  -5  -1   2   71.03    2.71
  -5   1   2   74.03    2.70
  -5   1   2   72.54    2.63
  -5   1   2   65.66    2.56
  -5   1   2   67.92    2.61
  -5   1   2   66.41    2.89
   5   1  -2   67.93    2.66
  -5   1   2   67.63    2.71
   5   1  -2   68.81    2.56
  -5   1   2   70.83    2.56
  -5   1   2   64.12    2.76
   5   1  -2   69.42    2.69
   5   1  -2   71.33    2.66
  -5   1   2   71.83    2.61
  -5   1   2   62.51    3.51
   4  -1  -2    2.45    0.39
  -4  -1   2    2.21    0.31
   4  -1  -2    2.78    0.23
   4  -1  -2    3.20    0.23
   4  -1  -2    3.51    0.33
  -4  -1   2    3.31    0.28
   4  -1  -2    2.84    0.30
   4  -1  -2    2.83    0.22
  -4  -1   2    3.07    0.22
  -4  -1   2    3.07    0.22
   4  -1  -2    3.28    0.32
  -4  -1   2    2.69    0.23
  -4  -1   2    2.79    0.23
   4  -1  -2    2.93    0.32
   4  -1  -2    3.12    0.28
  -4  -1   2    3.00    0.30
   4  -1  -2    3.27    0.33
  -4  -1   2    3.54    0.58
   4   1  -2    3.17    0.28
   4   1  -2    3.28    0.21
  -4   1   2    2.82    0.76
  -4   1   2    3.37    0.29
   4   1  -2    2.97    0.24
  -4   1   2    3.46    0.30
  -4   1   2    3.37    0.25
  -4   1   2    3.27    0.24
  -4   1   2    3.33    0.22
  -4   1   2    2.98    0.22
   4   1  -2    3.25    0.25
   4   1  -2    3.13    0.23
   4   1  -2    2.99    0.21
  -4   1   2    3.23    0.23
   4   1  -2    3.57    0.29
  -4   1   2    3.13    0.40
   4   1  -2    3.06    0.23
   4   1  -2    3.20    0.22
   4   1  -2    3.19    0.29
   4   1  -2    3.25    0.28
   4   1  -2    2.97    0.22
  -4   1   2    3.26    0.30
  -4   1   2    2.86    0.31
   3  -1  -2  103.34    4.06
  -3  -1   2  115.72    4.22
   3  -1  -2  106.09    3.90
  -3  -1   2  108.59    3.83
  -3  -1   2  108.78    3.91
  -3  -1   2  101.99    3.78
   3   1  -2  114.01    3.88
  -3   1   2  110.11    3.89
  -3   1   2  113.12    4.05
   2  -1  -2   56.42    2.30
  -2  -1   2   60.67    2.06
   2  -1  -2   57.28    2.30
   2  -1  -2   55.21    2.14
   2   1  -2   59.34    2.10
  -2   1   2   60.31    2.11
  -1  -1   2   94.07    3.34
   1  -1  -2   94.53    3.51
   1   1  -2   95.10    3.33
   1   1  -2  100.53    3.36
  -1   1   2  100.91    3.40
  -1   1   2   91.25    3.35
   1   1  -2   94.60    3.36
   0  -1  -2   10.22    0.50
   0  -1  -2    9.39    0.39
   0  -1  -2    9.48    0.43
   0  -1  -2    9.48    0.44
   0  -1   2   11.11    0.60
   0  -1  -2   10.27    0.64
   0  -1   2    9.64    0.40
   0  -1   2   10.39    0.47
   0  -1   2   10.02    0.51
   0  -1  -2    9.99    0.58
   0  -1   2   10.07    0.46
   0  -1  -2    9.60    0.45
   0  -1  -2   10.25    0.57
   0   1  -2   12.16    0.47
   0   1   2   10.65    0.46
   0   1  -2   11.99    0.43
   0   1   2   10.63    0.48
   0   1   2   11.89    0.47
   1  -1   2   45.18    1.70
  -1  -1  -2   38.30    1.97
   1  -1   2   43.23    1.73
   1   1   2   44.27    1.56
   1   1   2   42.21    1.64
  -1   1  -2   41.88    1.55
   1   1   2   41.99    1.57
  -1   1  -2   40.90    1.58
   1   1   2   41.33    1.62
   1   1   2   45.83    1.73
  -1   1  -2   46.14    1.59
  -1   1  -2   43.53    1.70
  -1   1  -2   39.64    1.54
  -2  -1  -2  210.29    7.29
   2  -1   2  210.82    7.31
   2  -1   2  197.95    7.54
  -2  -1  -2  211.68    7.56
  -2   1  -2  226.10    7.37
   2   1   2  201.95    7.32
  -2   1  -2  214.81    7.53
  -3  -1  -2  105.44    4.02
   3  -1   2  102.83    3.95
   3  -1   2  103.45    3.66
  -3  -1  -2  102.76    3.65
  -3  -1  -2  108.43    3.87
   3   1   2  103.30    3.83
  -3   1  -2   99.98    3.90
  -3   1  -2  100.95    3.71
  -3   1  -2   98.26    3.57
   3   1   2   96.88    3.67
  -3   1  -2   95.60    4.11
   4  -1   2  298.36   10.43
  -4  -1  -2  291.58   11.05
  -4  -1  -2  320.89   10.70
   4  -1   2  290.60   10.78
  -4  -1  -2  295.98   10.42
   4   1   2  304.18   10.46
   4   1   2  298.90   10.62
  -4   1  -2  294.76   10.71
  -4   1  -2  288.56   11.01
  -4   1  -2  301.42   10.49
   5  -1   2   41.10    1.92
   5  -1   2   43.97    1.92
  -5  -1  -2   43.28    1.75
  -5  -1  -2   41.66    1.68
  -5  -1  -2   43.29    1.81
  -5  -1  -2   44.99    1.92
   5  -1   2   46.33    1.87
  -5  -1  -2   42.04    1.70
  -5  -1  -2   44.70    1.93
   5  -1   2   46.62    1.83
   5  -1   2   44.19    1.70
  -5  -1  -2   41.46    1.66
  -5  -1  -2   42.68    2.30
   5  -1   2   41.33    1.78
   5  -1   2   43.58    1.80
   5  -1   2   41.95    1.87
   5  -1   2   45.82    2.19
   5  -1   2   44.64    1.72
   5   1   2   39.22    1.64
  -5   1  -2   43.47    1.85
   5   1   2   42.97    1.73
   5   1   2   42.74    1.72
  -5   1  -2   44.58    1.75
  -5   1  -2   41.25    1.64
  -5   1  -2   43.54    1.86
  -5   1  -2   43.51    2.91
  -5   1  -2   43.73    1.88
  -5   1  -2   43.35    2.06
   5   1   2   42.39    2.02
  -5   1  -2   42.91    1.84
   5   1   2   41.86    1.81
  -5   1  -2   40.77    1.80
  -5   1  -2   42.67    1.72
   5   1   2   43.58    1.80
  -5   1  -2   44.50    1.91
  -5   1  -2   38.97    1.62
   5   1   2   41.64    1.69
   5   1   2   45.06    1.87
   5   1   2   40.67    1.64
   5   1   2   41.97    1.84
  -6  -1  -2  107.91    4.05
  -6  -1  -2  108.44    4.13
   6  -1   2  112.54    4.09
  -6  -1  -2  113.77    4.50
  -6  -1  -2  113.59    4.09
  -6  -1  -2  112.64    4.29
  -6  -1  -2  112.69    4.24
  -6  -1  -2  111.45    4.33
  -6  -1  -2  105.37    4.11
   6  -1   2  115.10    4.19
  -6  -1  -2  113.04    4.20
  -6  -1  -2  117.58    4.87
   6  -1   2  108.95    4.05
  -6   1  -2  121.39    4.56
   6   1   2  109.41    3.99
  -6   1  -2  104.71    3.99
  -6   1  -2  111.41    4.25
   6   1   2  105.86    4.48
   6   1   2  113.20    4.19
  -6   1  -2  117.55    4.26
  -6   1  -2  116.90    4.32
   6   1   2  107.80    4.28
  -6   1  -2  106.31    3.93
   6   1   2  103.97    4.22
  -6   1  -2  106.04    4.23
   6   1   2  105.56    3.94
  -6   1  -2  108.08    3.96
  -6   1  -2  110.90    3.99
  -7  -1  -2    1.93    0.37
   7  -1   2    2.02    0.36
  -7  -1  -2    1.99    0.33
   7  -1   2    1.40    0.27
  -7  -1  -2    1.64    0.31
   7  -1   2    1.36    0.45
   7  -1   2    1.50    0.29
  -7  -1  -2    1.90    0.53
   7  -1   2    2.05    0.41
  -7  -1  -2    2.14    0.37
  -7  -1  -2    2.13    0.44
  -7  -1  -2    1.69    0.74
   7  -1   2    1.41    0.27
   7  -1   2    2.02    0.38
   7   1   2    1.20    0.21
  -7   1  -2    1.21    0.52
  -7   1  -2    1.29    0.32
   7   1   2    1.53    0.33
  -7   1  -2    1.19    0.18
   7   1   2    1.71    0.24
  -7   1  -2    1.20    0.21
  -7   1  -2    1.31    0.22
  -7   1  -2    1.01    0.23
   7   1   2    1.12    0.25
   7   1   2    1.42    0.24
  -7   1  -2    1.11    0.29
  -7   1  -2    1.52    0.28
   7   1   2    1.33    0.26
  -7   1  -2    0.72    0.34
   7   1   2    1.23    0.23
  -7   1  -2    1.66    0.36
   7   1   2    1.33    0.20
   7   1   2    1.77    0.28
  -7   1  -2    1.87    0.41
  -7   1  -2    1.24    0.20
   7   1   2    1.14    0.31
   8  -1   2   44.91    2.20
  -8  -1  -2   48.43    2.27
  -8  -1  -2   43.82    1.98
  -8  -1  -2   49.18    2.97
  -8  -1  -2   45.75    2.14
   8  -1   2   46.57    2.10
   8  -1   2   48.89    2.20
  -8  -1  -2   44.69    2.44
   8  -1   2   45.91    1.98
  -8  -1  -2   43.99    1.99
  -8  -1  -2   46.36    2.20
  -8   1  -2   46.54    2.16
   8   1   2   47.05    2.01
  -8   1  -2   45.46    1.80
   8   1   2   46.00    1.97
   8   1   2   47.32    1.95
  -8   1  -2   44.23    2.16
  -8   1  -2   46.54    2.00
  -8   1  -2   42.05    1.92
  -8   1  -2   46.27    1.84
  -8   1  -2   45.33    1.95
   8   1   2   49.86    1.89
   8   1   2   46.53    2.16
   8   1   2   44.86    1.78
   8   1   2   42.73    1.90
  -8   1  -2   47.00    2.19
   8   1   2   45.79    2.09
  -8   1  -2   45.53    1.86
   8   1   2   45.35    1.82
  -8   1  -2   46.97    2.21
   8   1   2   46.30    1.88
  -8   1  -2   46.04    1.77
  -8   1  -2   46.06    2.46
  -8   1  -2   46.94    2.11
   9  -1   2   28.27    1.37
  -9  -1  -2   27.11    1.24
  -9  -1  -2   26.44    2.42
  -9  -1  -2   27.50    1.31
  -9  -1  -2   27.98    1.46
   9  -1   2   31.38    1.90
  -9  -1  -2   28.12    1.55
  -9  -1  -2   27.94    1.61
   9  -1   2   27.36    1.29
  -9  -1  -2   26.61    2.00
  -9  -1  -2   27.52    1.63
   9  -1   2   29.47    1.64
   9  -1   2   29.16    1.52
   9  -1   2   26.41    1.72
   9   1   2   29.12    1.57
   9   1   2   28.27    1.34
  -9   1  -2   26.78    1.45
  -9   1  -2   27.49    1.65
   9   1   2   26.29    1.54
   9   1   2   24.39    1.28
  -9   1  -2   29.25    1.21
  -9   1  -2   28.34    1.42
  -9   1  -2   29.33    1.28
  -9   1  -2   28.13    1.62
   9   1   2   29.52    1.29
   9   1   2   28.52    1.43
  -9   1  -2   27.62    1.48
   9   1   2   27.36    1.28
  -9   1  -2   28.56    1.26
   9   1   2   28.30    1.39
  -9   1  -2   26.07    1.33
   9   1   2   26.11    1.27
   9   1   2   29.93    1.38
  -9   1  -2   28.96    1.31
  -9   1  -2   28.10    1.57
  -9   1  -2   29.90    2.00
  -9   1  -2   28.88    1.61
  -9   1  -2   27.39    1.37
  -9   1  -2   28.13    1.17
 -10  -1  -2    8.96    0.85
 -10  -1  -2    8.23    0.57
 -10  -1  -2    8.69    0.81
 -10  -1  -2    9.03    0.88
  10  -1   2    7.65    0.79
  10  -1   2    9.08    0.59
  10  -1   2    9.57    0.63
 -10  -1  -2    9.01    0.63
  10  -1   2    9.05    0.77
  10  -1   2    9.05    0.85
 -10  -1  -2    7.69    0.55
 -10  -1  -2    8.02    1.38
 -10  -1  -2    8.09    0.54
  10  -1   2    8.97    0.69
 -10  -1  -2    8.90    0.69
 -10  -1  -2    8.50    0.72
 -10  -1  -2    8.54    1.76
 -10  -1  -2    9.01    0.67
 -10   1  -2    7.52    0.67
 -10   1  -2    8.07    1.08
 -10   1  -2    8.51    0.68
 -10   1  -2    9.36    0.78
  10   1   2    7.67    0.65
  10   1   2    9.22    0.67
 -10   1  -2    8.65    0.70
  10   1   2    8.24    0.46
  10   1   2    8.27    0.53
 -10   1  -2    8.77    0.66
 -10   1  -2    9.13    0.46
 -10   1  -2    8.55    0.83
 -10   1  -2    9.37    0.86
 -10   1  -2    8.56    0.57
  10   1   2    9.07    0.61
  10   1   2    7.92    0.50
  10   1   2    7.56    0.77
 -10   1  -2    8.86    0.53
  10   1   2    7.99    0.57
 -10   1  -2    7.42    1.27
 -10   1  -2    8.03    0.55
  10   1   2    8.23    0.61
 -10   1  -2    8.84    0.50
  10   1   2    8.04    0.63
  10   1   2    8.38    0.70
 -10   1  -2    8.55    0.81
 -10   1  -2    9.06    0.60
  10   1   2    8.42    0.96
 -11  -1  -2   21.97    1.01
  11  -1   2   22.64    1.36
  11  -1   2   20.74    1.04
 -11  -1  -2   19.96    1.04
  11  -1   2   20.62    1.44
  11  -1   2   22.34    1.10
 -11  -1  -2   19.39    1.19
 -11  -1  -2   22.29    1.50
  11  -1   2   22.26    1.21
 -11  -1  -2   20.13    1.22
 -11  -1  -2   20.90    2.70
 -11  -1  -2   22.39    1.14
 -11  -1  -2   21.54    1.03
 -11  -1  -2   21.62    1.15
 -11   1  -2   15.46    2.04
 -11   1  -2   19.40    0.86
  11   1   2   19.11    1.14
  11   1   2   18.56    1.09
 -11   1  -2   16.61    1.39
 -11   1  -2   19.57    1.40
 -11   1  -2   19.50    1.14
  11   1   2   20.03    1.24
  11   1   2   19.10    1.04
 -11   1  -2   19.78    0.92
  11   1   2   19.45    1.06
 -11   1  -2   18.88    1.14
 -11   1  -2   19.16    1.01
 -11   1  -2   18.89    1.26
  11   1   2   18.62    0.87
  11   1   2   20.64    1.00
 -11   1  -2   19.63    0.95
  11   1   2   20.03    0.95
 -11   1  -2   20.56    1.05
  11   1   2   20.20    1.20
  11   1   2   18.89    1.39
 -11   1  -2   18.30    1.06
  11   1   2   19.73    1.50
  11   1   2   20.42    1.06
  12  -1   2    7.07    0.57
  12  -1   2    5.46    0.78
 -12  -1  -2    6.10    0.53
 -12  -1  -2    6.52    0.61
  12  -1   2    5.75    0.50
 -12  -1  -2    6.18    0.64
 -12  -1  -2    6.17    0.98
 -12  -1  -2    6.18    0.51
 -12  -1  -2    6.90    0.55
  12  -1   2    6.37    0.62
 -12  -1  -2    6.37    0.66
  12   1   2    6.56    0.68
  12   1   2    6.84    0.47
  12   1   2    6.95    0.41
 -12   1  -2    7.01    0.40
 -12   1  -2    7.24    0.52
 -12   1  -2    6.21    0.44
 -12   1  -2    7.19    0.65
  12   1   2    6.15    0.54
  12   1   2    6.04    0.53
 -12   1  -2    7.16    0.65
  12   1   2    6.20    0.59
 -12   1  -2    6.58    0.72
 -12   1  -2    6.83    0.54
  12   1   2    5.84    0.47
  12   1   2    5.81    0.51
 -12   1  -2    7.21    0.85
 -12   1  -2    6.12    0.46
 -13  -1  -2    1.87    0.35
 -13  -1  -2    1.70    0.41
 -13  -1  -2    1.70    0.38
  13  -1   2    1.17    0.33
  13  -1   2    1.26    0.28
 -13  -1  -2    1.32    0.37
 -13  -1  -2    1.85    0.31
 -13  -1  -2    1.43    0.30
  13  -1   2    1.64    0.32
 -13   1  -2    2.05    0.41
  13   1   2    2.18    0.36
 -13   1  -2    2.53    0.36
  13   1   2    2.70    0.24
 -13   1  -2    2.59    0.26
 -13   1  -2    2.39    0.47
  13   1   2    2.88    0.35
 -13   1  -2    2.67    0.47
  13   1   2    2.39    0.34
 -13   1  -2    1.72    0.31
  13   1   2    2.02    0.47
  14  -1   2    3.66    0.55
  14  -1   2    3.49    0.46
 -14  -1  -2    3.73    0.83
 -14  -1  -2    3.64    0.61
 -14  -1  -2    3.43    0.47
  14  -1   2    4.08    0.55
 -14  -1  -2    4.18    0.53
 -14  -1  -2    3.83    0.41
 -14  -1  -2    3.17    0.54
 -14  -1  -2    3.93    0.56
 -14   1  -2    3.85    0.55
 -14   1  -2    2.92    0.66
  14   1   2    3.91    0.69
 -14   1  -2    4.62    0.46
 -14   1  -2    3.99    0.41
 -14   1  -2    3.19    0.73
  14   1   2    4.54    0.31
  14   1   2    4.25    0.46
  15  -1   2   10.88    0.78
  15  -1   2   10.94    0.87
 -15  -1  -2   12.29    0.89
 -15  -1  -2   11.05    0.71
  15  -1   2   12.24    0.76
 -15  -1  -2   11.77    0.94
 -15  -1  -2   10.99    0.77
 -15   1  -2   11.71    0.73
  15   1   2   11.35    0.68
  15   1   2   11.98    0.81
  15   1   2   11.20    0.57
 -15   1  -2   11.38    0.88
 -15   1  -2   11.39    0.76
 -16  -1  -2    4.69    0.66
  16  -1   2    4.05    0.41
  16  -1   2    3.78    0.55
 -16  -1  -2    3.90    0.39
 -16  -1  -2    4.08    0.52
  16  -1   2    3.98    0.45
  16   1   2    4.09    0.44
 -16   1  -2    3.97    0.41
 -16   1  -2    3.11    0.48
  16   1   2    3.76    0.37
 -16   1  -2    4.21    0.44
  17  -1   2    0.98    0.23
 -17  -1  -2    1.02    0.28
  17  -1   2    1.22    0.25
 -17  -1  -2    0.82    0.22
 -17  -1  -2    1.38    0.40
 -17  -1  -2    1.12    0.31
 -17   1  -2    1.05    0.25
  17   1   2    0.92    0.25
  17   1   2    0.65    0.27
 -17   1  -2    1.33    0.35
 -17   1  -2    0.82    0.41
 -18  -1  -2    0.80    0.27
 -18  -1  -2    1.14    0.26
  18  -1   2    0.73    0.20
 -18   1  -2    0.88    0.22
 -18   1  -2    1.04    0.22
  18   1   2    0.58    0.17
 -18   1  -2    0.87    0.26
 -19  -2   2    3.24    0.32
 -19  -2   2    2.72    0.34
  19  -2  -2    2.72    0.35
 -19   2   2    2.93    0.29
  19   2  -2    3.25    0.39
  19   2  -2    2.08    0.28
 -18  -2   2    8.82    0.64
 -18  -2   2    8.75    0.59
 -18  -2   2    8.69    0.55
  18  -2  -2    8.29    0.60
 -18   2   2    8.07    0.55
  18   2  -2    8.12    0.52
  18   2  -2    8.29    0.58
  17  -2  -2    6.49    0.57
  17  -2  -2    7.40    0.72
 -17  -2   2    7.13    0.56
 -17  -2   2    5.87    0.49
 -17  -2   2    5.68    0.58
 -17   2   2    7.00    0.53
  17   2  -2    6.85    0.49
  17   2  -2    6.61    0.54
 -17   2   2    6.65    0.61
 -16  -2   2    1.76    0.36
  16  -2  -2    2.38    0.43
  16  -2  -2    1.45    0.28
 -16  -2   2    1.56    0.27
 -16  -2   2    1.05    0.29
 -16   2   2    1.20    0.23
  16   2  -2    1.61    0.20
 -16   2   2    1.52    0.35
  16   2  -2    1.77    0.30
 -16   2   2    1.79    0.21
  16   2  -2    1.89    0.34
 -15  -2   2    3.37    0.50
  15  -2  -2    4.39    0.75
  15  -2  -2    2.52    0.36
 -15  -2   2    3.13    0.43
 -15  -2   2    4.41    0.44
  15  -2  -2    4.81    0.52
 -15  -2   2    4.71    0.70
  15   2  -2    2.94    0.40
  15   2  -2    3.42    0.41
 -15   2   2    4.46    0.31
  15   2  -2    3.06    0.65
 -15   2   2    3.97    0.85
 -15   2   2    4.21    0.56
  15   2  -2    4.14    0.31
  15   2  -2    3.01    0.35
  15   2  -2    3.75    0.38
 -15   2   2    4.14    0.42
  14  -2  -2    4.02    0.69
  14  -2  -2    6.57    0.80
 -14  -2   2    4.36    0.64
 -14  -2   2    6.59    0.58
 -14  -2   2    6.64    0.55
 -14  -2   2    6.74    0.64
  14  -2  -2    5.87    0.59
  14  -2  -2    6.73    0.57
 -14   2   2    6.91    0.50
 -14   2   2    6.39    0.40
  14   2  -2    5.61    0.74
 -14   2   2    6.57    0.47
  14   2  -2    7.09    0.52
  14   2  -2    6.37    0.41
  14   2  -2    5.92    0.54
 -14   2   2    4.17    0.79
  14   2  -2    6.91    0.92
  14   2  -2    6.93    0.91
  14   2  -2    6.55    0.48
 -14   2   2    4.01    0.69
 -14   2   2    6.14    0.51
 -13  -2   2   50.70    2.22
 -13  -2   2   46.84    2.11
  13  -2  -2   53.48    2.24
  13  -2  -2   45.70    2.44
 -13  -2   2   49.61    2.33
  13  -2  -2   49.75    2.30
  13  -2  -2   46.58    2.78
 -13  -2   2   48.25    2.07
  13  -2  -2   50.12    2.26
  13  -2  -2   50.14    2.10
 -13  -2   2   50.90    2.35
  13   2  -2   45.26    2.24
  13   2  -2   40.34    2.59
  13   2  -2   47.19    2.12
  13   2  -2   47.54    2.01
  13   2  -2   46.05    2.38
  13   2  -2   49.26    1.96
  13   2  -2   43.36    2.27
  13   2  -2   47.33    2.10
  13   2  -2   48.76    1.87
 -13   2   2   48.66    2.11
 -13   2   2   47.34    1.85
 -13   2   2   47.93    1.94
 -13   2   2   48.28    2.08
 -13   2   2   47.73    2.66
  13   2  -2   48.38    2.08
 -13   2   2   51.41    2.01
 -13   2   2   46.20    2.16
 -13   2   2   43.71    2.43
 -13   2   2   49.33    2.02
  12  -2  -2   22.97    1.33
  12  -2  -2   26.40    1.45
 -12  -2   2   25.16    1.28
  12  -2  -2   23.33    1.76
 -12  -2   2   23.97    1.60
 -12  -2   2   25.84    1.36
  12  -2  -2   25.16    1.26
  12  -2  -2   26.54    1.36
 -12  -2   2   24.81    1.44
 -12  -2   2   26.16    1.48
  12  -2  -2   26.66    1.23
  12  -2  -2   23.47    1.52
 -12  -2   2   25.03    1.26
 -12  -2   2   26.81    1.27
  12   2  -2   25.25    1.07
 -12   2   2   21.97    1.95
 -12   2   2   25.07    1.05
 -12   2   2   24.32    1.18
 -12   2   2   23.55    1.53
  12   2  -2   27.19    1.28
  12   2  -2   25.96    1.16
 -12   2   2   25.19    1.25
 -12   2   2   24.44    1.26
 -12   2   2   22.76    1.42
  12   2  -2   24.72    1.25
 -12   2   2   23.88    1.16
  12   2  -2   25.45    1.20
  12   2  -2   24.72    1.37
 -12   2   2   26.40    1.35
  12   2  -2   25.88    1.44
 -12   2   2   25.53    1.43
 -12   2   2   25.00    1.13
  12   2  -2   24.63    1.73
  12   2  -2   25.74    1.29
  12   2  -2   24.02    1.46
 -12   2   2   23.55    1.64
 -11  -2   2    2.11    0.47
  11  -2  -2    2.00    0.38
  11  -2  -2    1.93    0.57
 -11  -2   2    1.64    0.44
 -11  -2   2    0.69    1.23
 -11  -2   2    1.76    0.32
  11  -2  -2    1.46    0.27
 -11  -2   2    1.30    0.37
 -11  -2   2    2.25    0.35
  11  -2  -2    1.46    0.32
  11  -2  -2    2.07    0.38
  11  -2  -2    2.14    0.45
 -11  -2   2    1.82    0.34
  11  -2  -2    1.47    0.38
 -11  -2   2    1.90    0.39
 -11  -2   2    1.66    0.33
 -11   2   2    1.55    0.25
  11   2  -2    1.35    0.57
  11   2  -2    2.29    0.42
  11   2  -2    1.56    0.25
  11   2  -2    1.45    0.27
 -11   2   2    1.33    0.22
 -11   2   2    1.25    0.27
  11   2  -2    1.72    0.31
 -11   2   2    2.36    0.55
 -11   2   2    1.34    0.19
  11   2  -2    1.56    0.28
 -11   2   2    1.42    0.33
  11   2  -2    1.69    0.59
 -11   2   2    2.21    0.45
  11   2  -2    1.71    0.31
  11   2  -2    1.52    0.39
 -11   2   2    2.29    0.56
  11   2  -2    1.69    0.22
 -11   2   2    1.77    0.79
 -11   2   2    1.08    0.23
 -11   2   2    1.79    0.28
  11   2  -2    1.80    0.36
 -10  -2   2   14.13    1.04
 -10  -2   2   12.89    0.89
  10  -2  -2   12.09    0.69
  10  -2  -2   13.41    0.96
 -10  -2   2   13.16    0.76
  10  -2  -2   12.88    0.88
 -10  -2   2   14.16    0.76
 -10  -2   2   12.65    0.77
  10  -2  -2   12.75    1.32
  10  -2  -2   13.33    0.80
 -10  -2   2   14.00    0.95
 -10  -2   2   13.66    1.98
  10  -2  -2   12.83    0.76
  10  -2  -2   13.73    0.83
 -10  -2   2   13.60    0.84
 -10  -2   2   14.35    0.83
 -10   2   2   11.88    0.82
  10   2  -2   12.99    0.74
  10   2  -2   11.52    0.64
 -10   2   2   12.54    1.05
  10   2  -2   12.99    0.75
 -10   2   2   11.51    0.98
 -10   2   2   12.50    0.73
 -10   2   2   12.74    0.65
  10   2  -2   12.08    0.86
 -10   2   2   11.70    1.01
 -10   2   2   11.34    1.56
  10   2  -2   11.64    0.88
  10   2  -2   11.02    0.95
 -10   2   2   11.90    0.59
 -10   2   2   11.50    0.67
 -10   2   2   12.60    0.87
  10   2  -2   11.93    1.07
 -10   2   2   11.37    0.66
 -10   2   2   12.63    0.74
  10   2  -2   11.81    0.60
  10   2  -2   11.06    0.70
  10   2  -2   10.91    0.66
 -10   2   2   11.88    1.18
   9  -2  -2   21.79    1.05
   9  -2  -2   21.13    1.26
  -9  -2   2   20.54    1.49
  -9  -2   2   21.67    1.32
   9  -2  -2   22.21    1.50
  -9  -2   2   20.63    1.23
   9  -2  -2   24.66    1.34
  -9  -2   2   20.64    2.04
   9  -2  -2   20.77    1.10
   9  -2  -2   21.69    1.40
  -9  -2   2   18.66    1.03
   9  -2  -2   23.07    1.20
   9  -2  -2   20.66    1.26
  -9  -2   2   21.20    1.05
   9   2  -2   22.87    1.33
  -9   2   2   22.56    1.17
  -9   2   2   23.17    1.01
  -9   2   2   23.19    1.38
  -9   2   2   21.95    1.37
   9   2  -2   22.54    1.36
  -9   2   2   21.96    1.05
  -9   2   2   23.18    1.45
   9   2  -2   22.72    1.05
  -9   2   2   24.59    1.46
   9   2  -2   22.43    1.14
   9   2  -2   21.90    1.16
   9   2  -2   20.77    1.04
   9   2  -2   20.93    1.20
   9   2  -2   22.59    1.21
   9   2  -2   22.44    1.07
  -9   2   2   22.32    1.04
   9   2  -2   21.93    1.01
  -9   2   2   22.63    1.09
  -9   2   2   21.00    1.18
   9   2  -2   21.26    0.96
  -9   2   2   22.56    1.82
   9   2  -2   22.56    1.20
   9   2  -2   22.96    1.06
   8  -2  -2  139.48    5.36
  -8  -2   2  141.00    6.22
  -8  -2   2  139.49    5.39
  -8  -2   2  149.15    5.53
   8  -2  -2  148.32    5.67
  -8   2   2  140.76    5.55
  -8   2   2  148.27    5.17
  -8   2   2  147.65    5.35
  -8   2   2  146.45    5.92
  -8   2   2  145.00    5.18
   8   2  -2  138.70    5.32
  -8   2   2  142.69    5.30
   8   2  -2  142.13    5.42
  -8   2   2  143.59    5.48
  -8   2   2  141.35    5.60
  -8   2   2  139.06    5.07
  -8   2   2  148.13    5.59
   8   2  -2  143.62    5.14
  -8   2   2  139.54    5.11
   8   2  -2  147.67    5.37
   8   2  -2  136.75    5.36
  -7  -2   2   60.48    2.50
   7  -2  -2   56.74    2.45
   7  -2  -2   64.35    2.72
   7  -2  -2   57.27    2.36
   7  -2  -2   61.02    2.53
  -7  -2   2   55.92    2.32
  -7  -2   2   54.71    2.66
  -7  -2   2   60.54    3.15
  -7  -2   2   58.12    2.48
   7  -2  -2   63.05    2.81
  -7  -2   2   57.49    2.33
   7  -2  -2   56.87    2.57
   7   2  -2   60.46    2.39
   7   2  -2   59.51    2.41
   7   2  -2   64.75    2.62
  -7   2   2   59.55    2.58
  -7   2   2   62.04    2.64
   7   2  -2   64.20    2.29
   7   2  -2   59.11    2.44
  -7   2   2   61.93    2.30
  -7   2   2   61.37    2.88
   7   2  -2   59.89    2.31
   7   2  -2   63.86    2.32
  -7   2   2   59.70    2.42
  -7   2   2   58.19    2.29
  -7   2   2   60.18    2.22
   7   2  -2   62.92    2.44
   7   2  -2   62.08    2.50
  -7   2   2   58.67    2.39
  -7   2   2   60.40    2.60
   7   2  -2   59.34    2.23
  -7   2   2   60.09    2.53
   7   2  -2   60.02    2.36
  -7   2   2   59.79    2.25
   6  -2  -2    2.00    0.22
   6  -2  -2    1.96    0.53
   6  -2  -2    2.13    0.36
  -6  -2   2    2.28    0.65
   6  -2  -2    2.04    0.43
   6  -2  -2    2.36    0.45
  -6  -2   2    2.23    0.38
   6  -2  -2    2.07    0.45
  -6   2   2    1.67    0.26
   6   2  -2    1.72    0.32
   6   2  -2    2.01    0.30
  -6   2   2    2.07    0.22
  -6   2   2    2.04    0.38
   6   2  -2    1.86    0.28
   6   2  -2    2.02    0.22
  -6   2   2    1.24    0.44
  -6   2   2    2.14    0.23
  -6   2   2    2.58    0.42
   6   2  -2    1.79    0.27
  -6   2   2    1.79    0.33
  -6   2   2    1.91    0.27
  -6   2   2    2.13    0.36
   6   2  -2    2.32    0.25
   5  -2  -2   54.90    2.18
  -5  -2   2   53.93    2.53
   5  -2  -2   53.09    2.11
  -5  -2   2   51.65    2.09
  -5  -2   2   52.92    2.20
   5  -2  -2   46.05    2.25
   5  -2  -2   53.97    2.28
   5  -2  -2   52.83    1.94
   5  -2  -2   51.10    2.33
   5  -2  -2   55.07    2.28
   5  -2  -2   48.29    2.38
  -5   2   2   51.49    2.19
   5   2  -2   50.75    1.94
   5   2  -2   53.60    2.03
  -5   2   2   50.07    1.92
   5   2  -2   52.07    2.17
  -5   2   2   51.16    2.35
   5   2  -2   51.08    1.98
   5   2  -2   51.87    2.01
  -5   2   2   51.34    2.00
  -5   2   2   54.23    2.02
   5   2  -2   51.18    2.04
   5   2  -2   52.54    2.05
   5   2  -2   53.73    1.96
  -5   2   2   52.40    2.09
  -5   2   2   52.53    1.95
  -5   2   2   52.45    2.17
  -5   2   2   52.19    2.21
  -5   2   2   51.79    1.95
  -4  -2   2   55.77    2.27
   4  -2  -2   62.32    2.68
  -4  -2   2   61.27    2.35
   4  -2  -2   64.95    2.61
   4  -2  -2   59.12    2.49
  -4  -2   2   61.66    2.31
   4  -2  -2   64.06    2.36
   4  -2  -2   65.04    2.59
   4  -2  -2   62.47    2.54
   4   2  -2   60.11    2.42
  -4   2   2   61.07    2.45
   4   2  -2   62.25    2.31
  -4   2   2   60.68    2.42
  -4   2   2   61.47    2.32
  -4   2   2   60.54    2.58
  -4   2   2   59.96    2.40
   4   2  -2   56.45    2.21
  -4   2   2   61.67    2.22
   4   2  -2   59.44    2.22
  -4   2   2   57.54    2.22
  -4   2   2   62.07    2.26
   4   2  -2   61.68    2.29
   3  -2  -2   31.31    1.37
   3  -2  -2   29.14    1.39
   3  -2  -2   29.62    1.21
   3  -2  -2   32.24    1.44
   3  -2  -2   29.70    1.41
   3  -2  -2   30.24    1.62
  -3  -2   2   28.13    1.15
   3  -2  -2   31.15    1.54
  -3  -2   2   30.43    1.29
  -3  -2   2   29.45    1.21
   3   2  -2   30.52    1.13
   3   2  -2   31.87    1.14
  -3   2   2   29.57    1.14
   3   2  -2   28.36    1.27
  -3   2   2   32.21    1.46
   3   2  -2   31.79    1.18
  -3   2   2   25.71    1.24
  -3   2   2   27.89    1.18
  -3   2   2   29.19    1.13
   3   2  -2   27.88    1.17
  -3   2   2   26.24    1.15
  -3   2   2   31.31    1.19
  -3   2   2   30.57    1.31
  -3   2   2   32.60    1.35
   3   2  -2   31.84    1.32
   3   2  -2   32.11    1.20
   3   2  -2   26.33    1.11
   3   2  -2   28.94    1.12
   3   2  -2   31.19    1.21
   3   2  -2   28.99    1.18
  -3   2   2   28.20    1.13
  -3   2   2   30.38    1.15
  -2  -2   2   24.85    1.04
   2  -2  -2   21.10    0.91
  -2  -2   2   22.50    0.99
   2  -2  -2   23.30    1.10
   2  -2  -2   22.64    1.08
   2  -2  -2   24.04    1.17
   2  -2  -2   23.49    1.15
  -2  -2   2   21.47    1.10
  -2  -2   2   21.10    1.06
[truncated: 2,655,092 more chars]
