# Supplementary material for: Pinaverium bromide
Source: IUCrdata. 2024 Aug 6;9(Pt 8):x240653. doi: 10.1107/S2414314624006539 (PMC11375594; doi:10.1107/S2414314624006539)
Supplement: Supplementary file 2 [file x-09-x240653-Isup2.hkl]

data_I                                                                          
_shelx_title ' cu_20231218BrP_PhCF3 in P2(1)'                                   
_shelx_refln_list_code          4                                               
_shelx_F_calc_maximum      348.00                                               
_exptl_crystal_F_000      1224.00                                               
_reflns_d_resolution_high  0.8396                                               
                                                                                
loop_                                                                           
 _space_group_symop_operation_xyz                                               
 'x, y, z'                                                                      
 '-x, y+1/2, -z'                                                                
                                                                                
_cell_length_a    16.4966                                                       
_cell_length_b     8.8166                                                       
_cell_length_c    18.9475                                                       
_cell_angle_alpha  90.000                                                       
_cell_angle_beta   99.265                                                       
_cell_angle_gamma  90.000                                                       
                                                                                
_shelx_F_squared_multiplier     1.000                                           
                                                                                
loop_                                                                           
 _refln_index_h                                                                 
 _refln_index_k                                                                 
 _refln_index_l                                                                 
 _refln_F_squared_calc                                                          
 _refln_F_squared_meas                                                          
 _refln_F_squared_sigma                                                         
 _refln_observed_status                                                         
   2 -10   0        841.70        851.65        31.93 o                         
   3 -10   0        118.34        147.72        12.64 o                         
   4 -10   0        103.84         95.65        10.38 o                         
   5 -10   0       1556.35       1553.32        47.92 o                         
   1  -9   0        320.07        297.87        20.44 o                         
   2  -9   0       3977.09       4005.78        73.96 o                         
   3  -9   0       4078.79       4074.40        70.00 o                         
   4  -9   0        167.86        153.44        13.07 o                         
   5  -9   0        981.93       1016.50        33.45 o                         
   6  -9   0        283.93        266.37        23.91 o                         
   7  -9   0       2131.30       2179.54        44.36 o                         
   8  -9   0       2205.88       2309.65        59.17 o                         
   9  -9   0        197.35        225.82        13.20 o                         
   0  -8   0        245.53        226.57        16.38 o                         
   1  -8   0        196.64        165.01        11.22 o                         
   2  -8   0        188.86        189.11        20.50 o                         
   3  -8   0         19.74         18.98         9.23 o                         
   4  -8   0        570.49        565.11        23.69 o                         
   5  -8   0        175.88        136.86        13.30 o                         
   6  -8   0        643.32        652.19        25.34 o                         
   7  -8   0         74.84         63.30        10.53 o                         
   8  -8   0        215.10        203.63        15.36 o                         
   9  -8   0        248.18        260.05        16.45 o                         
  10  -8   0        210.63        192.78        15.56 o                         
  11  -8   0        531.90        511.48        18.78 o                         
  12  -8   0        305.17        314.29        15.06 o                         
   1  -7   0        277.24        289.44        12.90 o                         
   2  -7   0       6720.57       6336.06        74.11 o                         
   3  -7   0       4157.81       4296.44        68.35 o                         
   4  -7   0        212.00        207.82        16.98 o                         
   5  -7   0       3742.27       3765.35        65.96 o                         
   6  -7   0       1102.50       1169.50        33.47 o                         
   7  -7   0       4892.14       4668.56        76.57 o                         
   8  -7   0       6655.80       6426.88        95.95 o                         
   9  -7   0        282.64        250.62        16.87 o                         
  10  -7   0       1543.49       1451.75        34.38 o                         
  11  -7   0        387.95        406.06        29.61 o                         
  12  -7   0        871.74        928.75        27.91 o                         
  13  -7   0       1247.35       1294.03        36.05 o                         
  14  -7   0        548.39        573.38        27.15 o                         
   0  -6   0       7712.28       7457.46       130.36 o                         
   1  -6   0        245.79        250.18        11.43 o                         
   2  -6   0       1574.13       1528.55        26.88 o                         
   3  -6   0        936.66        938.40        23.08 o                         
   4  -6   0        223.16        285.30        16.52 o                         
   5  -6   0       8258.19       8244.19       115.79 o                         
   6  -6   0       2442.77       2420.59        45.42 o                         
   7  -6   0       4673.52       4673.26        68.04 o                         
   8  -6   0         14.52         28.59         7.53 o                         
   9  -6   0        141.00        114.81        11.34 o                         
  10  -6   0       3254.86       3002.53       191.38 o                         
  11  -6   0       3426.55       3431.15        55.61 o                         
  12  -6   0        966.33       1026.28        26.24 o                         
  13  -6   0       1079.94       1138.03        33.64 o                         
  14  -6   0        346.54        335.54        21.76 o                         
  15  -6   0        372.51        385.87        25.49 o                         
   1  -5   0      24185.90      23862.23       324.62 o                         
   2  -5   0        833.99        805.79        20.17 o                         
   3  -5   0         72.89        112.67        12.33 o                         
   4  -5   0       4827.44       4808.11        57.55 o                         
   5  -5   0        200.20        204.37        11.22 o                         
   6  -5   0      15084.88      14647.53       143.35 o                         
   7  -5   0       5847.24       6002.49        70.67 o                         
   8  -5   0        183.90        220.28        13.31 o                         
   9  -5   0       1545.58       1513.20        30.81 o                         
  10  -5   0       1495.99       1384.51        27.70 o                         
  11  -5   0       3561.72       3433.92        53.97 o                         
  12  -5   0       3419.33       3460.88        62.33 o                         
  13  -5   0        267.63        255.98        21.36 o                         
  14  -5   0        626.26        618.87        28.74 o                         
  15  -5   0        254.50        197.92        18.27 o                         
  16  -5   0       1846.36       1893.58        49.26 o                         
  17  -5   0       1264.04       1352.36        69.63 o                         
   0  -4   0        218.45        217.80        26.81 o                         
   1  -4   0       4109.30       4786.38        84.87 o                         
   2  -4   0       3200.05       3051.75        64.34 o                         
   3  -4   0       6706.08       6754.02        90.77 o                         
   4  -4   0       8506.43       8865.90       117.74 o                         
   5  -4   0       1390.06       1322.50        27.13 o                         
   6  -4   0        257.89        330.40        13.83 o                         
   7  -4   0       2466.95       2324.93        32.09 o                         
   8  -4   0       6074.12       5948.29        67.48 o                         
   9  -4   0       7281.04       7297.54        79.47 o                         
  10  -4   0        944.25        860.82        22.80 o                         
  11  -4   0         66.69         62.14         8.42 o                         
  12  -4   0       1841.63       1746.78        34.36 o                         
  13  -4   0        362.19        378.53        47.50 o                         
  14  -4   0       4866.74       4906.55        84.59 o                         
  15  -4   0       1225.91       1167.04        57.34 o                         
  16  -4   0        180.87        215.24        24.78 o                         
  17  -4   0        655.35        626.73        26.25 o                         
   1  -3   0        200.09        289.05        18.28 o                         
   2  -3   0       4154.27       4358.24        68.36 o                         
   3  -3   0       4557.77       4452.32        67.41 o                         
   4  -3   0       1149.00       1083.28        26.56 o                         
   5  -3   0         41.36         45.99         9.52 o                         
   6  -3   0        118.30         91.52        13.68 o                         
   7  -3   0        594.17        537.79        17.65 o                         
   8  -3   0        508.05        483.93        18.19 o                         
   9  -3   0        176.83        166.93        10.70 o                         
  10  -3   0       1158.99       1126.57        25.88 o                         
  11  -3   0        586.67        589.49        19.34 o                         
  12  -3   0       3876.41       3841.62        56.58 o                         
  13  -3   0       2105.67       2062.90        38.32 o                         
  14  -3   0        630.25        605.77        28.43 o                         
  15  -3   0       1109.62       1154.76        58.78 o                         
  16  -3   0        530.70        519.37        46.50 o                         
  17  -3   0        270.29        257.90        26.86 o                         
  18  -3   0        923.08        970.26        42.44 o                         
   0  -2   0       4341.85       4754.62       101.51 o                         
   1  -2   0      40642.71      40284.01      2386.62 o                         
   2  -2   0       6323.84       6703.52       108.85 o                         
   3  -2   0       9947.58      10013.12       244.92 o                         
   4  -2   0      38812.35      39691.16       717.07 o                         
   5  -2   0      12197.00      12719.84       347.21 o                         
   6  -2   0       2398.07       2500.21        50.91 o                         
   7  -2   0       5658.02       6046.87        83.40 o                         
   8  -2   0       5227.85       5267.48        85.62 o                         
   9  -2   0       6850.64       6887.34        89.32 o                         
  10  -2   0       2021.85       2078.35        31.47 o                         
  11  -2   0        449.80        389.05        17.37 o                         
  12  -2   0        828.31        860.07        20.38 o                         
  13  -2   0       2783.62       2621.08        43.78 o                         
  14  -2   0       4332.08       4367.39        95.47 o                         
  15  -2   0       1774.14       1714.29        41.23 o                         
  16  -2   0        181.41        142.46        13.52 o                         
  17  -2   0        556.27        521.76        45.39 o                         
  18  -2   0        673.07        740.04        36.21 o                         
  19  -2   0       1450.23       1542.66        52.57 o                         
   1  -1   0        184.54        207.73         6.84 o                         
   2  -1   0       6154.68       6577.75       112.13 o                         
   3  -1   0       2179.75       2214.54        19.76 o                         
   4  -1   0      17049.20      17448.61       305.45 o                         
   5  -1   0        641.52        755.41        12.57 o                         
   6  -1   0      11753.18      11348.44       128.27 o                         
   7  -1   0       1564.84       2070.34        33.67 o                         
   8  -1   0       4591.10       5159.06        76.84 o                         
   9  -1   0       1806.83       1631.05        28.57 o                         
  10  -1   0       1049.46        998.10        19.43 o                         
  11  -1   0        760.28        777.50        20.38 o                         
  12  -1   0        131.22        138.99        11.81 o                         
  13  -1   0       3070.85       2999.52        59.80 o                         
  14  -1   0        463.07        437.71        21.71 o                         
  15  -1   0       2557.50       2627.37        58.84 o                         
  16  -1   0        486.28        471.35        25.31 o                         
  17  -1   0        413.03        360.24        37.05 o                         
  18  -1   0        129.60        115.94        15.37 o                         
  19  -1   0        444.80        455.20        26.59 o                         
   1   0   0      11110.56      10563.84       165.42 o                         
   2   0   0       5527.91       6059.14       121.05 o                         
   3   0   0      17310.63      18255.63       331.67 o                         
   4   0   0       3365.42       3094.79        28.89 o                         
   5   0   0      29050.59      28440.43       460.85 o                         
   6   0   0      20320.90      21656.54       303.95 o                         
   7   0   0       5741.17       5116.29        41.71 o                         
   8   0   0       2580.88       2921.14        31.07 o                         
   9   0   0        968.61        888.36        13.04 o                         
  10   0   0       7510.04       7261.52        59.48 o                         
  11   0   0       4235.54       4279.29        47.70 o                         
  12   0   0       3386.37       3212.50        79.36 o                         
  13   0   0       7830.21       7653.73       103.62 o                         
  14   0   0        529.67        472.56        21.74 o                         
  15   0   0       3305.08       3120.90       154.42 o                         
  16   0   0        343.24        265.84        24.32 o                         
  17   0   0       1590.66       1703.47        53.40 o                         
  18   0   0       1568.77       1648.93        50.00 o                         
  19   0   0         45.58         81.04        12.19 o                         
   1   1   0        249.26        249.64         2.99 o                         
   2   1   0       6223.56       6534.10       102.96 o                         
   3   1   0       1854.52       1940.52        21.44 o                         
   4   1   0      16901.86      17512.04       342.21 o                         
   5   1   0        642.55        782.75        11.53 o                         
   6   1   0      11858.11      11441.07       104.26 o                         
   7   1   0       1652.97       2136.33        23.41 o                         
   8   1   0       4633.46       4908.79        45.41 o                         
   9   1   0       1861.57       1648.57        19.87 o                         
  10   1   0        995.92        926.15        13.67 o                         
  11   1   0        724.12        700.07        14.40 o                         
  12   1   0        138.80        145.96         9.35 o                         
  13   1   0       3181.10       3049.82        52.08 o                         
  14   1   0        404.58        377.44        16.66 o                         
  15   1   0       2477.83       2450.45        63.64 o                         
  16   1   0        549.83        585.29        26.53 o                         
  17   1   0        414.71        415.44        23.74 o                         
  18   1   0        107.28        129.70        13.45 o                         
  19   1   0        507.02        459.78        42.42 o                         
   1   2   0      40250.61      38754.45      1388.72 o                         
   2   2   0       6178.35       6608.14        74.02 o                         
   3   2   0       9733.55       9754.41       113.64 o                         
   4   2   0      38813.02      40053.18       700.15 o                         
   5   2   0      12464.46      13616.06       175.26 o                         
   6   2   0       2433.71       2436.65        26.59 o                         
   7   2   0       5631.64       6137.15        56.93 o                         
   8   2   0       5220.30       5326.29        51.24 o                         
   9   2   0       6541.81       6556.35        57.82 o                         
  10   2   0       1930.99       1957.43        25.73 o                         
  11   2   0        469.62        392.66        12.53 o                         
  12   2   0        850.00        896.89        15.64 o                         
  13   2   0       2776.42       2554.30        32.19 o                         
  14   2   0       4080.72       4205.52        56.55 o                         
  15   2   0       1850.44       1784.64        35.03 o                         
  16   2   0        159.12        153.45        12.74 o                         
  17   2   0        515.73        547.59        29.66 o                         
  18   2   0        683.96        693.40        31.22 o                         
  19   2   0       1470.18       1413.63       137.16 o                         
   1   3   0        236.62        290.69        14.90 o                         
   2   3   0       4191.96       4350.89        52.47 o                         
   3   3   0       4644.77       4489.19        37.90 o                         
   4   3   0       1104.18       1033.78        14.65 o                         
   5   3   0         52.74         65.11         4.33 o                         
   6   3   0        162.68        134.15         6.02 o                         
   7   3   0        435.88        376.34        10.36 o                         
   8   3   0        515.64        469.39        11.30 o                         
   9   3   0        173.63        158.25         7.96 o                         
  10   3   0       1315.66       1223.82        18.01 o                         
  11   3   0        616.76        586.49        13.69 o                         
  12   3   0       4018.90       3781.58        42.85 o                         
  13   3   0       2198.33       2024.32        28.20 o                         
  14   3   0        656.64        583.89        17.38 o                         
  15   3   0       1067.80       1143.96        33.47 o                         
  16   3   0        578.63        553.99        17.19 o                         
  17   3   0        243.93        232.22        16.19 o                         
  18   3   0       1006.10       1036.59        37.16 o                         
   0   4   0        238.82        295.82        22.71 o                         
   1   4   0       3933.62       4419.60        67.40 o                         
   2   4   0       3309.73       3066.11        33.75 o                         
   3   4   0       6770.86       6810.75        77.00 o                         
   4   4   0       8581.47       9025.03        96.87 o                         
   5   4   0       1325.50       1235.58        19.65 o                         
   6   4   0        253.69        321.59         9.87 o                         
   7   4   0       2500.06       2412.77        29.85 o                         
   8   4   0       6298.94       6316.36        60.11 o                         
   9   4   0       7313.52       7347.03        66.51 o                         
  10   4   0        900.76        805.29        16.25 o                         
  11   4   0         79.91         79.68         6.75 o                         
  12   4   0       1835.41       1680.99        25.76 o                         
  13   4   0        262.06        283.66        14.98 o                         
  14   4   0       4754.45       4734.98        68.91 o                         
  15   4   0       1151.04       1106.09        21.26 o                         
  16   4   0        184.90        208.19        11.53 o                         
  17   4   0        597.14        567.72        19.14 o                         
   1   5   0      23976.17      24120.30       519.93 o                         
   2   5   0        872.56        866.33        16.10 o                         
   3   5   0         70.69        100.66        10.22 o                         
   4   5   0       4843.03       4854.63        59.62 o                         
   5   5   0        196.18        199.57        10.33 o                         
   6   5   0      15006.71      14152.74       145.71 o                         
   7   5   0       5838.83       5921.81        60.92 o                         
   8   5   0        134.65        160.00         8.79 o                         
   9   5   0       1721.84       1655.05        27.19 o                         
  10   5   0       1463.51       1388.11        23.86 o                         
  11   5   0       3585.68       3454.50        42.22 o                         
  12   5   0       3358.82       3370.97        42.24 o                         
  13   5   0        324.41        283.92        11.29 o                         
  14   5   0        710.63        726.29        18.17 o                         
  15   5   0        279.44        241.64        10.43 o                         
  16   5   0       1841.18       1897.30        31.50 o                         
  17   5   0       1265.05       1328.84        32.80 o                         
   2   6   0       1581.68       1492.16        47.68 o                         
   3   6   0        897.78        899.19        24.79 o                         
   4   6   0        219.80        324.67        15.18 o                         
   5   6   0       8353.19       8422.77       100.86 o                         
   6   6   0       2344.83       2314.95        39.07 o                         
   7   6   0       4700.13       4701.88        60.26 o                         
   8   6   0         32.13         41.15         5.78 o                         
   9   6   0         99.98         81.93         9.05 o                         
  10   6   0       3182.42       3058.39        49.62 o                         
  11   6   0       3393.94       3415.31        43.73 o                         
  12   6   0        948.65       1008.96        21.23 o                         
  13   6   0       1065.67       1108.80        22.01 o                         
  14   6   0        326.94        316.51        16.19 o                         
  15   6   0        352.97        365.57        12.55 o                         
   4   7   0        193.95        174.44        21.76 o                         
   5   7   0       3746.07       3676.80        88.64 o                         
   6   7   0       1125.03       1040.26        33.99 o                         
   7   7   0       4886.56       4564.88        88.40 o                         
   8   7   0       6651.70       6341.16        94.56 o                         
   9   7   0        292.25        269.23        12.31 o                         
  10   7   0       1373.89       1346.35        27.87 o                         
  11   7   0        400.77        418.04        13.72 o                         
  12   7   0        858.22        834.06        17.45 o                         
  13   7   0       1317.29       1345.18        22.56 o                         
  14   7   0        622.48        635.54        14.64 o                         
   7   8   0         61.65         54.23        29.52 o                         
   8   8   0        246.93        230.96        15.48 o                         
   9   8   0        251.26        259.73        15.26 o                         
  10   8   0        211.45        180.04        13.44 o                         
  11   8   0        529.32        499.32        20.51 o                         
  12   8   0        332.35        312.37        13.50 o                         
  -5 -10   1         10.91          5.52         5.95 o                         
  -4 -10   1        764.52        789.07        27.59 o                         
  -3 -10   1       2171.83       2153.66        46.74 o                         
  -2 -10   1         93.62         88.31        30.20 o                         
   1 -10   1        226.13        240.88        20.49 o                         
   2 -10   1        534.99        529.56        26.64 o                         
   3 -10   1         25.93         21.81         8.14 o                         
   4 -10   1       1632.60       1651.95        43.81 o                         
   5 -10   1       2314.67       2199.32        81.93 o                         
 -10  -9   1         40.33         41.80         8.10 o                         
  -9  -9   1       1153.06       1212.54        34.75 o                         
  -8  -9   1        544.85        621.16        24.25 o                         
  -7  -9   1        837.20        866.20        25.40 o                         
  -6  -9   1        650.30        753.69        38.89 o                         
  -5  -9   1        673.65        709.78        27.05 o                         
  -4  -9   1        818.13        856.86        29.33 o                         
  -3  -9   1         42.63         42.08         9.25 o                         
  -2  -9   1       2299.35       2279.91        45.44 o                         
  -1  -9   1         44.65         42.84         9.42 o                         
   0  -9   1        240.36        273.42        16.74 o                         
   1  -9   1        762.39        764.39        28.66 o                         
   2  -9   1        592.94        575.85        33.47 o                         
   3  -9   1       1286.15       1289.35        34.55 o                         
   4  -9   1        230.60        231.99        16.80 o                         
   5  -9   1        890.23        854.58        29.89 o                         
   6  -9   1         29.52         30.89        13.19 o                         
   7  -9   1        903.37       1073.50        28.48 o                         
   8  -9   1        217.60        245.95        14.67 o                         
   9  -9   1        515.43        561.40        22.52 o                         
 -12  -8   1       1453.39       1520.42        36.56 o                         
 -11  -8   1         70.51         90.37         9.45 o                         
 -10  -8   1       4392.97       4660.04        88.99 o                         
  -9  -8   1       1295.20       1237.99        33.20 o                         
  -8  -8   1        313.18        256.23        17.00 o                         
  -7  -8   1        411.97        379.81        25.86 o                         
  -6  -8   1        164.46        167.27        14.61 o                         
  -5  -8   1       5895.78       6173.88        93.75 o                         
  -4  -8   1       5389.93       5362.15        84.08 o                         
  -3  -8   1        233.75        209.21        19.35 o                         
  -2  -8   1        226.30        235.37        25.87 o                         
  -1  -8   1       2209.44       2134.20        37.66 o                         
   0  -8   1       2724.90       2841.46        46.79 o                         
   1  -8   1       7192.61       7120.73        96.34 o                         
   2  -8   1         46.37         47.60        35.90 o                         
   3  -8   1        805.41        781.36        34.52 o                         
   4  -8   1        196.83        160.30        14.53 o                         
   5  -8   1       1283.41       1221.02        33.84 o                         
   6  -8   1       3764.27       3781.40        86.16 o                         
   7  -8   1        497.17        386.88        20.83 o                         
   8  -8   1       2916.16       2978.50        57.06 o                         
   9  -8   1        276.62        274.02        16.72 o                         
  10  -8   1        144.27        108.47        11.12 o                         
  11  -8   1       2013.54       2146.95        40.33 o                         
  12  -8   1        140.26        145.10        10.39 o                         
 -14  -7   1        943.92        937.41        34.95 o                         
 -13  -7   1        338.22        331.11        26.05 o                         
 -12  -7   1        631.78        599.57        22.13 o                         
 -11  -7   1        301.05        305.15        18.14 o                         
 -10  -7   1         81.68         68.54        10.07 o                         
  -9  -7   1       2370.06       2424.57        48.95 o                         
  -8  -7   1        153.03        129.13        12.87 o                         
  -7  -7   1       2112.09       2138.05        46.31 o                         
  -6  -7   1        327.50        287.38        17.41 o                         
  -5  -7   1        602.18        596.60        22.55 o                         
  -4  -7   1       1565.43       1638.75        34.75 o                         
  -3  -7   1          8.07          8.98         5.82 o                         
  -2  -7   1       4802.09       4647.77        59.96 o                         
  -1  -7   1         22.33         25.72         6.30 o                         
   0  -7   1       2015.22       1885.88        29.04 o                         
   1  -7   1        147.44        143.15        10.07 o                         
   2  -7   1        453.88        425.80        19.21 o                         
   3  -7   1       1206.74       1246.12        32.28 o                         
   4  -7   1        348.89        341.09        19.55 o                         
   5  -7   1       3268.86       3162.53        58.91 o                         
   6  -7   1          4.53          7.68         6.94 o                         
   7  -7   1        192.89        196.87        15.07 o                         
   8  -7   1        742.22        744.64        24.95 o                         
   9  -7   1        427.32        430.26        22.79 o                         
  10  -7   1       2286.45       2331.32        46.35 o                         
  11  -7   1        346.14        323.69        17.22 o                         
  12  -7   1        610.68        639.03        30.92 o                         
  13  -7   1        205.88        206.91        15.74 o                         
  14  -7   1         60.22         63.60        14.14 o                         
 -16  -6   1        514.76        568.56        43.00 o                         
 -15  -6   1        228.06        216.54        20.55 o                         
 -14  -6   1        485.62        499.43        29.15 o                         
 -13  -6   1       1723.41       1785.36        43.96 o                         
 -12  -6   1        719.83        733.50        22.36 o                         
 -11  -6   1       1162.90       1181.55        29.38 o                         
 -10  -6   1       1307.38       1285.37        40.73 o                         
  -9  -6   1       1133.80       1113.86        27.53 o                         
  -8  -6   1       2337.74       2334.56        42.77 o                         
  -7  -6   1        669.11        652.27        21.05 o                         
  -6  -6   1       2345.53       2401.96        45.19 o                         
  -5  -6   1        741.01        667.10        20.14 o                         
  -4  -6   1        503.75        533.11        18.71 o                         
  -3  -6   1       3731.65       3562.17        51.00 o                         
  -2  -6   1        237.83        304.10        14.35 o                         
  -1  -6   1        907.20        880.66        19.08 o                         
   0  -6   1        930.49        877.97        18.59 o                         
   1  -6   1       1612.66       1654.92        25.81 o                         
   2  -6   1       4105.94       4081.35        55.43 o                         
   3  -6   1        110.79        118.19        10.70 o                         
   4  -6   1       4268.07       4229.55        68.34 o                         
   5  -6   1       1052.82       1020.85        26.48 o                         
   6  -6   1        978.11        992.03        26.09 o                         
   7  -6   1       1751.37       1833.18        37.17 o                         
   8  -6   1       1073.38       1062.06        27.12 o                         
   9  -6   1       3428.43       3333.05        57.93 o                         
  10  -6   1       1785.98       1715.91        48.34 o                         
  11  -6   1        132.34        115.59        11.18 o                         
  12  -6   1        462.39        446.22        26.74 o                         
  13  -6   1        126.18        136.63        13.14 o                         
  14  -6   1       2031.93       2042.90        49.00 o                         
  15  -6   1        569.04        597.77        28.48 o                         
 -17  -5   1        433.57        444.02        28.53 o                         
 -16  -5   1        155.39        186.56        18.46 o                         
 -15  -5   1        896.82        898.66        39.55 o                         
 -14  -5   1       1880.86       1908.98        48.06 o                         
 -13  -5   1        742.99        738.28        25.16 o                         
 -12  -5   1        750.84        655.39        41.01 o                         
 -11  -5   1       1521.76       1519.39        35.11 o                         
 -10  -5   1       1610.80       1590.13        33.01 o                         
  -9  -5   1         65.69         57.63         7.97 o                         
  -8  -5   1       2621.52       2663.23        48.79 o                         
  -7  -5   1       1973.49       1971.62        35.70 o                         
  -6  -5   1        751.71        750.14        20.13 o                         
  -5  -5   1        638.10        596.11        18.08 o                         
  -4  -5   1        360.05        390.43        15.15 o                         
  -3  -5   1        121.29        101.35         9.48 o                         
  -2  -5   1       2652.06       2535.93        35.30 o                         
  -1  -5   1       5637.37       5485.64        65.68 o                         
   0  -5   1       1203.61       1450.90        36.98 o                         
   1  -5   1        588.68        520.07        17.47 o                         
   2  -5   1       1941.89       2029.72        43.91 o                         
   3  -5   1       4959.43       4569.22        58.21 o                         
   4  -5   1         53.53         49.96         6.75 o                         
   5  -5   1       2666.98       2854.54        37.19 o                         
   6  -5   1       1849.70       1727.17        27.37 o                         
   7  -5   1        135.06        174.01        10.93 o                         
   8  -5   1        519.52        552.54        19.18 o                         
   9  -5   1        266.76        251.93        14.17 o                         
  10  -5   1        957.93        851.07        22.40 o                         
  11  -5   1       2257.77       2253.95        40.81 o                         
  12  -5   1        444.82        384.35        17.89 o                         
  13  -5   1        520.36        565.48        24.34 o                         
  14  -5   1        643.20        622.38        37.60 o                         
  15  -5   1        280.55        208.04        24.92 o                         
  16  -5   1       1343.16       1400.36        45.36 o                         
 -18  -4   1        536.93        519.72        28.70 o                         
 -17  -4   1         62.40         47.04        11.05 o                         
 -16  -4   1        402.89        365.30        69.46 o                         
 -15  -4   1        135.24        100.64        17.32 o                         
 -14  -4   1       1577.26       1555.36        55.22 o                         
 -13  -4   1       1789.96       1671.29        75.96 o                         
 -12  -4   1        742.21        710.65        22.93 o                         
 -11  -4   1        124.50        126.38        12.89 o                         
 -10  -4   1        463.64        481.30        18.08 o                         
  -9  -4   1       4580.23       4397.85        53.04 o                         
  -8  -4   1       8092.27       7757.20        81.07 o                         
  -7  -4   1       2193.40       2121.61        30.45 o                         
  -6  -4   1       3531.54       3509.91        44.09 o                         
  -5  -4   1       1633.14       1638.28        44.06 o                         
  -4  -4   1       1900.77       1941.48        44.41 o                         
  -3  -4   1      12737.43      13578.00       202.14 o                         
  -2  -4   1        138.05        147.30        16.53 o                         
  -1  -4   1      17577.85      18183.13       356.80 o                         
   0  -4   1        160.28        105.19        14.40 o                         
   1  -4   1       4303.26       4549.56        84.06 o                         
   2  -4   1        333.60        269.75        38.67 o                         
   3  -4   1       1428.46       1467.83        36.88 o                         
   4  -4   1       6868.67       6844.16       108.33 o                         
   5  -4   1       4948.85       5146.67        63.89 o                         
   6  -4   1        240.69        243.49        14.88 o                         
   7  -4   1        908.89        936.60        18.81 o                         
   8  -4   1        197.68        210.40        11.03 o                         
   9  -4   1       4288.02       4139.52        49.02 o                         
  10  -4   1       1523.40       1484.61        31.46 o                         
  11  -4   1       1298.00       1369.92        29.68 o                         
  12  -4   1        928.76        924.66        24.89 o                         
  13  -4   1         86.39         82.90         9.32 o                         
  14  -4   1        721.97        774.55        23.42 o                         
  15  -4   1        537.73        599.20        66.63 o                         
  16  -4   1        602.79        637.34        28.49 o                         
  17  -4   1         40.75         45.13         9.81 o                         
 -18  -3   1       1035.33       1137.22        36.60 o                         
 -17  -3   1         16.47         21.60        13.93 o                         
 -16  -3   1       4131.61       4106.37        99.04 o                         
 -15  -3   1        357.17        315.90        45.06 o                         
 -14  -3   1         60.80         34.11        25.75 o                         
 -13  -3   1        477.15        463.06        17.86 o                         
 -12  -3   1         79.74         88.34         8.91 o                         
 -11  -3   1      11799.26      11919.51       128.22 o                         
 -10  -3   1       4410.76       4350.89        54.32 o                         
  -9  -3   1       1965.39       2009.76        32.37 o                         
  -8  -3   1         40.29         36.91         7.35 o                         
  -7  -3   1        126.54        202.34        13.25 o                         
  -6  -3   1       3187.33       3021.75        57.79 o                         
  -5  -3   1      11438.13      12234.42       164.78 o                         
  -4  -3   1       6879.21       7026.40       146.99 o                         
  -3  -3   1       7435.85       7501.85       107.11 o                         
  -2  -3   1        516.31        450.95        16.17 o                         
  -1  -3   1      20234.09      21127.32      1795.58 o                         
   0  -3   1      17132.48      17405.21       912.55 o                         
   1  -3   1       5654.11       6001.84       107.20 o                         
   2  -3   1      13865.75      13373.70       206.14 o                         
   3  -3   1        916.31        996.36        26.37 o                         
   4  -3   1       1094.33       1298.06        29.86 o                         
   5  -3   1       9053.98       8635.90       153.66 o                         
   6  -3   1       5133.87       4770.77        86.16 o                         
   7  -3   1      18345.85      18260.49       179.36 o                         
   8  -3   1        310.63        329.65        14.23 o                         
   9  -3   1       3053.22       3173.29        43.06 o                         
  10  -3   1       1065.77       1139.51        23.53 o                         
  11  -3   1        866.61        856.55        21.92 o                         
  12  -3   1       7094.70       7283.80        91.17 o                         
  13  -3   1        239.40        216.22        13.34 o                         
  14  -3   1       2022.87       1961.30        39.85 o                         
  15  -3   1        161.84        133.31        14.29 o                         
  16  -3   1         93.41        113.03        15.13 o                         
  17  -3   1        923.64       1007.81        36.33 o                         
  18  -3   1        358.61        372.89        21.58 o                         
 -19  -2   1        171.49        142.65        16.04 o                         
 -18  -2   1         85.71         81.48        15.37 o                         
 -17  -2   1        903.26        952.00        41.06 o                         
 -16  -2   1         10.05         12.24         8.40 o                         
 -15  -2   1       2783.14       2725.83        57.63 o                         
 -14  -2   1        374.66        316.49        18.50 o                         
 -13  -2   1        404.45        457.55        19.06 o                         
 -12  -2   1       3750.84       3899.87        51.11 o                         
 -11  -2   1        370.90        334.81        13.70 o                         
 -10  -2   1       5990.70       5789.30        67.39 o                         
  -9  -2   1       4051.82       4497.78        71.87 o                         
  -8  -2   1        126.54        142.93        14.56 o                         
  -7  -2   1       5351.69       5300.43        66.93 o                         
  -6  -2   1       3193.19       3579.21        47.08 o                         
  -5  -2   1       5302.61       5703.09        78.33 o                         
  -4  -2   1       4098.44       3921.25        59.27 o                         
  -3  -2   1       3722.19       3813.17        49.88 o                         
  -2  -2   1        324.59        338.27        13.74 o                         
  -1  -2   1       5046.97       4950.43        82.84 o                         
   0  -2   1      25656.07      25803.82       405.03 o                         
   1  -2   1       3377.74       3410.51        53.79 o                         
   2  -2   1       5985.44       6201.78        70.55 o                         
   3  -2   1       2172.40       1986.71        29.53 o                         
   4  -2   1        449.95        456.77        12.33 o                         
   5  -2   1       4730.66       4988.40        86.29 o                         
   6  -2   1      21262.21      20668.71       573.31 o                         
   7  -2   1       1757.30       1590.52        34.12 o                         
   8  -2   1       6835.22       7039.77        76.31 o                         
   9  -2   1       1202.89       1162.25        22.20 o                         
  10  -2   1        745.68        828.16        18.33 o                         
  11  -2   1       2293.41       2364.23        34.80 o                         
  12  -2   1         82.27         84.77         9.35 o                         
  13  -2   1        989.29       1005.52        28.16 o                         
  14  -2   1       1431.11       1426.95        33.56 o                         
  15  -2   1        453.20        463.04        25.33 o                         
  16  -2   1       1017.71       1095.85        36.28 o                         
  17  -2   1         23.90         15.09         9.98 o                         
  18  -2   1        889.57        916.95        33.60 o                         
 -19  -1   1       1001.62       1081.38        36.98 o                         
 -18  -1   1         64.27         62.69        12.29 o                         
 -17  -1   1        542.82        503.79        29.17 o                         
 -16  -1   1        378.80        303.30        21.62 o                         
 -15  -1   1       3530.56       3261.30        81.67 o                         
 -14  -1   1       1736.31       1684.96        36.69 o                         
 -13  -1   1       1569.26       1555.31        34.86 o                         
 -12  -1   1       3985.56       3856.36        63.63 o                         
 -11  -1   1        531.17        518.69        15.55 o                         
 -10  -1   1       1729.58       1664.97        29.00 o                         
  -9  -1   1       4819.12       4615.13        58.13 o                         
  -8  -1   1       1474.08       1238.23        28.72 o                         
  -7  -1   1       4758.93       4780.65        66.89 o                         
  -6  -1   1        306.61        276.06         9.84 o                         
  -5  -1   1        393.32        344.57         8.34 o                         
  -4  -1   1      10875.73      11202.49       142.29 o                         
  -3  -1   1        799.60        647.68        10.39 o                         
  -2  -1   1       5901.71       5925.76       113.21 o                         
  -1  -1   1       6034.49       5903.46       102.68 o                         
   0  -1   1       4971.80       4952.52        76.47 o                         
   1  -1   1        513.36        452.80         6.95 o                         
   2  -1   1        869.73        742.32        13.86 o                         
   3  -1   1      52708.94      52941.62       926.57 o                         
   4  -1   1      35171.18      36100.96       572.79 o                         
   5  -1   1       3390.64       3521.94        47.60 o                         
   6  -1   1      12289.92      12489.06       128.17 o                         
   7  -1   1       1459.25       1579.63        27.10 o                         
   8  -1   1       5220.50       5161.37        73.43 o                         
   9  -1   1       1837.38       1848.92        29.32 o                         
  10  -1   1       1154.81       1110.95        21.57 o                         
  11  -1   1       1704.49       1586.25        30.57 o                         
  12  -1   1         76.21         82.58        10.70 o                         
  13  -1   1        440.03        377.09        21.84 o                         
  14  -1   1        189.48        142.03        13.16 o                         
  15  -1   1       2321.74       2282.06        49.41 o                         
  16  -1   1       2851.56       2813.74        57.81 o                         
  17  -1   1        624.21        602.28        46.04 o                         
  18  -1   1        560.68        672.41        30.17 o                         
  19  -1   1         85.19         92.00        16.84 o                         
 -19   0   1          0.09          0.63         8.02 o                         
 -18   0   1        167.75        186.15        20.01 o                         
 -17   0   1         81.45         75.27        12.14 o                         
 -16   0   1       1170.77       1052.14        34.83 o                         
 -15   0   1         96.09         71.48        19.51 o                         
 -14   0   1        353.88        336.11        20.00 o                         
 -13   0   1        474.48        515.17        18.95 o                         
 -12   0   1          0.48          2.35         5.12 o                         
 -11   0   1       3639.69       3432.84        40.61 o                         
 -10   0   1          2.39         15.53         3.82 o                         
  -9   0   1       1061.07       1076.97        16.37 o                         
  -8   0   1         48.40         43.12         4.64 o                         
  -7   0   1        113.96        115.92         6.62 o                         
  -6   0   1       1506.73       1464.74        17.97 o                         
  -5   0   1         24.30         23.66         2.95 o                         
  -4   0   1          1.53          9.13         2.15 o                         
  -3   0   1         47.01         61.09         3.29 o                         
  -2   0   1         30.50         30.22         1.87 o                         
  -1   0   1        104.65         72.51         2.14 o                         
   0   0   1        179.10        201.40         3.81 o                         
   1   0   1        147.26        178.20         3.24 o                         
   2   0   1        294.75        255.86         5.39 o                         
   3   0   1        431.95        406.83         8.09 o                         
   4   0   1        373.14        302.50         6.16 o                         
   5   0   1        421.86        360.68         8.55 o                         
   6   0   1        228.56        292.47         8.94 o                         
   7   0   1       1462.02       1195.16        15.31 o                         
   8   0   1         71.23         36.87         4.12 o                         
   9   0   1         35.57         48.00         3.92 o                         
  10   0   1        722.56        658.44        14.27 o                         
  11   0   1        440.09        423.99        12.59 o                         
  12   0   1       2606.17       2403.92        44.65 o                         
  13   0   1        858.78        820.86        26.16 o                         
  14   0   1         11.23          9.38         6.59 o                         
  15   0   1         38.39         26.57         8.87 o                         
  16   0   1         53.31         29.04        11.09 o                         
  17   0   1        774.64        961.51        37.94 o                         
  18   0   1         88.39         83.53        12.58 o                         
  19   0   1        289.15        257.04        18.77 o                         
 -19   1   1       1004.42       1076.07        42.33 o                         
 -18   1   1         69.05         80.42        10.95 o                         
 -17   1   1        492.51        445.19        26.54 o                         
 -16   1   1        378.86        300.78        26.66 o                         
 -15   1   1       3579.31       3316.42        81.14 o                         
 -14   1   1       1823.36       1758.94        33.63 o                         
 -13   1   1       1700.08       1708.64        30.67 o                         
 -12   1   1       3914.02       3698.41        52.18 o                         
 -11   1   1        551.55        513.75        12.29 o                         
 -10   1   1       1694.20       1630.79        19.42 o                         
  -9   1   1       4953.01       4686.26        41.77 o                         
  -8   1   1       1763.24       1501.88        19.34 o                         
  -7   1   1       3907.57       4039.42        39.07 o                         
  -6   1   1        246.94        199.43         6.41 o                         
  -5   1   1        360.76        332.32         7.39 o                         
  -4   1   1      11082.99      11331.11       172.77 o                         
  -3   1   1       1127.93        848.38        52.62 o                         
  -2   1   1       5488.95       5478.37        66.27 o                         
  -1   1   1       6340.00       6245.66        95.73 o                         
   0   1   1       4989.48       4979.95       101.85 o                         
   1   1   1        550.72        500.81         6.09 o                         
   2   1   1        641.04        552.68         7.71 o                         
   3   1   1      52739.19      52329.99       912.99 o                         
   4   1   1      35016.38      35927.11       573.77 o                         
   5   1   1       3480.97       3699.85        34.05 o                         
   6   1   1      12111.02      12367.01       121.29 o                         
   7   1   1       1617.45       1749.40        19.69 o                         
   8   1   1       5095.04       4859.21        44.36 o                         
   9   1   1       1816.60       1789.70        20.02 o                         
  10   1   1       1126.90       1089.37        15.37 o                         
  11   1   1       1872.19       1738.42        21.90 o                         
  12   1   1         55.85         64.67         5.97 o                         
  13   1   1        465.57        437.08        26.26 o                         
  14   1   1        268.85        227.63        13.05 o                         
  15   1   1       2279.99       2241.34        46.22 o                         
  16   1   1       2730.58       2741.34        65.08 o                         
  17   1   1        665.63        701.99        32.83 o                         
  18   1   1        553.11        610.08        28.52 o                         
  19   1   1         80.94         65.51        11.41 o                         
 -19   2   1        150.97        138.41        16.21 o                         
 -18   2   1         74.24         71.66        12.92 o                         
 -17   2   1        931.25        980.24        37.16 o                         
 -16   2   1          8.59          3.02         6.01 o                         
 -15   2   1       2720.09       2574.33        43.35 o                         
 -14   2   1        330.82        280.12        16.69 o                         
 -13   2   1        374.38        383.28        11.84 o                         
 -12   2   1       3703.41       3713.03        40.85 o                         
 -11   2   1        331.31        284.81         9.20 o                         
 -10   2   1       6075.96       5705.51        54.50 o                         
  -9   2   1       4158.77       4639.37        45.36 o                         
  -8   2   1        136.74        123.43         6.15 o                         
  -7   2   1       5495.20       5556.89        49.37 o                         
  -6   2   1       3176.29       3494.66        36.45 o                         
  -5   2   1       5120.55       5351.69        54.17 o                         
  -4   2   1       4144.35       4056.47        35.46 o                         
  -3   2   1       3671.06       3829.48        29.64 o                         
  -2   2   1        340.03        326.25         4.74 o                         
  -1   2   1       4862.61       4804.66       183.54 o                         
   0   2   1      25142.19      26177.70       909.98 o                         
   1   2   1       3795.42       3891.55        47.39 o                         
   2   2   1       5865.74       6191.54        66.80 o                         
   3   2   1       2446.86       2249.91        20.85 o                         
   4   2   1        507.91        498.74         8.12 o                         
   5   2   1       4881.27       5210.61        48.29 o                         
   6   2   1      21410.01      21531.23       429.68 o                         
   7   2   1       1761.20       1609.23        20.58 o                         
   8   2   1       6985.69       7349.60        64.04 o                         
   9   2   1       1296.84       1262.99        17.18 o                         
  10   2   1        688.92        751.13        14.31 o                         
  11   2   1       2142.56       2113.76        26.14 o                         
  12   2   1         76.04         73.18         5.49 o                         
  13   2   1       1088.47       1112.98        26.21 o                         
  14   2   1       1550.09       1559.72        26.34 o                         
  15   2   1        432.92        437.35        16.57 o                         
  16   2   1       1046.14       1098.41        32.26 o                         
  17   2   1         21.38         22.27        11.33 o                         
  18   2   1        935.55        966.68        36.17 o                         
 -18   3   1       1004.59       1091.64        39.46 o                         
 -17   3   1         10.28          5.98         7.00 o                         
 -16   3   1       4116.86       4195.98        64.72 o                         
 -15   3   1        379.34        383.96        14.33 o                         
 -14   3   1         78.39         52.84         7.35 o                         
 -13   3   1        506.37        473.67        12.80 o                         
 -12   3   1         95.62         96.47         6.22 o                         
 -11   3   1      11974.44      11658.36       107.27 o                         
 -10   3   1       4336.03       4231.14        42.69 o                         
  -9   3   1       2026.85       2066.75        25.38 o                         
  -8   3   1         56.90         58.96         5.12 o                         
  -7   3   1        139.12        180.20         7.72 o                         
  -6   3   1       3251.09       3104.37        31.44 o                         
  -5   3   1      11468.73      12161.60       133.65 o                         
  -4   3   1       7089.41       7265.21        69.23 o                         
  -3   3   1       7341.43       7446.02        68.27 o                         
  -2   3   1        470.65        405.53         6.09 o                         
  -1   3   1      19560.05      20321.19       531.16 o                         
   0   3   1      17861.43      17922.41       645.59 o                         
   1   3   1       5756.83       6158.63        96.99 o                         
   2   3   1      13668.67      12879.00       220.78 o                         
   3   3   1        927.42        995.06        12.50 o                         
   4   3   1        992.28       1208.68        15.81 o                         
   5   3   1       8936.07       8483.67        75.91 o                         
   6   3   1       5286.89       4892.97        46.74 o                         
   7   3   1      17939.21      17829.62       175.32 o                         
   8   3   1        354.92        355.06         9.93 o                         
   9   3   1       3046.96       3178.21        34.25 o                         
  10   3   1       1030.83       1097.84        17.54 o                         
  11   3   1        873.11        828.94        15.95 o                         
  12   3   1       7114.64       7001.66        72.21 o                         
  13   3   1        234.63        222.65        10.45 o                         
  14   3   1       2056.60       2031.20        29.17 o                         
  15   3   1        159.25        171.76        11.04 o                         
  16   3   1        121.21        126.36         9.03 o                         
  17   3   1        885.76        956.61        30.39 o                         
  18   3   1        321.16        296.15        19.98 o                         
 -18   4   1        514.01        555.20        23.21 o                         
 -17   4   1         44.60         34.42         6.44 o                         
 -16   4   1        424.82        404.29        13.52 o                         
 -15   4   1        177.45        151.76         9.18 o                         
 -14   4   1       1472.92       1443.99        32.88 o                         
 -13   4   1       1962.24       1976.22        36.39 o                         
 -12   4   1        787.25        718.28        24.96 o                         
 -11   4   1        153.47        134.93         7.88 o                         
 -10   4   1        462.81        439.46        12.70 o                         
  -9   4   1       4504.62       4367.01        44.10 o                         
  -8   4   1       8123.04       7767.75        73.72 o                         
  -7   4   1       2320.51       2215.03        29.35 o                         
  -6   4   1       3381.90       3390.25        38.59 o                         
  -5   4   1       1639.28       1664.46        26.51 o                         
  -4   4   1       1804.72       1810.10        23.17 o                         
  -3   4   1      12801.70      13375.31       193.68 o                         
  -2   4   1        125.26        116.07         6.34 o                         
  -1   4   1      17252.53      17547.66       389.16 o                         
   0   4   1        256.45        193.03        13.76 o                         
   1   4   1       4355.65       4607.76        55.78 o                         
   2   4   1        568.96        453.95        12.97 o                         
   3   4   1       1441.05       1483.28        21.22 o                         
   4   4   1       6966.16       6873.98        74.72 o                         
   5   4   1       5001.93       5325.06        56.70 o                         
   6   4   1        237.96        201.97         7.73 o                         
   7   4   1        801.57        818.92        19.16 o                         
   8   4   1        122.78        111.79         6.68 o                         
   9   4   1       4327.74       4227.22        43.94 o                         
  10   4   1       1327.63       1268.15        20.87 o                         
  11   4   1       1202.09       1233.97        21.07 o                         
  12   4   1        952.19        884.22        20.50 o                         
  13   4   1         86.19         74.93         6.23 o                         
  14   4   1        778.17        833.43        23.69 o                         
  15   4   1        555.66        646.19        16.55 o                         
  16   4   1        618.93        625.61        23.17 o                         
  17   4   1         78.13         65.80         7.56 o                         
 -17   5   1        409.36        373.64        22.22 o                         
 -16   5   1        195.75        211.54        11.42 o                         
 -15   5   1        853.25        870.82        19.99 o                         
 -14   5   1       1856.78       1889.78        34.94 o                         
 -13   5   1        737.40        717.27        16.72 o                         
 -12   5   1        771.13        705.76        22.58 o                         
 -11   5   1       1388.55       1387.17        24.12 o                         
 -10   5   1       1515.49       1478.11        27.53 o                         
  -9   5   1         32.95         18.22         4.81 o                         
  -8   5   1       2664.24       2737.73        36.69 o                         
  -7   5   1       2093.06       1989.92        27.12 o                         
  -6   5   1        761.10        765.05        20.52 o                         
  -5   5   1        590.50        543.56        13.50 o                         
  -4   5   1        405.91        390.88        13.92 o                         
  -3   5   1        189.93        166.51         9.55 o                         
  -2   5   1       2446.94       2447.25        33.98 o                         
  -1   5   1       5740.62       5866.88        90.93 o                         
   0   5   1       1178.75       1412.72        33.40 o                         
   1   5   1        552.61        539.68        19.59 o                         
   2   5   1       1924.11       2118.28        33.49 o                         
   3   5   1       4809.85       4540.60        61.74 o                         
   4   5   1        121.85        119.66         7.87 o                         
   5   5   1       2725.92       2915.12        43.66 o                         
   6   5   1       1847.08       1715.72        27.56 o                         
   7   5   1        180.41        207.01         9.11 o                         
   8   5   1        543.20        547.14        14.85 o                         
   9   5   1        180.40        168.27        11.75 o                         
  10   5   1        923.09        842.07        17.47 o                         
  11   5   1       2287.92       2297.63        32.34 o                         
  12   5   1        487.05        447.57        16.59 o                         
  13   5   1        544.18        603.41        21.21 o                         
  14   5   1        616.90        564.16        16.04 o                         
  15   5   1        273.10        292.86        17.96 o                         
  16   5   1       1268.88       1335.00        30.24 o                         
 -16   6   1        517.02        570.38        29.72 o                         
 -15   6   1        232.37        218.11        13.31 o                         
 -14   6   1        561.79        606.48        15.73 o                         
 -13   6   1       1662.51       1716.07        28.28 o                         
 -12   6   1        726.65        732.32        17.79 o                         
 -11   6   1       1138.73       1169.52        25.30 o                         
 -10   6   1       1303.40       1255.85        24.17 o                         
  -9   6   1       1174.72       1167.23        26.33 o                         
  -8   6   1       2376.21       2451.87        41.87 o                         
  -7   6   1        581.26        578.27        16.16 o                         
  -6   6   1       2309.15       2389.78        39.20 o                         
  -5   6   1        693.73        588.48        16.33 o                         
  -4   6   1        605.49        622.11        21.77 o                         
  -3   6   1       3800.92       3748.28        93.32 o                         
  -2   6   1        236.90        274.74        11.06 o                         
   1   6   1       1624.52       1656.00        43.62 o                         
   2   6   1       4043.90       3841.95       119.46 o                         
   3   6   1         96.64        124.24        12.56 o                         
   4   6   1       4347.20       4222.80        62.61 o                         
   5   6   1        987.89        940.41        21.27 o                         
   6   6   1        929.03        966.88        22.98 o                         
   7   6   1       1468.74       1508.30        32.24 o                         
   8   6   1       1141.71       1116.47        21.55 o                         
   9   6   1       3401.13       3374.96        43.36 o                         
  10   6   1       1909.26       1858.69        27.71 o                         
  11   6   1        124.83        137.18         8.50 o                         
  12   6   1        426.97        452.01        17.91 o                         
  13   6   1        117.08        119.24         8.07 o                         
  14   6   1       2116.61       2101.71        31.45 o                         
  15   6   1        572.32        625.05        16.16 o                         
 -14   7   1        867.57        860.65        19.11 o                         
 -13   7   1        365.99        372.65        14.37 o                         
 -12   7   1        638.06        628.90        15.94 o                         
 -11   7   1        288.63        268.46        11.70 o                         
 -10   7   1         69.39         60.49         7.02 o                         
  -9   7   1       2416.04       2422.60        38.06 o                         
  -8   7   1        172.97        159.01        10.40 o                         
  -7   7   1       2083.48       2094.89        38.55 o                         
  -6   7   1        314.57        328.65        23.17 o                         
  -5   7   1        562.00        573.20        39.41 o                         
  -4   7   1       1482.17       1440.47        63.93 o                         
   4   7   1        475.65        436.38        85.99 o                         
   5   7   1       3358.73       3018.50        65.60 o                         
   6   7   1          2.64          0.63         6.68 o                         
   7   7   1        238.90        228.08        12.02 o                         
   8   7   1        686.62        701.74        17.09 o                         
   9   7   1        493.36        462.70        17.82 o                         
  10   7   1       2356.44       2443.65        40.46 o                         
  11   7   1        391.37        377.41        13.40 o                         
  12   7   1        624.23        647.38        15.30 o                         
  13   7   1        174.91        167.34         8.14 o                         
  14   7   1         66.68         69.72         5.87 o                         
 -12   8   1       1468.32       1420.45        28.25 o                         
 -11   8   1         87.06         97.09         7.78 o                         
 -10   8   1       4390.91       4380.07        90.25 o                         
  -9   8   1       1299.98       1234.57        31.37 o                         
  -8   8   1        324.07        269.58        17.77 o                         
  -7   8   1        420.74        355.86        43.92 o                         
   6   8   1       3705.02       3413.29       140.20 o                         
   8   8   1       2878.58       2857.31        56.40 o                         
   9   8   1        300.04        315.13        16.86 o                         
  10   8   1        137.41        107.62        10.78 o                         
  11   8   1       2010.95       2020.39        40.44 o                         
  12   8   1        138.42        133.73        10.26 o                         
  -5 -10   2         40.75         52.14         7.78 o                         
  -4 -10   2       1069.65       1141.17        35.07 o                         
  -3 -10   2        181.61        192.90        16.61 o                         
  -2 -10   2       1234.57       1229.10        41.84 o                         
  -1 -10   2        518.14        474.97        77.01 o                         
   0 -10   2        881.03        814.65        44.03 o                         
   1 -10   2       1162.11       1108.49        37.52 o                         
   2 -10   2        337.14        338.85        22.72 o                         
   3 -10   2        347.17        348.70        20.03 o                         
   4 -10   2        168.72        154.26        12.71 o                         
   5 -10   2        398.28        402.01        20.08 o                         
 -10  -9   2        206.95        197.18        12.66 o                         
  -9  -9   2        464.77        526.82        19.17 o                         
  -8  -9   2         93.02         84.22        10.30 o                         
  -7  -9   2       2466.11       2514.62        56.73 o                         
  -6  -9   2       4889.92       5634.62       173.58 o                         
  -5  -9   2        130.22        137.20        13.53 o                         
  -4  -9   2        556.16        507.04        23.78 o                         
  -3  -9   2        595.08        585.81        21.49 o                         
  -2  -9   2       3481.42       3510.80        55.81 o                         
  -1  -9   2       4684.46       4716.91        69.75 o                         
   0  -9   2        587.48        625.66        25.71 o                         
   1  -9   2        159.59        183.41        14.66 o                         
   2  -9   2         91.65        108.58        12.21 o                         
   3  -9   2       2028.70       2047.32        46.89 o                         
   4  -9   2       2915.77       3081.23        62.99 o                         
   5  -9   2         42.64         32.95         9.20 o                         
   6  -9   2        681.43        710.28        29.57 o                         
   7  -9   2       1301.68       1343.51        32.27 o                         
   8  -9   2       1508.40       1500.17        32.68 o                         
   9  -9   2       1519.16       1549.75        31.74 o                         
 -12  -8   2        182.00        196.03        12.82 o                         
 -11  -8   2         79.27         88.50         9.09 o                         
 -10  -8   2        453.82        354.78        34.47 o                         
  -9  -8   2        248.14        230.18        15.62 o                         
  -8  -8   2        526.81        486.72        28.45 o                         
  -7  -8   2        199.60        196.86        15.65 o                         
  -6  -8   2         56.43         78.48        10.62 o                         
  -5  -8   2        288.95        235.65        15.56 o                         
  -4  -8   2        188.77        196.42        13.94 o                         
  -3  -8   2        713.77        632.02        22.75 o                         
  -2  -8   2        263.49        213.80        42.79 o                         
  -1  -8   2         13.23         -0.83         6.83 o                         
   0  -8   2        173.40        176.65        14.62 o                         
   1  -8   2        692.70        645.31        78.55 o                         
   2  -8   2        148.26        160.92        24.50 o                         
   3  -8   2        271.89        222.12        16.06 o                         
   4  -8   2        108.22         78.65        10.97 o                         
   5  -8   2        171.57        167.83        14.02 o                         
   6  -8   2        203.12        182.89        15.21 o                         
   7  -8   2        347.45        315.28        19.87 o                         
   8  -8   2        498.98        516.26        23.81 o                         
   9  -8   2         93.30         92.87        11.55 o                         
  10  -8   2        101.88        103.21        10.55 o                         
  11  -8   2        458.31        503.89        18.33 o                         
  12  -8   2        353.61        406.76        19.96 o                         
 -14  -7   2       1619.14       1662.08        50.62 o                         
 -13  -7   2        164.07        161.58        12.26 o                         
 -12  -7   2       1501.63       1574.85        39.33 o                         
 -11  -7   2       1141.71       1115.03        30.28 o                         
 -10  -7   2        152.05        141.60        13.02 o                         
  -9  -7   2       2252.73       2198.28        43.63 o                         
  -8  -7   2         68.57         84.25        10.93 o                         
  -7  -7   2       6851.14       6781.20        94.66 o                         
  -6  -7   2       8972.34       9127.68       117.97 o                         
  -5  -7   2        397.88        402.08        18.52 o                         
  -4  -7   2         20.09         18.59         6.47 o                         
  -3  -7   2        495.01        482.05        19.29 o                         
  -2  -7   2       8008.55       7474.59        86.14 o                         
  -1  -7   2       9222.48       9406.15        98.55 o                         
   0  -7   2         26.66         27.49         6.07 o                         
   1  -7   2       1315.21       1246.51        29.90 o                         
   2  -7   2        109.75        141.66        12.66 o                         
   3  -7   2       3641.08       3670.87        58.69 o                         
   4  -7   2       8984.11       8918.50       118.54 o                         
   5  -7   2       1656.73       1703.87        39.12 o                         
   6  -7   2        731.74        748.13        25.90 o                         
   7  -7   2       1265.61       1225.62        95.98 o                         
   8  -7   2       1288.58       1216.71        40.39 o                         
   9  -7   2       1270.12       1267.27        33.27 o                         
  10  -7   2        247.99        211.13        14.87 o                         
  11  -7   2       3051.02       3059.43        53.97 o                         
  12  -7   2       1266.48       1250.84        31.74 o                         
  13  -7   2         60.95         49.56         9.11 o                         
  14  -7   2        189.79        178.01        26.68 o                         
 -16  -6   2        902.47        952.34        91.13 o                         
 -15  -6   2        492.41        557.00        34.13 o                         
 -14  -6   2       2497.46       2627.23        86.07 o                         
 -13  -6   2        142.56        151.97        13.43 o                         
 -12  -6   2         20.05         32.76         6.91 o                         
 -11  -6   2       2223.62       2202.21        41.69 o                         
 -10  -6   2        384.11        333.49        19.21 o                         
  -9  -6   2       2744.33       2706.34        45.55 o                         
  -8  -6   2        650.42        592.90        21.80 o                         
  -7  -6   2        183.27        197.14        13.21 o                         
  -6  -6   2       1546.83       1407.56        29.14 o                         
  -5  -6   2        674.10        669.36        20.86 o                         
  -4  -6   2      13888.44      13455.63       144.27 o                         
  -3  -6   2        314.70        399.01        17.29 o                         
  -2  -6   2       2105.48       2063.60        32.85 o                         
  -1  -6   2        730.24        661.28        17.72 o                         
   0  -6   2        163.37        162.80         9.69 o                         
   1  -6   2       9095.39       9164.45        95.54 o                         
   2  -6   2       5728.14       5644.51        73.83 o                         
   3  -6   2       1671.78       1592.39        32.51 o                         
   4  -6   2        418.51        406.50        25.40 o                         
   5  -6   2        119.81        147.13        12.50 o                         
   6  -6   2       4535.03       4647.58        63.02 o                         
   7  -6   2       4792.49       4827.82        70.87 o                         
   8  -6   2       1457.16       1437.77        31.11 o                         
   9  -6   2       1729.98       1704.60        35.67 o                         
  10  -6   2         15.41         17.77         6.63 o                         
  11  -6   2        358.95        355.36        18.39 o                         
  12  -6   2        956.53        962.78        29.78 o                         
  13  -6   2        652.93        685.07        30.18 o                         
  14  -6   2       1116.34       1114.16        30.39 o                         
  15  -6   2         66.89         64.05        15.34 o                         
 -17  -5   2        329.61        300.70        26.68 o                         
 -16  -5   2        596.72        655.99        36.84 o                         
 -15  -5   2       2602.70       2686.03        64.94 o                         
 -14  -5   2        252.41        225.20        17.83 o                         
 -13  -5   2        106.69         92.75        11.01 o                         
 -12  -5   2         23.09         14.79         9.25 o                         
 -11  -5   2       2939.44       2879.64        46.33 o                         
 -10  -5   2      11113.09      11102.90       130.22 o                         
  -9  -5   2        695.33        764.99        22.39 o                         
  -8  -5   2       3074.92       3156.68        54.07 o                         
  -7  -5   2        686.41        705.90        20.70 o                         
  -6  -5   2        608.11        718.78        18.71 o                         
  -5  -5   2      21646.20      21199.70       239.24 o                         
  -4  -5   2         53.01         56.48         7.13 o                         
  -3  -5   2      18214.48      17991.66       161.09 o                         
  -2  -5   2       3596.97       3559.55        45.66 o                         
  -1  -5   2         16.28         29.63         6.36 o                         
   0  -5   2      10301.75      10014.47       130.37 o                         
   1  -5   2       4328.98       4774.69        60.79 o                         
   2  -5   2      10686.97      10458.71       175.09 o                         
   3  -5   2       9747.89       9537.70       100.45 o                         
   4  -5   2         93.29        107.99         9.59 o                         
   5  -5   2       2876.84       2892.10        38.91 o                         
   6  -5   2        707.15        812.91        20.46 o                         
   7  -5   2       2706.45       2824.75        44.08 o                         
   8  -5   2       8405.55       8233.67        94.78 o                         
   9  -5   2        105.32         93.57         9.17 o                         
  10  -5   2        329.70        299.79        15.09 o                         
  11  -5   2         32.81         33.32         7.48 o                         
  12  -5   2       2245.56       2313.01        43.10 o                         
  13  -5   2       1989.97       1879.64        45.61 o                         
  14  -5   2         10.19         17.44         7.91 o                         
  15  -5   2        413.76        416.23        43.05 o                         
  16  -5   2        139.67        132.40        15.95 o                         
 -18  -4   2        819.77        883.85        41.90 o                         
 -17  -4   2        274.03        323.35        47.61 o                         
 -16  -4   2         20.34         33.17        11.32 o                         
 -15  -4   2        142.28         97.09        14.47 o                         
 -14  -4   2        223.96        169.79        14.15 o                         
 -13  -4   2       4739.98       4806.63        86.23 o                         
 -12  -4   2       3008.13       3017.08        56.18 o                         
 -11  -4   2       1421.39       1492.51        31.98 o                         
 -10  -4   2        576.10        552.06        19.39 o                         
  -9  -4   2        155.36        162.36        10.03 o                         
  -8  -4   2       4116.06       4111.59        49.06 o                         
  -7  -4   2       8328.32       8428.01        83.52 o                         
  -6  -4   2       3210.44       3310.13        40.78 o                         
  -5  -4   2       5383.88       5481.93        88.23 o                         
  -4  -4   2        367.58        436.04        26.19 o                         
  -3  -4   2       3902.60       3952.50        61.95 o                         
  -2  -4   2       1384.20       1209.08        38.75 o                         
  -1  -4   2       5109.19       5990.20       128.70 o                         
   0  -4   2      10403.06      10424.80       201.93 o                         
   1  -4   2        742.76        827.42        30.97 o                         
   2  -4   2       2280.33       2147.21        44.81 o                         
   3  -4   2      13196.63      13895.67       201.51 o                         
   4  -4   2       2194.64       2226.13        51.79 o                         
   5  -4   2      19748.42      19960.85       201.38 o                         
   6  -4   2       3518.55       3441.23        46.88 o                         
   7  -4   2        134.60        151.83         9.00 o                         
   8  -4   2       1118.74       1150.95        21.42 o                         
   9  -4   2       1474.45       1406.85        31.48 o                         
  10  -4   2       5822.05       5769.23        71.13 o                         
  11  -4   2       1878.37       1850.67        35.39 o                         
  12  -4   2        592.82        633.44        20.51 o                         
  13  -4   2        388.06        349.84        25.15 o                         
  14  -4   2        621.36        609.69        28.44 o                         
  15  -4   2       1003.79       1022.91        32.09 o                         
  16  -4   2        727.49        784.04        28.94 o                         
  17  -4   2         17.39         15.99        10.15 o                         
 -18  -3   2        135.02        111.29        16.27 o                         
 -17  -3   2        173.99        165.82        22.63 o                         
 -16  -3   2        902.80        941.52        46.41 o                         
 -15  -3   2        705.69        641.28        36.71 o                         
 -14  -3   2        474.22        408.14       101.39 o                         
 -13  -3   2        234.81        238.30        15.53 o                         
 -12  -3   2        493.02        518.15        18.66 o                         
 -11  -3   2       2225.86       2288.20        37.11 o                         
 -10  -3   2        446.93        480.18        17.09 o                         
  -9  -3   2       1099.72        966.05        20.07 o                         
  -8  -3   2        118.87        151.43        11.56 o                         
  -7  -3   2       3813.17       3973.82        54.19 o                         
  -6  -3   2       4691.47       4857.62        82.16 o                         
  -5  -3   2        830.70        785.50        27.88 o                         
  -4  -3   2       1857.10       2010.01        46.63 o                         
  -3  -3   2       1080.99       1119.37        28.55 o                         
  -2  -3   2       2221.08       2397.38        45.52 o                         
  -1  -3   2       3016.93       2952.17        47.29 o                         
   0  -3   2       9598.85      10475.84       157.96 o                         
   1  -3   2        520.01        557.86        18.76 o                         
   2  -3   2       1306.76       1340.21        31.18 o                         
   3  -3   2       7173.55       7492.62       103.55 o                         
   4  -3   2        592.36        561.42        21.43 o                         
   5  -3   2       2146.41       2138.44        54.35 o                         
   6  -3   2       3443.30       3622.25        71.08 o                         
   7  -3   2       1116.97       1044.30        19.88 o                         
   8  -3   2       4896.78       4899.32        61.46 o                         
   9  -3   2       5000.60       5175.62        60.24 o                         
  10  -3   2        850.21        905.96        20.43 o                         
  11  -3   2       1890.51       1835.45        33.69 o                         
  12  -3   2       2199.19       2241.75        38.27 o                         
  13  -3   2       1256.36       1227.87        31.68 o                         
  14  -3   2       1461.43       1440.28        47.98 o                         
  15  -3   2        220.47        203.10        15.34 o                         
  16  -3   2        801.45        788.49        28.30 o                         
  17  -3   2        534.52        633.49        28.17 o                         
  18  -3   2         32.48         45.77        12.17 o                         
 -19  -2   2        325.76        376.40        24.90 o                         
 -18  -2   2       1012.50       1108.94        38.02 o                         
 -17  -2   2        796.67        831.29        38.42 o                         
 -16  -2   2        262.95        208.15        21.84 o                         
 -15  -2   2        533.25        491.51        40.95 o                         
 -14  -2   2        742.80        793.08        40.39 o                         
 -13  -2   2       6289.70       6347.78        87.85 o                         
 -12  -2   2       3227.26       3252.61        47.31 o                         
 -11  -2   2        238.25        229.18        12.11 o                         
 -10  -2   2       1650.90       1709.99        27.77 o                         
  -9  -2   2       2580.06       2743.60        42.84 o                         
  -8  -2   2      18420.05      18428.60       322.00 o                         
  -7  -2   2       7181.62       7542.77        96.28 o                         
  -6  -2   2        239.91        269.99        17.07 o                         
  -5  -2   2       6727.33       6717.04        85.84 o                         
  -4  -2   2       7587.56       7932.03       105.02 o                         
  -3  -2   2       3446.33       3855.37        54.42 o                         
  -2  -2   2       2862.82       2912.54        41.73 o                         
  -1  -2   2        920.14        825.11        18.65 o                         
   0  -2   2      13646.03      14901.32       327.09 o                         
   1  -2   2      21970.16      22105.41       358.63 o                         
   2  -2   2       1464.43       1486.31        24.92 o                         
   3  -2   2        946.89        960.42        22.25 o                         
   4  -2   2       5527.48       5056.95        69.34 o                         
   5  -2   2       6469.44       6723.36       106.92 o                         
   6  -2   2      10399.05       9898.57       134.58 o                         
   7  -2   2       9089.47       9826.66       144.04 o                         
   8  -2   2       2298.58       2341.57        33.68 o                         
   9  -2   2       4884.89       4959.02        58.74 o                         
  10  -2   2      11315.97      11361.33       125.80 o                         
  11  -2   2       2732.73       2682.42        53.89 o                         
  12  -2   2         35.38         30.99         8.84 o                         
  13  -2   2        515.30        479.89        26.02 o                         
  14  -2   2        503.09        498.45        38.27 o                         
  15  -2   2       2577.64       2604.16        51.64 o                         
  16  -2   2       1244.29       1237.01        35.78 o                         
  17  -2   2        104.54        131.89        18.04 o                         
  18  -2   2       1253.70       1232.64        38.73 o                         
 -19  -1   2        427.12        480.85        24.64 o                         
 -18  -1   2        381.59        384.26        25.12 o                         
 -17  -1   2       1992.68       1961.71        59.20 o                         
 -16  -1   2        139.89        110.54        14.67 o                         
 -15  -1   2        681.43        559.60        60.44 o                         
 -14  -1   2        308.83        314.95        19.81 o                         
 -13  -1   2       3586.98       3621.52        56.92 o                         
 -12  -1   2       2890.72       2863.04        73.55 o                         
 -11  -1   2        242.27        282.13        13.08 o                         
 -10  -1   2       1987.98       2074.63        35.30 o                         
  -9  -1   2         89.29        105.42         8.32 o                         
  -8  -1   2        194.52        176.83        11.81 o                         
  -7  -1   2       5627.59       5591.79        84.76 o                         
  -6  -1   2      10887.74      11444.83       146.48 o                         
  -5  -1   2       8776.74       9242.90       116.33 o                         
  -4  -1   2        497.33        384.26         8.41 o                         
  -3  -1   2      14311.78      13782.90       207.30 o                         
  -2  -1   2       7613.65       7390.19       140.70 o                         
  -1  -1   2      12140.21      12101.75       310.55 o                         
   0  -1   2       1326.73       1271.94        17.04 o                         
   1  -1   2       5509.41       5490.08       221.89 o                         
   2  -1   2      26700.09      26686.22       476.29 o                         
   3  -1   2      13358.82      13419.63       219.32 o                         
   4  -1   2      35866.09      38499.11       612.34 o                         
   5  -1   2       5525.27       5585.79        55.47 o                         
   6  -1   2      13987.61      14331.97       150.44 o                         
   7  -1   2        184.05        229.54        12.26 o                         
   8  -1   2       5412.12       5914.91        84.57 o                         
   9  -1   2       3656.63       3589.80        53.04 o                         
  10  -1   2       1113.68       1114.83        21.45 o                         
  11  -1   2       2775.57       2744.84        41.02 o                         
  12  -1   2        866.95        812.89        23.24 o                         
  13  -1   2        197.84        201.53        14.21 o                         
  14  -1   2        518.29        478.51        21.35 o                         
  15  -1   2       1423.66       1468.72        39.13 o                         
  16  -1   2        511.58        518.31        24.81 o                         
  17  -1   2        151.74        136.80        13.92 o                         
  18  -1   2        128.32        115.05        17.55 o                         
 -19   0   2        711.66        752.23        30.98 o                         
 -18   0   2        112.34        129.05        14.38 o                         
 -17   0   2        379.93        367.03        34.78 o                         
 -16   0   2        521.37        533.90        33.54 o                         
 -15   0   2       1837.21       1639.43        61.55 o                         
 -14   0   2       2175.96       2302.58        49.31 o                         
 -13   0   2        582.00        599.64        20.06 o                         
 -12   0   2       7733.22       7767.35        96.33 o                         
 -11   0   2      15189.73      15483.93       162.89 o                         
 -10   0   2       4284.51       4664.35        47.95 o                         
  -9   0   2      48937.83      48388.37       789.05 o                         
  -8   0   2      11061.36      11844.83       100.74 o                         
  -7   0   2       1426.05       1635.31        17.44 o                         
  -6   0   2       5669.29       5524.89        47.24 o                         
  -5   0   2       1664.54       1829.42        20.27 o                         
  -4   0   2      53123.38      50811.34      1027.53 o                         
  -3   0   2      17464.36      19048.07       395.77 o                         
  -2   0   2       2415.89       3013.87        35.84 o                         
  -1   0   2        488.62        673.74         8.99 o                         
   0   0   2        982.18        783.53         9.72 o                         
   1   0   2      21269.23      20972.28       330.19 o                         
   2   0   2      36973.34      40242.66       652.84 o                         
   3   0   2       3749.17       3539.23        34.55 o                         
   4   0   2      24651.09      24795.00       404.29 o                         
   5   0   2      11375.03      11984.05       114.71 o                         
   6   0   2      24597.80      24606.11       346.79 o                         
   7   0   2       4699.90       4280.24        42.59 o                         
   8   0   2       3214.74       3511.07        37.74 o                         
   9   0   2       7778.93       7431.67        62.80 o                         
  10   0   2        571.89        565.53        12.51 o                         
  11   0   2       8481.15       8481.21        86.50 o                         
  12   0   2       4340.93       4290.32        71.47 o                         
  13   0   2         58.14         36.77         8.90 o                         
  14   0   2       1699.15       1610.77        38.13 o                         
  15   0   2          1.04          9.94         7.25 o                         
  16   0   2        522.56        630.36        32.18 o                         
  17   0   2        327.66        246.18        23.86 o                         
  18   0   2        163.44        147.57        15.52 o                         
  19   0   2       1007.34        948.80        42.03 o                         
 -19   1   2        412.10        459.46        23.52 o                         
 -18   1   2        403.37        404.65        33.80 o                         
 -17   1   2       2030.25       2006.19        51.39 o                         
 -16   1   2        147.69        163.48        18.59 o                         
 -15   1   2        728.25        824.48        52.94 o                         
 -14   1   2        319.51        328.41        14.76 o                         
 -13   1   2       3299.22       3400.77        47.27 o                         
 -12   1   2       2935.17       2899.45        40.04 o                         
 -11   1   2        231.68        244.60         8.45 o                         
 -10   1   2       2026.28       2095.25        22.11 o                         
  -9   1   2         81.05         89.53         6.05 o                         
  -8   1   2        224.30        215.21         7.79 o                         
  -7   1   2       5643.37       5593.07        49.81 o                         
  -6   1   2      10974.56      11283.86        95.07 o                         
  -5   1   2       8767.79       8857.54        94.12 o                         
  -4   1   2        516.89        409.37         6.83 o                         
  -3   1   2      14621.79      14429.15       291.79 o                         
  -2   1   2       7648.30       7678.58       191.04 o                         
  -1   1   2      12295.48      12396.82       219.19 o                         
   0   1   2       1631.14       1478.93        41.55 o                         
   1   1   2       5394.10       5492.41        74.47 o                         
   2   1   2      26900.80      27554.14       734.38 o                         
   3   1   2      13097.59      12739.85       198.40 o                         
   4   1   2      36217.34      38229.25       611.44 o                         
   5   1   2       5238.03       5444.51        49.51 o                         
   6   1   2      13877.43      14108.87       144.97 o                         
   7   1   2        128.74        170.90         6.93 o                         
   8   1   2       5640.43       5898.12        52.85 o                         
   9   1   2       3683.15       3600.35        35.72 o                         
  10   1   2       1106.81       1090.72        15.31 o                         
  11   1   2       2551.12       2489.43        28.77 o                         
  12   1   2        931.62        845.33        16.28 o                         
  13   1   2        273.31        316.20        13.21 o                         
  14   1   2        556.48        538.87        23.93 o                         
  15   1   2       1427.95       1471.60        37.58 o                         
  16   1   2        504.46        498.05        24.29 o                         
  17   1   2        126.35        124.21        16.59 o                         
  18   1   2        117.45        108.15        13.48 o                         
 -19   2   2        337.89        351.68        41.14 o                         
 -18   2   2       1046.25       1046.68        40.63 o                         
 -17   2   2        836.11        871.97        34.50 o                         
 -16   2   2        254.17        210.54        13.20 o                         
 -15   2   2        486.61        493.39        20.28 o                         
 -14   2   2        773.82        816.56        25.03 o                         
 -13   2   2       6206.74       6091.76        62.45 o                         
 -12   2   2       3230.87       3204.58        35.60 o                         
 -11   2   2        253.26        204.63         8.25 o                         
 -10   2   2       1480.17       1533.89        20.79 o                         
  -9   2   2       2738.09       2864.49        30.46 o                         
  -8   2   2      18538.26      18383.88       171.92 o                         
  -7   2   2       7221.63       7806.97        66.03 o                         
  -6   2   2        200.33        256.85         9.39 o                         
  -5   2   2       6868.02       6679.77        61.97 o                         
  -4   2   2       7374.88       7750.28        82.76 o                         
  -3   2   2       3600.92       3816.78        49.76 o                         
  -2   2   2       2982.72       2965.48        29.80 o                         
  -1   2   2       1045.74        965.21        10.16 o                         
   0   2   2      13913.95      14711.99       231.31 o                         
   1   2   2      21910.89      22194.02       346.19 o                         
   2   2   2       1465.39       1475.11        15.54 o                         
   3   2   2       1188.76       1181.60        13.86 o                         
   4   2   2       5552.68       5165.96        46.12 o                         
   5   2   2       6295.11       6589.12        58.21 o                         
   6   2   2      10325.08       9755.56        84.22 o                         
   7   2   2       8705.85       9412.14        82.23 o                         
   8   2   2       2127.73       2227.57        24.74 o                         
   9   2   2       4716.43       4761.98        44.04 o                         
  10   2   2      11452.73      11328.07        94.66 o                         
  11   2   2       2787.43       2755.53        32.85 o                         
  12   2   2         33.71         30.65         4.92 o                         
  13   2   2        471.92        492.73        14.89 o                         
  14   2   2        597.93        648.96        22.30 o                         
  15   2   2       2575.22       2582.08        48.26 o                         
  16   2   2       1305.76       1260.62        34.62 o                         
  17   2   2        105.73        147.35        16.19 o                         
  18   2   2       1170.55       1173.94        36.35 o                         
 -18   3   2        133.62        123.24        17.78 o                         
 -17   3   2        167.82        160.71        13.32 o                         
 -16   3   2        914.70        951.57        23.21 o                         
 -15   3   2        669.58        657.78        16.54 o                         
 -14   3   2        504.25        385.34        16.00 o                         
 -13   3   2        194.86        168.20         8.35 o                         
 -12   3   2        488.60        505.75        12.93 o                         
 -11   3   2       2239.32       2203.16        27.85 o                         
 -10   3   2        458.64        484.37        12.18 o                         
  -9   3   2       1062.23        901.53        15.77 o                         
  -8   3   2        112.15        148.48         8.11 o                         
  -7   3   2       3808.57       4012.23        41.29 o                         
  -6   3   2       4638.70       4596.96        42.41 o                         
  -5   3   2        813.95        787.22        13.27 o                         
  -4   3   2       1934.23       2144.51        24.06 o                         
  -3   3   2       1086.70       1122.53        14.34 o                         
  -2   3   2       2267.67       2412.48        23.21 o                         
  -1   3   2       3229.25       3059.69        30.60 o                         
   0   3   2       9472.01       9992.25       228.11 o                         
   1   3   2        627.85        677.54         8.56 o                         
   2   3   2       1283.22       1290.66        16.52 o                         
   3   3   2       7289.06       7417.87        66.81 o                         
   4   3   2        536.53        506.52         9.75 o                         
   5   3   2       2278.30       2261.84        26.13 o                         
   6   3   2       3319.57       3515.23        35.99 o                         
   7   3   2       1176.36       1143.11        17.13 o                         
   8   3   2       5066.77       5148.10        48.67 o                         
   9   3   2       5143.93       5294.04        49.02 o                         
  10   3   2        798.75        830.88        15.30 o                         
  11   3   2       1933.10       1868.28        25.87 o                         
  12   3   2       2037.40       2069.54        31.74 o                         
  13   3   2       1356.72       1344.62        25.41 o                         
  14   3   2       1347.02       1347.96        24.54 o                         
  15   3   2        200.87        164.31        10.74 o                         
  16   3   2        763.41        755.14        29.44 o                         
  17   3   2        506.26        572.75        22.16 o                         
  18   3   2         18.22         24.61        10.16 o                         
 -18   4   2        831.66        894.84        24.00 o                         
 -17   4   2        254.73        289.35        17.47 o                         
 -16   4   2         20.95         24.93         5.18 o                         
 -15   4   2        117.03         86.62         7.54 o                         
 -14   4   2        212.78        189.70         9.07 o                         
 -13   4   2       4685.43       4767.38        67.29 o                         
 -12   4   2       3074.53       2961.93        36.38 o                         
 -11   4   2       1371.41       1387.39        22.50 o                         
 -10   4   2        581.82        578.22        14.05 o                         
  -9   4   2        160.60        151.69         7.35 o                         
  -8   4   2       4197.44       4303.79        46.36 o                         
  -7   4   2       8273.08       8655.87        83.35 o                         
  -6   4   2       3237.15       3332.76        38.32 o                         
  -5   4   2       5245.15       5464.03        58.13 o                         
  -4   4   2        383.21        417.40         9.92 o                         
  -3   4   2       3841.52       3987.33        43.65 o                         
  -2   4   2       1471.55       1307.21        20.68 o                         
  -1   4   2       5133.70       5739.12       100.06 o                         
   0   4   2      10601.38      10612.58       166.83 o                         
   1   4   2        787.12        854.00        18.04 o                         
   2   4   2       2306.10       2119.17        30.89 o                         
   3   4   2      12943.76      13839.86       158.48 o                         
   4   4   2       2114.28       2116.72        27.85 o                         
   5   4   2      19500.44      20680.87       227.98 o                         
   6   4   2       3414.57       3403.24        36.84 o                         
   7   4   2        136.15        154.49         7.68 o                         
   8   4   2       1091.62       1091.35        18.47 o                         
   9   4   2       1526.86       1515.01        22.05 o                         
  10   4   2       5910.82       5873.31        65.17 o                         
  11   4   2       1796.92       1821.09        30.52 o                         
  12   4   2        556.15        598.30        15.36 o                         
  13   4   2        350.30        302.26        11.48 o                         
  14   4   2        691.48        657.97        24.75 o                         
  15   4   2       1111.07       1088.44        21.65 o                         
  16   4   2        722.22        801.29        25.57 o                         
  17   4   2         13.18          8.37         5.58 o                         
 -17   5   2        317.31        285.94        12.86 o                         
 -16   5   2        581.20        613.27        16.28 o                         
 -15   5   2       2725.27       2802.11        42.06 o                         
 -14   5   2        244.16        211.31        14.21 o                         
 -13   5   2         61.10         66.48         6.95 o                         
 -12   5   2         35.56         28.42         4.92 o                         
 -11   5   2       2884.67       2832.05        38.78 o                         
 -10   5   2      11180.14      11296.19       135.29 o                         
  -9   5   2        709.10        771.25        16.67 o                         
  -8   5   2       3023.00       3060.66        39.28 o                         
  -7   5   2        711.85        746.25        14.70 o                         
  -6   5   2        652.18        781.30        19.81 o                         
  -5   5   2      21603.72      21449.51       286.92 o                         
  -4   5   2         35.08         38.73         4.12 o                         
  -3   5   2      18091.97      18455.88       244.34 o                         
  -2   5   2       3638.28       3748.64        47.30 o                         
  -1   5   2         20.36         37.99         3.90 o                         
   0   5   2      10604.97      10567.46       168.58 o                         
   1   5   2       4300.39       4961.52        62.00 o                         
   2   5   2      10895.76      10964.02       148.45 o                         
   3   5   2       9643.96       9601.99       108.47 o                         
   4   5   2        124.87        154.33         7.79 o                         
   5   5   2       2896.74       2960.47        38.93 o                         
   6   5   2        782.91        914.14        17.32 o                         
   7   5   2       2615.59       2668.91        34.26 o                         
   8   5   2       8392.76       8249.82        86.34 o                         
   9   5   2        109.89        109.83         7.60 o                         
  10   5   2        370.45        309.42        11.70 o                         
  11   5   2         13.60         20.35         4.56 o                         
  12   5   2       2234.67       2385.11        37.74 o                         
  13   5   2       2120.76       2101.18        33.84 o                         
  14   5   2         11.55         18.98         4.83 o                         
  15   5   2        411.54        400.40        12.74 o                         
  16   5   2        160.67        158.70         8.31 o                         
 -16   6   2        873.62        836.66        29.11 o                         
 -15   6   2        464.29        487.00        13.91 o                         
 -14   6   2       2402.38       2452.81        38.61 o                         
 -13   6   2        143.46        150.73         8.62 o                         
 -12   6   2          7.31         12.06         4.49 o                         
 -11   6   2       2293.88       2399.58        44.03 o                         
 -10   6   2        461.21        432.51        15.42 o                         
  -9   6   2       2913.15       2857.67        45.93 o                         
  -8   6   2        628.77        620.93        18.20 o                         
  -7   6   2        243.54        232.76        11.40 o                         
  -6   6   2       1552.14       1507.96        28.90 o                         
  -5   6   2        658.21        671.01        17.65 o                         
  -4   6   2      14031.79      13999.22       260.85 o                         
  -3   6   2        324.62        380.85        14.96 o                         
  -2   6   2       2057.06       1989.38       134.76 o                         
  -1   6   2        705.65        592.90        21.86 o                         
   0   6   2        143.03        133.88        14.12 o                         
   1   6   2       9227.83       9334.69       391.46 o                         
   2   6   2       5646.97       5736.15       117.30 o                         
   3   6   2       1693.25       1621.47        35.01 o                         
   4   6   2        322.41        310.90        14.48 o                         
   5   6   2        105.62        143.81         9.81 o                         
   6   6   2       4604.13       4582.32        58.48 o                         
   7   6   2       4932.32       4915.19        61.09 o                         
   8   6   2       1368.14       1359.88        24.89 o                         
   9   6   2       1909.13       1951.54        29.37 o                         
  10   6   2         28.21         28.32         4.95 o                         
  11   6   2        352.99        367.09        12.98 o                         
  12   6   2        918.45        976.30        22.74 o                         
  13   6   2        650.73        706.63        16.96 o                         
  14   6   2       1094.09       1116.89        23.41 o                         
  15   6   2         65.30         55.81         6.30 o                         
 -14   7   2       1662.67       1716.77        30.35 o                         
 -13   7   2        142.47        136.51         9.97 o                         
 -12   7   2       1535.12       1593.61        27.59 o                         
 -11   7   2       1133.37       1111.46        22.04 o                         
 -10   7   2        136.67        136.78         9.78 o                         
  -9   7   2       2221.40       2212.50        33.58 o                         
  -8   7   2         90.24        100.26         8.71 o                         
  -7   7   2       6994.09       6631.04        88.22 o                         
  -6   7   2       8777.11       8394.90       139.71 o                         
  -5   7   2        393.60        391.90        22.11 o                         
  -4   7   2         13.66         13.76        13.71 o                         
   3   7   2       3669.60       3299.63        95.73 o                         
   5   7   2       1787.75       1701.70        37.00 o                         
   6   7   2        783.25        795.35        25.70 o                         
   7   7   2       1159.84       1105.04        28.36 o                         
   8   7   2       1238.59       1148.20        26.60 o                         
   9   7   2       1269.70       1297.30        44.33 o                         
  10   7   2        184.04        194.06        13.06 o                         
  11   7   2       3111.09       3055.40        47.67 o                         
  12   7   2       1275.21       1258.13        22.47 o                         
  13   7   2         63.78         67.77         6.27 o                         
  14   7   2        183.66        176.81        10.43 o                         
 -12   8   2        170.12        195.92        10.63 o                         
 -11   8   2         76.98         80.04         7.39 o                         
 -10   8   2        449.26        399.29        19.32 o                         
  -9   8   2        250.73        241.92        15.04 o                         
  -8   8   2        573.04        528.52        26.80 o                         
  -7   8   2        192.29        196.74        33.59 o                         
   6   8   2        207.62        223.29        35.30 o                         
   7   8   2        350.96        419.36        46.26 o                         
   8   8   2        513.51        501.50        19.88 o                         
   9   8   2         98.97        104.31         8.51 o                         
  10   8   2        104.63        111.94         9.17 o                         
  11   8   2        473.44        502.48        16.00 o                         
  12   8   2        318.64        321.68        13.78 o                         
  -5 -10   3        762.79        808.31        41.52 o                         
  -4 -10   3        190.09        210.70        22.96 o                         
  -3 -10   3        301.14        333.86        20.47 o                         
  -2 -10   3        850.36        826.63        43.72 o                         
  -1 -10   3        173.42        181.28        17.40 o                         
   0 -10   3       1497.41       1543.59        48.02 o                         
   1 -10   3       1937.91       1823.22        45.52 o                         
   2 -10   3        230.94        206.13        26.40 o                         
   3 -10   3        197.69        190.17        15.48 o                         
   4 -10   3          8.96         19.81         7.00 o                         
 -10  -9   3        265.45        266.67        16.50 o                         
  -9  -9   3        676.41        731.40        23.47 o                         
  -8  -9   3        588.94        635.33        21.86 o                         
  -7  -9   3         45.42         49.04         8.80 o                         
  -6  -9   3       1041.80       1077.11        44.78 o                         
  -5  -9   3          7.98         14.84         8.18 o                         
  -4  -9   3       1155.82       1258.10        34.48 o                         
  -3  -9   3        125.28        113.99        10.71 o                         
  -2  -9   3        183.17        199.32        14.76 o                         
  -1  -9   3       1062.53       1074.86        27.40 o                         
   0  -9   3        140.65        164.75        15.66 o                         
   1  -9   3       1929.85       1956.40        46.30 o                         
   2  -9   3         26.78         23.18         7.55 o                         
   3  -9   3       2127.98       2121.11        55.54 o                         
   4  -9   3         26.46         41.21         8.66 o                         
   5  -9   3        803.13        917.81        37.76 o                         
   6  -9   3        540.68        581.14        22.92 o                         
   7  -9   3        372.48        423.84        19.32 o                         
   8  -9   3        632.88        741.69        22.64 o                         
   9  -9   3         39.82         40.62         7.44 o                         
 -12  -8   3         50.18         50.65         7.70 o                         
 -11  -8   3       1147.64       1270.29        31.60 o                         
 -10  -8   3       1378.46       1324.30        55.91 o                         
  -9  -8   3       1684.74       1720.75        45.44 o                         
  -8  -8   3       3893.70       3917.70        67.17 o                         
  -7  -8   3         88.37         80.79        11.11 o                         
  -6  -8   3         59.10         58.39        10.04 o                         
  -5  -8   3       1778.93       1703.51        36.08 o                         
  -4  -8   3       2526.06       2536.68        47.31 o                         
  -3  -8   3       8391.37       8522.27       108.21 o                         
  -2  -8   3         36.89         44.63        10.70 o                         
  -1  -8   3       1557.40       1369.46        96.26 o                         
   0  -8   3         83.41         94.74        35.85 o                         
   1  -8   3       2604.43       2549.48        77.48 o                         
   2  -8   3       7286.97       7455.78       105.40 o                         
   3  -8   3        240.15        238.25        16.10 o                         
   4  -8   3       2003.35       2218.81        52.24 o                         
   5  -8   3         66.68         54.02         9.49 o                         
   6  -8   3         81.55         79.45        10.78 o                         
   7  -8   3       3311.26       3261.88        61.43 o                         
   8  -8   3        342.88        320.34        20.55 o                         
   9  -8   3       1704.19       1764.65        80.07 o                         
  10  -8   3        398.41        429.23        18.31 o                         
  11  -8   3         66.63         56.11         7.77 o                         
 -14  -7   3         99.43         71.36        15.76 o                         
 -13  -7   3       1770.16       1833.18        39.28 o                         
 -12  -7   3        385.83        382.09        22.41 o                         
 -11  -7   3       2507.13       2449.71        51.85 o                         
 -10  -7   3        335.19        313.67        17.80 o                         
  -9  -7   3        609.88        596.71        22.83 o                         
  -8  -7   3        269.16        289.53        17.09 o                         
  -7  -7   3        836.66        801.54        25.22 o                         
  -6  -7   3       1376.66       1314.22        31.10 o                         
  -5  -7   3        131.71        141.56        12.04 o                         
  -4  -7   3        583.43        547.07        21.46 o                         
  -3  -7   3        201.17        190.41        13.76 o                         
  -2  -7   3        242.76        198.71        12.70 o                         
  -1  -7   3       5212.26       5172.84        67.64 o                         
   0  -7   3        966.53       1002.97        30.23 o                         
   1  -7   3       3660.11       3654.94        60.72 o                         
   2  -7   3        383.69        386.51        20.12 o                         
   3  -7   3        612.11        591.13        25.17 o                         
   4  -7   3       1348.35       1359.16        32.13 o                         
   5  -7   3        937.99        958.04        29.52 o                         
   6  -7   3       2985.54       3113.42        61.70 o                         
   7  -7   3       1472.71       1384.47        36.11 o                         
   8  -7   3        507.88        448.32        21.91 o                         
   9  -7   3         82.53         56.31         8.61 o                         
  10  -7   3       1074.64       1037.74        31.14 o                         
  11  -7   3       1481.79       1505.45        42.87 o                         
  12  -7   3        973.81        986.28        28.56 o                         
  13  -7   3        306.82        275.81        17.46 o                         
 -16  -6   3        478.83        462.05        87.28 o                         
 -15  -6   3        354.49        345.11        25.37 o                         
 -14  -6   3        440.67        405.39        41.63 o                         
 -13  -6   3        645.75        673.90        23.32 o                         
 -12  -6   3       1115.94       1113.26        28.25 o                         
 -11  -6   3        572.45        507.92        19.50 o                         
 -10  -6   3        279.46        209.25        20.05 o                         
  -9  -6   3        252.88        245.23        14.71 o                         
  -8  -6   3       1450.51       1478.61        30.29 o                         
  -7  -6   3       4317.25       4242.75        56.33 o                         
  -6  -6   3         73.64         74.42         8.01 o                         
  -5  -6   3       5511.81       5520.58        82.57 o                         
  -4  -6   3       2991.49       3143.66        59.17 o                         
  -3  -6   3       1044.62        965.11        23.91 o                         
  -2  -6   3       1160.63       1096.44        23.74 o                         
  -1  -6   3        334.30        289.82        13.25 o                         
   0  -6   3       5426.17       5403.24        68.17 o                         
   1  -6   3       4382.17       4338.69        58.98 o                         
   2  -6   3        460.69        485.14        19.35 o                         
   3  -6   3        819.35        777.17        26.25 o                         
   4  -6   3         27.98         30.90         7.51 o                         
   5  -6   3       3634.36       3647.30        51.91 o                         
   6  -6   3       6120.26       6036.40        73.67 o                         
   7  -6   3        324.95        305.41        16.76 o                         
   8  -6   3       1338.30       1296.85        30.37 o                         
   9  -6   3        721.07        739.28        23.36 o                         
  10  -6   3       2228.31       2161.82        40.72 o                         
  11  -6   3        927.78       1018.18        26.60 o                         
  12  -6   3        109.94        102.46        11.85 o                         
  13  -6   3        785.87        861.68        28.12 o                         
  14  -6   3        551.17        579.08        22.22 o                         
  15  -6   3       1271.90       1259.05        49.83 o                         
 -17  -5   3        187.15        212.61        26.04 o                         
 -16  -5   3        372.86        372.42        47.55 o                         
 -15  -5   3        491.08        355.31        32.15 o                         
 -14  -5   3       1581.36       1601.00        42.50 o                         
 -13  -5   3        585.92        643.38        22.31 o                         
 -12  -5   3         98.63         70.54        15.10 o                         
 -11  -5   3        359.32        292.48        17.26 o                         
 -10  -5   3        781.88        798.41        22.97 o                         
  -9  -5   3       1777.74       1840.67        35.03 o                         
  -8  -5   3       1112.59       1147.34        27.90 o                         
  -7  -5   3       1505.78       1463.43        27.95 o                         
  -6  -5   3       4879.27       4837.68        58.85 o                         
  -5  -5   3        664.27        681.17        18.32 o                         
  -4  -5   3         77.16         90.92         8.41 o                         
  -3  -5   3         76.48         96.85         9.27 o                         
  -2  -5   3       1344.03       1331.74        38.78 o                         
  -1  -5   3       3811.49       3601.32        52.40 o                         
   0  -5   3        290.87        265.85        13.81 o                         
   1  -5   3       2769.30       2674.15        45.08 o                         
   2  -5   3       1655.77       1681.33        28.76 o                         
   3  -5   3        370.92        341.79        18.22 o                         
   4  -5   3       3036.23       2926.55        38.28 o                         
   5  -5   3       1794.84       1832.52        29.57 o                         
   6  -5   3        325.14        309.27        13.84 o                         
   7  -5   3       4165.92       4096.34        63.87 o                         
   8  -5   3        892.30        861.78        21.05 o                         
   9  -5   3        633.06        615.24        19.83 o                         
  10  -5   3        296.50        266.29        14.60 o                         
  11  -5   3        264.01        258.78        32.84 o                         
  12  -5   3        653.50        559.43        20.65 o                         
  13  -5   3        410.59        422.15        22.37 o                         
  14  -5   3        798.99        875.39        39.46 o                         
  15  -5   3         44.86         58.22        14.22 o                         
  16  -5   3        208.36        183.21        17.74 o                         
 -18  -4   3       1100.52       1037.45        55.76 o                         
 -17  -4   3       1617.40       1804.71        53.33 o                         
 -16  -4   3        120.45        142.10        16.12 o                         
 -15  -4   3        169.33        127.38        17.05 o                         
 -14  -4   3       1593.31       1583.43        42.41 o                         
 -13  -4   3        607.83        574.69        30.52 o                         
 -12  -4   3       4444.14       4463.37        66.66 o                         
 -11  -4   3        444.42        436.57        18.12 o                         
 -10  -4   3       3094.23       3030.81        48.49 o                         
  -9  -4   3         27.42         41.04         6.48 o                         
  -8  -4   3         17.81         23.86         5.58 o                         
  -7  -4   3      10429.49      10353.98       103.41 o                         
  -6  -4   3       1854.27       1735.54        37.92 o                         
  -5  -4   3       4747.60       4468.14        59.56 o                         
  -4  -4   3       3314.31       3351.33        76.67 o                         
  -3  -4   3        148.10        183.05        14.68 o                         
  -2  -4   3       5985.74       5993.91       103.13 o                         
  -1  -4   3       1555.45       1433.03        37.41 o                         
   0  -4   3      16608.21      17531.71       346.95 o                         
   1  -4   3      10325.34      10996.46       168.27 o                         
   2  -4   3       1328.30       1453.01        35.45 o                         
   3  -4   3        634.89        649.50        24.25 o                         
   4  -4   3       2664.12       2753.53        39.83 o                         
   5  -4   3       1800.85       1657.39        26.25 o                         
   6  -4   3       4100.82       3861.58        43.56 o                         
   7  -4   3        404.90        443.35        14.72 o                         
   8  -4   3        340.65        373.64        13.90 o                         
   9  -4   3        210.65        238.50        17.39 o                         
  10  -4   3       1367.86       1387.16        28.71 o                         
  11  -4   3       3357.54       3251.34        53.53 o                         
  12  -4   3        889.27        840.16        28.65 o                         
  13  -4   3        548.56        501.99        23.45 o                         
  14  -4   3        259.59        220.39        18.40 o                         
  15  -4   3        658.24        595.96        25.55 o                         
  16  -4   3        743.84        742.16        30.82 o                         
  17  -4   3        372.92        399.62        25.22 o                         
 -18  -3   3         56.93         33.59        10.73 o                         
 -17  -3   3        347.67        401.78        32.98 o                         
 -16  -3   3          6.74          6.41         7.83 o                         
 -15  -3   3       4462.06       4558.69        96.03 o                         
 -14  -3   3       1634.21       1712.51       240.65 o                         
 -13  -3   3        600.84        573.71        23.53 o                         
 -12  -3   3        403.70        365.08        17.65 o                         
 -11  -3   3        481.48        572.40        20.32 o                         
 -10  -3   3      10259.67      10247.13       105.20 o                         
  -9  -3   3       8974.37       8479.80        80.88 o                         
  -8  -3   3       2194.59       2088.03        28.70 o                         
  -7  -3   3       7120.21       6618.03        83.84 o                         
  -6  -3   3       2103.44       2067.40        43.80 o                         
  -5  -3   3       9418.12       9477.23       202.80 o                         
  -4  -3   3      17879.60      18508.89       415.58 o                         
  -3  -3   3       5454.46       5277.11        82.42 o                         
  -2  -3   3      19169.82      19717.87       369.74 o                         
  -1  -3   3        190.20        164.19        14.16 o                         
   0  -3   3        582.58        507.94        21.97 o                         
   1  -3   3      11260.84      11953.44       164.96 o                         
   2  -3   3       1895.97       2048.06        38.21 o                         
   3  -3   3      17511.71      17267.44       235.02 o                         
   4  -3   3        197.12        259.98        23.96 o                         
   5  -3   3       5003.84       5452.76       148.10 o                         
   6  -3   3        592.34        619.02        22.64 o                         
   7  -3   3        678.31        684.35        22.42 o                         
   8  -3   3       8737.84       8602.45        83.72 o                         
   9  -3   3       2229.95       2142.97        32.33 o                         
  10  -3   3        668.63        698.94        22.05 o                         
  11  -3   3       1069.30       1039.22        26.62 o                         
  12  -3   3        102.25        101.97        11.15 o                         
  13  -3   3       2284.52       2334.83        47.08 o                         
  14  -3   3        951.71        998.24        41.66 o                         
  15  -3   3       1277.92       1216.62        33.04 o                         
  16  -3   3        879.29        870.88        35.36 o                         
  17  -3   3        139.00        116.23        14.10 o                         
 -19  -2   3        362.39        403.95        21.96 o                         
 -18  -2   3        202.87        211.83        18.09 o                         
 -17  -2   3        268.41        216.04        27.91 o                         
 -16  -2   3       1017.67       1049.62        37.55 o                         
 -15  -2   3       1317.96       1307.01        39.07 o                         
 -14  -2   3       3364.63       3487.75        74.70 o                         
 -13  -2   3        805.81        766.87        26.13 o                         
 -12  -2   3        505.09        476.26        19.32 o                         
 -11  -2   3        656.60        666.50        17.30 o                         
 -10  -2   3       4563.58       4830.48        55.13 o                         
  -9  -2   3       3013.05       3086.24        61.98 o                         
  -8  -2   3       9003.81       8588.25       154.22 o                         
  -7  -2   3       1867.30       1662.68        40.06 o                         
  -6  -2   3       2076.08       2271.50        44.13 o                         
  -5  -2   3       7645.15       7842.12       112.37 o                         
  -4  -2   3       4706.86       4595.12        75.13 o                         
  -3  -2   3      37086.86      36757.02       767.38 o                         
  -2  -2   3         62.73         64.05         8.11 o                         
  -1  -2   3      10218.73      10349.22       238.41 o                         
   0  -2   3       1160.12       1256.80        21.21 o                         
   1  -2   3        444.88        405.59        14.28 o                         
   2  -2   3       6184.20       6133.18        71.78 o                         
   3  -2   3       1911.87       2118.76        34.88 o                         
   4  -2   3       1169.79       1076.47        28.87 o                         
   5  -2   3       6750.81       7650.95       135.72 o                         
   6  -2   3        905.48        985.28        29.13 o                         
   7  -2   3      14235.53      14732.17       227.06 o                         
   8  -2   3        663.65        599.56        20.48 o                         
   9  -2   3       7195.51       6931.96        82.03 o                         
  10  -2   3       1547.72       1584.05        31.11 o                         
  11  -2   3       2242.24       2365.90        44.19 o                         
  12  -2   3       2157.75       2067.37        40.47 o                         
  13  -2   3       1042.94        976.59        29.48 o                         
  14  -2   3        739.45        661.37        25.35 o                         
  15  -2   3        366.06        357.52        22.24 o                         
  16  -2   3         75.53         70.32         9.92 o                         
  17  -2   3        432.18        502.29        28.45 o                         
  18  -2   3        453.46        425.09        24.70 o                         
 -19  -1   3        855.20        862.55        31.55 o                         
 -18  -1   3       1749.32       1815.21        53.93 o                         
 -17  -1   3        260.57        265.71        22.91 o                         
 -16  -1   3        967.01        996.72        33.59 o                         
 -15  -1   3        768.71        638.64        77.13 o                         
 -14  -1   3        234.33        207.34        15.27 o                         
 -13  -1   3        291.11        283.32        16.30 o                         
 -12  -1   3       2106.71       2032.22        42.10 o                         
 -11  -1   3       5214.43       5068.38        65.86 o                         
 -10  -1   3        163.46        130.38        10.84 o                         
  -9  -1   3        112.66        132.07         8.83 o                         
  -8  -1   3       7592.96       8039.12       105.10 o                         
  -7  -1   3        848.31        826.27        17.60 o                         
  -6  -1   3      32210.85      32896.25       593.24 o                         
  -5  -1   3      11827.03      12800.21       193.90 o                         
  -4  -1   3        437.90        456.23         8.97 o                         
  -3  -1   3         22.77         62.53         3.56 o                         
  -2  -1   3         72.26         86.37         3.09 o                         
  -1  -1   3       3297.18       3661.74        36.44 o                         
   0  -1   3       7090.61       7893.64       150.03 o                         
   1  -1   3      19570.63      19523.27       348.37 o                         
   2  -1   3       7808.78       8790.87       134.21 o                         
   3  -1   3       1163.18       1331.88        17.18 o                         
   4  -1   3       2632.42       2402.32        41.07 o                         
   5  -1   3       3994.14       3941.96        49.58 o                         
   6  -1   3       1256.69       1352.91        25.47 o                         
   7  -1   3       4294.95       4072.12        63.88 o                         
   8  -1   3       6158.04       6388.24        78.72 o                         
   9  -1   3       5582.12       5661.91        69.39 o                         
  10  -1   3        492.06        444.39        15.72 o                         
  11  -1   3       4306.22       4074.29        59.94 o                         
  12  -1   3       7636.10       7717.63       102.63 o                         
  13  -1   3       1569.23       1508.69        33.62 o                         
  14  -1   3        645.41        583.86        29.77 o                         
  15  -1   3         11.12          7.76         7.28 o                         
  16  -1   3       1127.03       1198.65        40.58 o                         
  17  -1   3       1026.45       1075.12        50.81 o                         
  18  -1   3        293.26        305.94        33.39 o                         
 -19   0   3        301.45        366.99        43.85 o                         
 -18   0   3        177.94        179.52        16.88 o                         
 -17   0   3         21.65         23.08         8.76 o                         
 -16   0   3          1.11         -1.60         7.03 o                         
 -15   0   3       1666.35       1562.23        42.22 o                         
 -14   0   3        185.04        182.41        18.85 o                         
 -13   0   3          6.17         -2.37         5.25 o                         
 -12   0   3         49.86         50.96         7.55 o                         
 -11   0   3        471.52        430.63        13.41 o                         
 -10   0   3        551.70        485.58        11.65 o                         
  -9   0   3        139.68        192.30         7.71 o                         
  -8   0   3        461.13        486.77        10.12 o                         
  -7   0   3        980.45        949.31        13.47 o                         
  -6   0   3        271.44        284.02         8.68 o                         
  -5   0   3        139.49        137.50         7.65 o                         
  -4   0   3        413.10        319.40         6.81 o                         
  -3   0   3        114.12         49.15         3.30 o                         
  -2   0   3         51.36         89.08         4.29 o                         
  -1   0   3        225.58        230.66         6.19 o                         
   0   0   3        376.82        406.01         7.27 o                         
   1   0   3         96.53         46.82         2.97 o                         
   2   0   3        175.00        342.08         6.97 o                         
   3   0   3       1003.91       1263.37        14.77 o                         
   4   0   3       1185.55       1001.64        13.64 o                         
   5   0   3       1159.85        957.18        14.27 o                         
   6   0   3       1824.39       1664.28        20.70 o                         
   7   0   3         36.52         64.35         4.48 o                         
   8   0   3       2296.99       2104.48        24.15 o                         
   9   0   3        322.56        350.84        10.06 o                         
  10   0   3        403.48        397.00        14.91 o                         
  11   0   3        170.19        149.84        13.11 o                         
  12   0   3        820.21        831.30        22.79 o                         
  13   0   3       2508.35       2627.13        53.41 o                         
  14   0   3        181.63        133.77        13.17 o                         
  15   0   3       1250.21       1226.22        33.75 o                         
  16   0   3         31.00         17.16         9.85 o                         
  17   0   3         58.97         41.51        12.85 o                         
  18   0   3        379.36        375.40        33.13 o                         
 -19   1   3        887.28        924.37        31.71 o                         
 -18   1   3       1659.50       1710.97        51.58 o                         
 -17   1   3        264.90        239.88        22.75 o                         
 -16   1   3        936.88        870.30        31.89 o                         
 -15   1   3        797.41        727.58        64.47 o                         
 -14   1   3        356.40        303.10        14.07 o                         
 -13   1   3        339.96        316.25        12.33 o                         
 -12   1   3       1964.82       1922.33        27.78 o                         
 -11   1   3       5365.22       5153.09        44.85 o                         
 -10   1   3         83.01         35.71         3.82 o                         
  -9   1   3        118.74        114.18         5.53 o                         
  -8   1   3       7425.11       7970.39        70.65 o                         
  -7   1   3        824.63        828.54        13.65 o                         
  -6   1   3      32072.61      32836.10       678.63 o                         
  -5   1   3      11921.41      12134.78       181.31 o                         
  -4   1   3        440.56        447.91         8.34 o                         
  -3   1   3         19.47         50.70         3.82 o                         
  -2   1   3         42.17         51.31         4.74 o                         
  -1   1   3       3215.46       3742.82        45.01 o                         
   0   1   3       7111.58       7793.87       165.92 o                         
   1   1   3      19796.23      19528.86       561.97 o                         
   2   1   3       7514.97       8488.92       101.77 o                         
   3   1   3       1037.70       1210.73        14.92 o                         
   4   1   3       2018.07       1904.08        21.88 o                         
   5   1   3       4596.29       4470.42        39.14 o                         
   6   1   3       1301.26       1422.38        18.56 o                         
   7   1   3       4271.93       4041.33        38.73 o                         
   8   1   3       6256.18       6472.48        54.26 o                         
   9   1   3       5633.54       5530.10        48.75 o                         
  10   1   3        584.04        560.00        11.05 o                         
  11   1   3       4431.03       4161.69        41.83 o                         
  12   1   3       7630.80       7760.31        76.38 o                         
  13   1   3       1497.22       1397.40        27.70 o                         
  14   1   3        568.99        592.16        27.20 o                         
  15   1   3          9.45         18.42         8.22 o                         
  16   1   3       1106.87       1142.41        37.52 o                         
  17   1   3       1069.79       1198.62        57.80 o                         
  18   1   3        362.95        368.33        21.11 o                         
 -19   2   3        357.04        396.89        40.47 o                         
 -18   2   3        192.41        254.38        21.06 o                         
 -17   2   3        271.04        267.48        25.56 o                         
 -16   2   3       1094.96       1187.23        30.30 o                         
 -15   2   3       1322.75       1304.53        27.52 o                         
 -14   2   3       3299.57       3497.04        46.29 o                         
 -13   2   3        867.32        791.68        16.24 o                         
 -12   2   3        560.87        503.68        12.88 o                         
 -11   2   3        702.49        686.94        13.23 o                         
 -10   2   3       4525.22       4800.06        45.62 o                         
  -9   2   3       2964.69       3127.15        33.01 o                         
  -8   2   3       9141.90       8809.85        77.02 o                         
  -7   2   3       1903.94       1705.97        21.92 o                         
  -6   2   3       1977.52       2103.43        24.47 o                         
  -5   2   3       7498.49       7589.35        72.51 o                         
  -4   2   3       4702.38       4581.83        45.15 o                         
  -3   2   3      36985.17      38108.88       761.03 o                         
  -2   2   3         97.37        103.80         3.80 o                         
  -1   2   3      10129.43      10300.38       285.39 o                         
   0   2   3       1367.90       1395.70        14.38 o                         
   1   2   3        465.94        414.41         6.24 o                         
   2   2   3       6028.69       6152.88        60.48 o                         
   3   2   3       1939.55       2146.88        23.07 o                         
   4   2   3       1388.63       1314.54        16.63 o                         
   5   2   3       6932.34       7908.48        67.40 o                         
   6   2   3        906.18        961.19        13.87 o                         
   7   2   3      14620.34      15162.91       139.23 o                         
   8   2   3        712.56        644.64        13.07 o                         
   9   2   3       7123.19       6945.56        62.13 o                         
  10   2   3       1535.11       1499.03        20.90 o                         
  11   2   3       2112.64       2189.18        27.54 o                         
  12   2   3       1840.54       1803.68        28.87 o                         
  13   2   3       1057.96       1006.40        20.71 o                         
  14   2   3        747.49        718.44        20.19 o                         
  15   2   3        381.39        382.24        18.07 o                         
  16   2   3         93.31         91.13        10.07 o                         
  17   2   3        417.04        466.77        22.70 o                         
  18   2   3        469.34        433.57        26.06 o                         
 -18   3   3         47.78         52.19        10.24 o                         
 -17   3   3        334.51        372.19        17.10 o                         
 -16   3   3          4.32         -0.97         4.47 o                         
 -15   3   3       4559.53       4681.20        59.32 o                         
 -14   3   3       1617.15       1515.97        32.11 o                         
 -13   3   3        578.16        524.13        13.47 o                         
 -12   3   3        447.40        385.34        11.71 o                         
 -11   3   3        478.34        496.93        13.42 o                         
 -10   3   3      10244.27      10318.81        90.45 o                         
  -9   3   3       8866.13       8540.12        82.60 o                         
  -8   3   3       1962.28       1907.21        24.36 o                         
  -7   3   3       7296.00       6899.78        61.68 o                         
  -6   3   3       2127.40       1999.46        22.43 o                         
  -5   3   3       9485.82       9122.56        78.89 o                         
  -4   3   3      17666.01      18700.32       395.54 o                         
  -3   3   3       5433.42       5239.97        52.14 o                         
  -2   3   3      19024.72      19571.98       488.26 o                         
  -1   3   3        170.35        145.09         4.45 o                         
   0   3   3        664.41        527.16         7.73 o                         
   1   3   3      11272.47      11974.48       164.58 o                         
   2   3   3       1969.77       2061.89        25.85 o                         
   3   3   3      16943.51      17078.80       243.06 o                         
   4   3   3        308.88        349.01        10.29 o                         
   5   3   3       5122.47       5632.44        50.98 o                         
   6   3   3        789.60        807.63        13.56 o                         
   7   3   3        757.15        784.47        17.06 o                         
   8   3   3       8545.86       8210.43        77.56 o                         
   9   3   3       2220.17       2165.05        27.47 o                         
  10   3   3        792.07        827.14        16.32 o                         
  11   3   3        989.45        964.25        19.17 o                         
  12   3   3         82.10         80.77         6.48 o                         
  13   3   3       2303.10       2311.91        32.61 o                         
  14   3   3        962.76       1011.38        21.11 o                         
  15   3   3       1292.45       1281.21        27.66 o                         
  16   3   3        895.40        869.45        31.06 o                         
  17   3   3        143.59        119.46        14.24 o                         
 -18   4   3       1146.92       1119.30        29.69 o                         
 -17   4   3       1677.33       1849.02        44.86 o                         
 -16   4   3        117.23        125.99         8.03 o                         
 -15   4   3        170.27        134.12         9.26 o                         
 -14   4   3       1554.17       1516.30        29.83 o                         
 -13   4   3        537.15        499.68        18.95 o                         
 -12   4   3       4330.38       4319.22        47.95 o                         
 -11   4   3        401.73        323.34        11.22 o                         
 -10   4   3       2964.45       2888.60        36.22 o                         
  -9   4   3         24.40         36.63         4.94 o                         
  -8   4   3         19.20         26.49         3.93 o                         
  -7   4   3      10468.71      10791.96       115.96 o                         
  -6   4   3       1789.04       1690.88        21.70 o                         
  -5   4   3       4720.03       4641.60        47.82 o                         
  -4   4   3       3290.89       3330.76        36.60 o                         
  -3   4   3        142.91        175.46         6.46 o                         
  -2   4   3       6360.35       6287.84        74.70 o                         
  -1   4   3       1355.26       1286.19        31.17 o                         
   0   4   3      16297.60      16864.39       310.83 o                         
   1   4   3      10298.78      11225.46       161.90 o                         
   2   4   3       1314.69       1455.85        22.17 o                         
   3   4   3        771.84        790.99        15.40 o                         
   4   4   3       2571.59       2656.19        33.68 o                         
   5   4   3       1910.63       1851.76        24.80 o                         
   6   4   3       4082.08       3903.83        41.87 o                         
   7   4   3        395.77        398.25        12.04 o                         
   8   4   3        371.77        377.42        11.76 o                         
   9   4   3        181.03        212.75        10.91 o                         
  10   4   3       1448.61       1429.84        22.52 o                         
  11   4   3       3272.39       3121.12        37.62 o                         
  12   4   3        891.40        878.95        17.90 o                         
  13   4   3        537.41        519.60        18.47 o                         
  14   4   3        256.02        223.70        10.82 o                         
  15   4   3        631.13        594.75        16.41 o                         
  16   4   3        773.78        756.48        21.00 o                         
  17   4   3        329.69        335.24        23.93 o                         
 -17   5   3        160.50        162.39         9.13 o                         
 -16   5   3        366.27        418.50        18.24 o                         
 -15   5   3        490.16        466.34        13.58 o                         
 -14   5   3       1681.23       1706.03        29.76 o                         
 -13   5   3        588.85        602.64        16.30 o                         
 -12   5   3         75.88         63.56         5.93 o                         
 -11   5   3        473.40        377.73        13.15 o                         
 -10   5   3        784.79        818.49        18.34 o                         
  -9   5   3       1802.86       1859.66        27.92 o                         
  -8   5   3       1107.73       1112.47        20.39 o                         
  -7   5   3       1525.59       1531.09        22.37 o                         
  -6   5   3       4872.99       4823.31        62.10 o                         
  -5   5   3        732.55        729.53        18.23 o                         
  -4   5   3         69.49         76.67         5.55 o                         
  -3   5   3         73.85         93.72         6.95 o                         
  -2   5   3       1329.84       1375.13        23.57 o                         
  -1   5   3       3621.18       3518.60        48.23 o                         
   0   5   3        240.25        196.22         8.56 o                         
   1   5   3       2776.04       2736.38        40.91 o                         
   2   5   3       1671.73       1721.36        28.46 o                         
   3   5   3        375.31        345.51        12.16 o                         
   4   5   3       3205.95       3112.53        45.65 o                         
   5   5   3       1746.22       1793.43        27.92 o                         
   6   5   3        369.94        337.79        11.30 o                         
   7   5   3       4075.61       4008.56        48.04 o                         
   8   5   3        854.98        867.34        18.03 o                         
   9   5   3        778.07        746.93        23.32 o                         
  10   5   3        362.62        341.74        14.66 o                         
  11   5   3        260.93        244.65        12.77 o                         
  12   5   3        612.03        554.23        17.25 o                         
  13   5   3        378.58        397.87        14.16 o                         
  14   5   3        758.55        849.88        19.89 o                         
  15   5   3         41.03         36.53         5.88 o                         
  16   5   3        195.21        186.96         9.24 o                         
 -16   6   3        503.87        519.22        27.21 o                         
 -15   6   3        394.96        430.76        18.03 o                         
 -14   6   3        425.02        390.74        15.16 o                         
 -13   6   3        701.31        698.59        16.67 o                         
 -12   6   3       1207.88       1237.09        22.96 o                         
 -11   6   3        624.64        655.06        16.88 o                         
 -10   6   3        219.35        179.69        10.26 o                         
  -9   6   3        199.03        157.70        11.68 o                         
  -8   6   3       1344.96       1370.32        25.66 o                         
  -7   6   3       4163.47       4111.25        55.67 o                         
  -6   6   3        107.95        105.10         9.06 o                         
  -5   6   3       5544.70       5407.94        75.55 o                         
  -4   6   3       3006.48       3035.18        42.72 o                         
  -3   6   3       1002.11        912.27        22.80 o                         
  -2   6   3       1136.56       1101.53        24.76 o                         
  -1   6   3        327.81        253.89        15.10 o                         
   0   6   3       5406.66       5566.20        90.92 o                         
   1   6   3       4401.21       4332.37        70.85 o                         
   2   6   3        464.90        480.42        16.36 o                         
   3   6   3        786.41        713.30        18.35 o                         
   4   6   3         23.36         21.32         4.30 o                         
   5   6   3       3574.92       3573.32        52.46 o                         
   6   6   3       6270.68       5970.60        72.60 o                         
   7   6   3        304.86        314.55        15.10 o                         
   8   6   3       1369.04       1309.64        29.84 o                         
   9   6   3        709.71        735.25        17.54 o                         
  10   6   3       2166.86       2110.01        39.11 o                         
  11   6   3        920.04       1016.00        26.10 o                         
  12   6   3        125.48        123.57         8.87 o                         
  13   6   3        719.27        788.84        19.82 o                         
  14   6   3        520.98        542.55        20.01 o                         
  15   6   3       1353.38       1319.96        25.10 o                         
 -14   7   3        108.35         79.31         6.86 o                         
 -13   7   3       1776.09       1787.19        35.12 o                         
 -12   7   3        418.29        401.94        13.98 o                         
 -11   7   3       2421.46       2411.73        36.92 o                         
 -10   7   3        336.29        331.07        14.24 o                         
  -9   7   3        597.57        544.79        16.63 o                         
  -8   7   3        291.16        330.26        13.20 o                         
  -7   7   3        859.14        805.02        22.08 o                         
  -6   7   3       1581.93       1389.86        40.93 o                         
  -5   7   3         87.60        101.01        10.18 o                         
  -4   7   3        609.29        559.65        43.88 o                         
   3   7   3        546.51        516.28        29.98 o                         
   4   7   3       1236.75       1170.46        36.17 o                         
   5   7   3        915.04        895.41        31.23 o                         
   6   7   3       3079.65       3005.10        45.30 o                         
   7   7   3       1418.19       1345.96        26.79 o                         
   8   7   3        539.55        546.26        22.49 o                         
   9   7   3        104.48         84.90         7.96 o                         
  10   7   3       1071.12       1063.08        22.39 o                         
  11   7   3       1431.35       1373.98        28.41 o                         
  12   7   3        955.52        958.12        24.28 o                         
  13   7   3        283.61        281.11        11.24 o                         
 -12   8   3         57.08         46.37         6.57 o                         
 -11   8   3       1137.88       1146.53        26.13 o                         
 -10   8   3       1381.09       1260.02        33.47 o                         
  -9   8   3       1694.80       1706.73        34.80 o                         
  -8   8   3       3860.00       3502.49        83.42 o                         
   6   8   3         81.53         85.67        18.99 o                         
   7   8   3       3282.75       3118.38        73.16 o                         
   8   8   3        328.54        347.98        28.15 o                         
   9   8   3       1723.72       1798.57        39.41 o                         
  10   8   3        365.33        395.92        14.15 o                         
  11   8   3         60.35         51.15         6.30 o                         
  -5 -10   4        633.21        636.27        48.02 o                         
  -4 -10   4        809.64        859.06        37.07 o                         
  -3 -10   4        962.53       1063.06        38.13 o                         
  -2 -10   4        352.98        435.68        25.10 o                         
  -1 -10   4       1426.22       1465.76        56.21 o                         
   0 -10   4        125.93        117.90        14.61 o                         
   1 -10   4        238.89        195.84        14.97 o                         
   2 -10   4        259.41        285.24        20.25 o                         
   3 -10   4        976.60        983.65        28.74 o                         
   4 -10   4        269.77        273.14        16.52 o                         
  -9  -9   4        241.91        255.07        16.43 o                         
  -8  -9   4        117.62        124.44        11.50 o                         
  -7  -9   4         43.49         42.89         8.03 o                         
  -6  -9   4       1537.14       1636.78        58.78 o                         
  -5  -9   4       4889.26       4647.85        72.60 o                         
  -4  -9   4        655.88        753.29        28.59 o                         
  -3  -9   4        221.59        218.08        15.22 o                         
  -2  -9   4        674.67        670.99        24.25 o                         
  -1  -9   4       2936.22       3017.80        56.28 o                         
   0  -9   4       2813.99       3026.23        61.79 o                         
   1  -9   4        324.05        324.52        30.80 o                         
   2  -9   4       1372.95       1428.64        39.28 o                         
   3  -9   4        910.68        987.18        38.21 o                         
   4  -9   4       1464.45       1509.38        38.31 o                         
   5  -9   4       3375.36       3335.12        62.12 o                         
   6  -9   4        439.45        491.86        20.70 o                         
   7  -9   4       1485.07       1449.77        38.86 o                         
   8  -9   4       1231.88       1253.00        37.14 o                         
 -12  -8   4         80.81         71.37        11.95 o                         
 -11  -8   4          8.35         14.73         6.59 o                         
 -10  -8   4         66.86         63.27         9.04 o                         
  -9  -8   4        127.27        167.03        14.17 o                         
  -8  -8   4         80.29         96.21        11.15 o                         
  -7  -8   4        809.89        743.15        23.63 o                         
  -6  -8   4        416.28        366.77        18.73 o                         
  -5  -8   4         31.76         36.06         7.77 o                         
  -4  -8   4         32.61         29.28         7.61 o                         
  -3  -8   4        122.34        100.83        10.69 o                         
  -2  -8   4          9.66         20.30         8.09 o                         
  -1  -8   4         88.71         75.97        10.63 o                         
   0  -8   4         67.98         62.42        15.80 o                         
   1  -8   4         81.46        100.94        12.33 o                         
   2  -8   4        221.62        281.58        18.53 o                         
   3  -8   4        606.35        570.00        24.33 o                         
   4  -8   4        570.42        577.46        32.76 o                         
   5  -8   4        426.77        402.30        22.11 o                         
   6  -8   4         19.01         20.13         7.45 o                         
   7  -8   4        575.92        503.03        21.21 o                         
   8  -8   4        227.62        208.48        15.02 o                         
   9  -8   4        520.07        561.30        21.35 o                         
  10  -8   4        217.10        210.40        13.20 o                         
  11  -8   4        142.81        147.49        10.53 o                         
 -14  -7   4        358.43        309.25        30.34 o                         
 -13  -7   4       1343.97       1413.10        31.29 o                         
 -12  -7   4         84.25         98.94        11.50 o                         
 -11  -7   4       4566.08       4544.31        76.47 o                         
 -10  -7   4       6718.28       6397.64        99.61 o                         
  -9  -7   4        299.35        303.44        16.34 o                         
  -8  -7   4        106.38         81.44         9.45 o                         
  -7  -7   4       1646.85       1637.63        39.22 o                         
  -6  -7   4        329.85        319.81        17.23 o                         
  -5  -7   4       4273.74       4220.57        62.31 o                         
  -4  -7   4       1825.84       1813.90        37.36 o                         
  -3  -7   4        221.10        211.63        13.28 o                         
  -2  -7   4        551.32        618.00        22.62 o                         
  -1  -7   4       3967.20       4157.16        60.35 o                         
   0  -7   4       6970.68       6979.13        89.48 o                         
   1  -7   4        122.44        147.08        13.33 o                         
   2  -7   4       3155.83       3310.13        59.73 o                         
   3  -7   4       2334.06       2150.83        48.70 o                         
   4  -7   4       1948.93       1943.25        40.87 o                         
   5  -7   4       4476.52       4415.68        71.94 o                         
   6  -7   4       1010.92       1105.78        65.36 o                         
   7  -7   4        644.28        650.46        32.40 o                         
   8  -7   4        998.11        963.03        26.88 o                         
   9  -7   4        730.14        614.95        22.30 o                         
  10  -7   4       1831.56       1830.12        37.37 o                         
  11  -7   4        858.77        838.81        28.88 o                         
  12  -7   4        597.16        619.73        21.94 o                         
  13  -7   4       1559.22       1565.55        42.06 o                         
 -16  -6   4        116.08        150.97        24.44 o                         
 -15  -6   4       1386.65       1480.59        56.87 o                         
 -14  -6   4        363.48        440.11        31.54 o                         
 -13  -6   4       3385.81       3362.33        60.00 o                         
 -12  -6   4         75.31         79.93         9.51 o                         
 -11  -6   4         47.00         34.61         7.39 o                         
 -10  -6   4       1125.73        928.66       116.33 o                         
  -9  -6   4        400.81        426.88        17.86 o                         
  -8  -6   4       5052.79       4888.52        62.92 o                         
  -7  -6   4        148.40        139.97        10.43 o                         
  -6  -6   4        193.98        232.40        13.97 o                         
  -5  -6   4       2732.49       2806.23        45.21 o                         
  -4  -6   4       1493.86       1520.37        34.12 o                         
  -3  -6   4       8865.22       8915.76        98.95 o                         
  -2  -6   4       4117.00       4045.18        53.55 o                         
  -1  -6   4       2032.13       1909.52        33.80 o                         
   0  -6   4         50.54         60.17         7.95 o                         
   1  -6   4        316.67        328.79        17.36 o                         
   2  -6   4       3997.14       4142.43        90.49 o                         
   3  -6   4       5651.08       5670.64        77.38 o                         
   4  -6   4       2425.00       2413.30        43.19 o                         
   5  -6   4       3055.36       3117.59        45.29 o                         
   6  -6   4        634.99        626.39        20.13 o                         
   7  -6   4       1424.11       1432.60        29.47 o                         
   8  -6   4       3882.58       3909.16        58.21 o                         
   9  -6   4         11.86         12.71         8.29 o                         
  10  -6   4       3567.39       3560.06        54.84 o                         
  11  -6   4         96.80         84.23        10.70 o                         
  12  -6   4        472.25        453.42        22.27 o                         
  13  -6   4        228.25        235.25        17.26 o                         
  14  -6   4        135.16        131.91        20.94 o                         
 -17  -5   4        519.37        492.66        26.69 o                         
 -16  -5   4        147.13        151.05        28.04 o                         
 -15  -5   4        822.27        901.67        73.67 o                         
 -14  -5   4       4374.64       4317.32       110.72 o                         
 -13  -5   4         15.43          9.17        10.89 o                         
 -12  -5   4       1381.27       1368.98        30.49 o                         
 -11  -5   4         89.81         80.64         8.48 o                         
 -10  -5   4         59.90         58.14         7.96 o                         
  -9  -5   4      14546.95      14476.72       145.72 o                         
  -8  -5   4       1944.27       2091.28        36.46 o                         
  -7  -5   4       5379.08       5317.38        62.58 o                         
  -6  -5   4        276.83        249.21        12.45 o                         
  -5  -5   4        676.19        629.63        17.33 o                         
  -4  -5   4       5991.82       6009.26        67.48 o                         
  -3  -5   4       5775.22       6141.36        64.01 o                         
  -2  -5   4       7985.26       7707.59        88.15 o                         
  -1  -5   4       6730.95       6579.92        92.26 o                         
   0  -5   4          0.20          8.13         4.48 o                         
   1  -5   4       3381.72       3552.30        49.16 o                         
   2  -5   4       1123.36       1059.98        21.79 o                         
   3  -5   4       7508.37       7491.84        81.59 o                         
   4  -5   4      12297.05      11904.22       117.56 o                         
   5  -5   4         39.66         30.48         5.89 o                         
   6  -5   4        208.44        211.75        12.21 o                         
   7  -5   4       1683.68       1689.32        29.48 o                         
   8  -5   4       1250.62       1276.02        27.52 o                         
   9  -5   4       6080.01       6071.24        71.71 o                         
  10  -5   4          1.54          6.11         5.69 o                         
  11  -5   4         89.61        119.91        11.53 o                         
  12  -5   4        343.58        316.82        19.85 o                         
  13  -5   4        206.03        235.79        16.99 o                         
  14  -5   4       1828.22       1870.15        64.08 o                         
  15  -5   4         59.75         56.04        13.83 o                         
  16  -5   4        349.49        337.57        22.06 o                         
 -18  -4   4        235.86        267.42        34.01 o                         
 -17  -4   4       1733.72       1771.38        52.36 o                         
 -16  -4   4       1446.27       1387.18        45.51 o                         
 -15  -4   4       1311.86       1457.68        45.21 o                         
 -14  -4   4       1040.87       1008.06        30.66 o                         
 -13  -4   4         58.12         53.43        14.56 o                         
 -12  -4   4       3415.28       3329.75        54.90 o                         
 -11  -4   4       3865.51       3777.01        54.54 o                         
 -10  -4   4        310.61        331.59        15.23 o                         
  -9  -4   4       1865.04       1917.85        31.42 o                         
  -8  -4   4         82.45         77.50         7.69 o                         
  -7  -4   4       4123.03       3928.59        49.70 o                         
  -6  -4   4       7323.88       7364.75        93.25 o                         
  -5  -4   4        425.46        434.62        14.56 o                         
  -4  -4   4       7344.65       7061.01       105.19 o                         
  -3  -4   4       1191.01       1212.82        35.51 o                         
  -2  -4   4        594.03        574.97        23.53 o                         
  -1  -4   4       9339.63       9515.61       154.60 o                         
   0  -4   4       3473.21       3662.60        61.60 o                         
   1  -4   4      20002.13      20632.98       304.27 o                         
   2  -4   4       7839.35       7983.89       136.76 o                         
   3  -4   4        180.95        213.29        15.22 o                         
   4  -4   4        274.41        262.43        12.65 o                         
   5  -4   4       1885.12       1820.67        31.89 o                         
   6  -4   4       8950.94       8608.36        82.82 o                         
   7  -4   4       3488.56       3529.27        42.07 o                         
   8  -4   4        726.76        717.91        17.44 o                         
   9  -4   4         59.47         41.12         6.89 o                         
  10  -4   4        524.49        538.20        18.98 o                         
  11  -4   4       6394.69       6242.41        88.08 o                         
  12  -4   4       2037.95       2127.94       100.66 o                         
  13  -4   4       1096.52       1109.62        32.52 o                         
  14  -4   4        325.29        308.05        27.17 o                         
  15  -4   4        227.31        223.48        26.40 o                         
  16  -4   4        814.25        883.64        32.98 o                         
  17  -4   4       1018.24       1064.79        83.38 o                         
 -18  -3   4        455.62        468.30        23.44 o                         
 -17  -3   4        117.85        119.50        18.83 o                         
 -16  -3   4        295.65        264.73        29.13 o                         
 -15  -3   4       1816.42       1697.21        79.78 o                         
 -14  -3   4         57.20         31.96        29.77 o                         
 -13  -3   4        932.79        918.10        34.07 o                         
 -12  -3   4        136.65        132.23        12.77 o                         
 -11  -3   4        299.63        262.64        15.76 o                         
 -10  -3   4       1217.85       1164.31        25.85 o                         
  -9  -3   4        208.16        252.20        12.62 o                         
  -8  -3   4         14.96          8.54         4.57 o                         
  -7  -3   4        740.84        739.70        16.80 o                         
  -6  -3   4        766.29        762.09        27.63 o                         
  -5  -3   4       1893.09       2077.94        47.59 o                         
  -4  -3   4        808.62        686.97        23.84 o                         
  -3  -3   4        244.63        303.17        23.73 o                         
  -2  -3   4       1193.98       1147.65        33.21 o                         
  -1  -3   4       5648.42       5453.39        89.32 o                         
   0  -3   4      13144.21      13794.61       190.96 o                         
   1  -3   4       3156.49       2982.32        43.32 o                         
   2  -3   4        496.75        378.05        16.40 o                         
   3  -3   4       1432.07       1488.65        35.95 o                         
   4  -3   4      10990.08      10925.50       281.91 o                         
   5  -3   4       3590.15       3907.29        82.73 o                         
   6  -3   4        608.74        601.84        16.54 o                         
   7  -3   4       4329.44       4328.24        55.72 o                         
   8  -3   4       1147.47       1052.95        20.80 o                         
   9  -3   4        412.91        353.22        15.92 o                         
  10  -3   4       2421.02       2501.13        40.50 o                         
  11  -3   4       1332.61       1329.91        30.61 o                         
  12  -3   4       1005.47        965.78        26.67 o                         
  13  -3   4       2091.66       2019.84        53.38 o                         
  14  -3   4        190.40        192.75        36.78 o                         
  15  -3   4       1244.83       1349.25        34.19 o                         
  16  -3   4        116.25        124.31        13.25 o                         
  17  -3   4        641.28        734.48        27.76 o                         
 -19  -2   4        380.43        365.24        52.80 o                         
 -18  -2   4        370.06        380.76        33.78 o                         
 -17  -2   4       2755.32       2833.24        87.82 o                         
 -16  -2   4       2468.91       2486.72        68.34 o                         
 -15  -2   4         12.95         15.51         7.96 o                         
 -14  -2   4        680.46        658.48        26.02 o                         
 -13  -2   4        680.46        716.98        26.09 o                         
 -12  -2   4       4791.62       4827.67        81.66 o                         
 -11  -2   4       5391.23       5491.75        70.27 o                         
 -10  -2   4       1854.04       1745.38        29.99 o                         
  -9  -2   4      10070.13      10520.99       144.85 o                         
  -8  -2   4       1979.97       1883.79        30.42 o                         
  -7  -2   4      10358.94      10547.94       138.44 o                         
  -6  -2   4       1594.18       1523.59        34.04 o                         
  -5  -2   4        486.40        453.22        20.08 o                         
  -4  -2   4      15803.43      15482.27       349.05 o                         
  -3  -2   4       4695.75       5197.80        94.86 o                         
  -2  -2   4      19133.04      19630.08       431.43 o                         
  -1  -2   4       5572.29       5706.46        81.34 o                         
   0  -2   4       7674.35       7911.42       191.39 o                         
   1  -2   4      49943.05      48015.08      1319.19 o                         
   2  -2   4       2292.33       2529.94        44.95 o                         
   3  -2   4       5905.27       5854.53        82.16 o                         
   4  -2   4       2525.68       2825.27        51.31 o                         
   5  -2   4       2276.67       2115.60        52.86 o                         
   6  -2   4      21800.93      22552.55       611.13 o                         
   7  -2   4       3355.21       3027.68        53.79 o                         
   8  -2   4       3159.15       3366.30        54.24 o                         
   9  -2   4       1780.75       1656.95        30.11 o                         
  10  -2   4         56.20         50.68         8.84 o                         
  11  -2   4       4552.38       4436.79        65.36 o                         
  12  -2   4       6530.61       6704.08        93.41 o                         
  13  -2   4        499.99        353.09        34.79 o                         
  14  -2   4        891.36        840.90        30.43 o                         
  15  -2   4       1053.61       1032.74        30.35 o                         
  16  -2   4       1152.32       1198.73        48.72 o                         
  17  -2   4        698.79        768.87        26.99 o                         
  18  -2   4        133.69        163.71        15.85 o                         
 -19  -1   4         89.08         78.48        12.35 o                         
 -18  -1   4        385.86        344.32        35.38 o                         
 -17  -1   4        588.65        568.75        26.12 o                         
 -16  -1   4        827.70        816.59        30.99 o                         
 -15  -1   4        196.92        134.28        40.36 o                         
 -14  -1   4       1283.35       1203.52        36.79 o                         
 -13  -1   4        131.04        128.41        11.65 o                         
 -12  -1   4        748.04        755.12        24.97 o                         
 -11  -1   4       2228.20       2116.24        37.28 o                         
 -10  -1   4        495.05        499.77        20.06 o                         
  -9  -1   4       2929.05       2828.14        41.30 o                         
  -8  -1   4         23.99         58.10         9.92 o                         
  -7  -1   4       4222.91       4360.31        60.83 o                         
  -6  -1   4       6393.18       6836.25        75.78 o                         
  -5  -1   4       7750.13       7934.70        93.29 o                         
  -4  -1   4       2211.94       2351.11        28.91 o                         
  -3  -1   4      10405.48      10091.04       172.45 o                         
  -2  -1   4      10544.42       9898.38       148.91 o                         
  -1  -1   4        472.74        523.35         8.43 o                         
   0  -1   4      26453.58      27460.51       439.87 o                         
   1  -1   4       1784.00       1603.22        20.83 o                         
   2  -1   4      12889.49      12043.89       206.12 o                         
   3  -1   4        391.34        371.47        10.29 o                         
   4  -1   4       2883.90       2972.57        35.68 o                         
   5  -1   4       3623.32       3719.61        44.37 o                         
   6  -1   4       1286.65       1383.82        26.90 o                         
   7  -1   4       2012.98       2022.25        41.86 o                         
   8  -1   4        853.16        927.89        20.44 o                         
   9  -1   4          4.35         10.30         8.97 o                         
  10  -1   4        413.32        485.18        17.23 o                         
  11  -1   4       1711.56       1607.38        39.76 o                         
  12  -1   4       2536.25       2454.80        47.77 o                         
  13  -1   4        810.53        824.00        26.72 o                         
  14  -1   4         68.59         84.16        11.37 o                         
  15  -1   4          1.50         -0.15         7.13 o                         
  16  -1   4        606.44        561.28        27.46 o                         
  17  -1   4         99.84        120.05        15.20 o                         
  18  -1   4        465.14        560.95        29.97 o                         
 -19   0   4         99.36         96.35        13.36 o                         
 -18   0   4       1959.55       2015.15        58.95 o                         
 -17   0   4        379.02        288.77        25.80 o                         
 -16   0   4        850.07        934.34        34.35 o                         
 -15   0   4      10853.76      10161.86       222.74 o                         
 -14   0   4        904.55        942.12        29.35 o                         
 -13   0   4       7232.21       7075.04        98.38 o                         
 -12   0   4       3567.55       3630.17        61.83 o                         
 -11   0   4        603.84        561.15        15.08 o                         
 -10   0   4       4242.45       4226.31        45.45 o                         
  -9   0   4        509.85        573.36        10.44 o                         
  -8   0   4      34115.21      35084.10       902.44 o                         
  -7   0   4       4668.20       4597.46        40.64 o                         
  -6   0   4       1778.07       1840.80        23.46 o                         
  -5   0   4        134.70        140.25         5.98 o                         
  -4   0   4       4615.15       4758.40        41.63 o                         
  -3   0   4     121104.15     123970.95      4601.25 o                         
  -2   0   4      94414.42      92390.79      2258.29 o                         
  -1   0   4      16890.37      17704.04       368.81 o                         
   0   0   4       1703.00       1737.34        21.23 o                         
   1   0   4        465.28        416.52         8.23 o                         
   2   0   4      10244.35      11333.32       161.92 o                         
   3   0   4      12776.22      11844.48       158.11 o                         
   4   0   4      11428.78      10191.26        93.22 o                         
   5   0   4       7977.64       8421.07        84.03 o                         
   6   0   4        232.50        279.60         8.40 o                         
   7   0   4       4132.50       3730.11        36.95 o                         
   8   0   4       5933.83       5829.26        49.01 o                         
   9   0   4       1820.43       1771.63        24.23 o                         
  10   0   4       7598.86       7576.38        74.80 o                         
  11   0   4         12.32          6.54         5.03 o                         
  12   0   4        236.94        191.78        13.11 o                         
  13   0   4       3237.92       3196.50        61.51 o                         
  14   0   4        222.63        240.96        32.12 o                         
  15   0   4       3200.98       3143.46        88.84 o                         
  16   0   4       1935.41       2069.83        49.14 o                         
  17   0   4          1.07         -8.80         9.31 o                         
  18   0   4        151.28        140.59        17.58 o                         
 -19   1   4         95.79        100.03        12.90 o                         
 -18   1   4        397.43        346.96        29.46 o                         
 -17   1   4        543.89        631.20        28.06 o                         
 -16   1   4        809.53        845.43        38.80 o                         
 -15   1   4        205.53        154.79        25.98 o                         
 -14   1   4       1254.63       1188.18        28.29 o                         
 -13   1   4        181.35        184.63        10.17 o                         
 -12   1   4        831.13        830.86        18.79 o                         
 -11   1   4       2017.54       1889.27        22.29 o                         
 -10   1   4        745.93        660.02        11.72 o                         
  -9   1   4       3001.25       3010.65        29.44 o                         
  -8   1   4         18.23         36.60         3.87 o                         
  -7   1   4       4189.01       4332.92        42.68 o                         
  -6   1   4       6401.65       6793.48        58.88 o                         
  -5   1   4       7911.91       8255.63        78.60 o                         
  -4   1   4       2363.24       2459.24        27.14 o                         
  -3   1   4      10186.42       9995.99       167.80 o                         
  -2   1   4      10350.39       9564.54       148.25 o                         
  -1   1   4        470.48        522.53         8.86 o                         
   0   1   4      26132.19      28334.23       562.89 o                         
   1   1   4       1945.57       1774.33        17.78 o                         
   2   1   4      12820.35      12224.30       173.67 o                         
   3   1   4        426.31        405.37         8.34 o                         
   4   1   4       3044.50       3160.09        31.62 o                         
   5   1   4       3589.81       3600.11        36.09 o                         
   6   1   4       1421.69       1526.63        18.98 o                         
   7   1   4       2220.93       2236.39        25.28 o                         
   8   1   4        935.26       1072.61        19.23 o                         
   9   1   4          2.35         10.77         2.93 o                         
  10   1   4        384.96        457.73        11.90 o                         
  11   1   4       1660.89       1542.60        24.95 o                         
  12   1   4       2349.26       2211.92        36.72 o                         
  13   1   4        777.49        797.37        20.84 o                         
  14   1   4         76.44         79.07        11.49 o                         
  15   1   4          1.01          4.44         7.50 o                         
  16   1   4        632.80        610.45        30.58 o                         
  17   1   4         90.37         94.41        12.82 o                         
  18   1   4        467.61        525.82        37.17 o                         
 -19   2   4        401.20        363.72        25.76 o                         
 -18   2   4        360.28        369.91        23.19 o                         
 -17   2   4       2707.30       2814.34        76.02 o                         
 -16   2   4       2412.26       2435.66        46.25 o                         
 -15   2   4         13.89         15.41         5.25 o                         
 -14   2   4        786.65        776.57        18.90 o                         
 -13   2   4        655.22        682.57        14.93 o                         
 -12   2   4       4731.57       4749.48        48.00 o                         
 -11   2   4       5333.90       5470.33        51.67 o                         
 -10   2   4       1845.63       1822.44        25.25 o                         
  -9   2   4      10094.98      10500.33        85.62 o                         
  -8   2   4       1950.41       1947.92        23.56 o                         
  -7   2   4      10640.63      10653.77        92.23 o                         
  -6   2   4       1612.24       1620.90        18.96 o                         
  -5   2   4        510.76        472.25         8.48 o                         
  -4   2   4      15633.96      15376.52       736.71 o                         
  -3   2   4       4931.85       5237.97        55.72 o                         
  -2   2   4      18833.43      20049.64       495.07 o                         
  -1   2   4       5583.82       5709.94        98.67 o                         
   0   2   4       7558.84       7795.56        92.69 o                         
   1   2   4      49664.25      49791.13       978.04 o                         
   2   2   4       2505.53       2863.18        30.20 o                         
   3   2   4       5696.94       5590.28        54.62 o                         
   4   2   4       2297.31       2624.54        25.18 o                         
   5   2   4       2261.72       2125.14        22.85 o                         
   6   2   4      21517.46      22165.97       300.16 o                         
   7   2   4       2716.57       2520.06        26.96 o                         
   8   2   4       3308.59       3496.78        33.68 o                         
   9   2   4       1788.59       1676.69        22.58 o                         
  10   2   4        128.34        113.17         6.39 o                         
  11   2   4       4717.70       4547.67        47.17 o                         
  12   2   4       6700.21       6857.24        72.24 o                         
  13   2   4        491.81        425.75        14.98 o                         
  14   2   4       1003.19        968.03        34.11 o                         
  15   2   4       1070.95       1108.62        36.00 o                         
  16   2   4       1131.19       1173.95        41.73 o                         
  17   2   4        689.51        730.78        28.63 o                         
  18   2   4        153.93        184.12        16.91 o                         
 -18   3   4        483.79        476.48        23.34 o                         
 -17   3   4        119.15        106.87        10.73 o                         
 -16   3   4        286.90        264.04        13.11 o                         
 -15   3   4       1807.05       1703.15        30.35 o                         
 -14   3   4         82.67         64.60         7.53 o                         
 -13   3   4        959.80        935.82        17.81 o                         
 -12   3   4        139.10        139.60         7.62 o                         
 -11   3   4        377.45        326.54        10.70 o                         
 -10   3   4       1134.37       1103.70        17.58 o                         
  -9   3   4        204.01        216.55         8.47 o                         
  -8   3   4         15.15         20.22         3.48 o                         
  -7   3   4        758.39        740.63        12.73 o                         
  -6   3   4        731.87        682.19        11.53 o                         
  -5   3   4       2025.15       2138.53        25.52 o                         
  -4   3   4        803.96        716.21        12.58 o                         
  -3   3   4        285.43        350.57         8.40 o                         
  -2   3   4       1288.78       1223.90        16.93 o                         
  -1   3   4       5734.76       5442.53        56.47 o                         
   0   3   4      13179.88      15186.36       354.93 o                         
   1   3   4       3029.37       2911.11        31.36 o                         
   2   3   4        504.31        402.52         8.43 o                         
   3   3   4       1466.69       1527.85        19.87 o                         
   4   3   4      11219.97      11435.98       120.24 o                         
   5   3   4       3667.02       4038.86        38.61 o                         
   6   3   4        695.83        716.67        12.47 o                         
   7   3   4       4224.35       4411.60        43.52 o                         
   8   3   4       1232.47       1138.52        16.87 o                         
   9   3   4        362.30        269.99         9.79 o                         
  10   3   4       2524.91       2570.02        32.65 o                         
  11   3   4       1263.69       1226.86        20.54 o                         
  12   3   4        961.74        917.83        18.17 o                         
  13   3   4       1970.79       1966.94        42.29 o                         
  14   3   4        212.73        175.43        14.70 o                         
  15   3   4       1223.85       1293.03        28.04 o                         
  16   3   4        117.72        105.69        14.76 o                         
  17   3   4        655.52        731.91        27.44 o                         
 -18   4   4        231.15        230.95        20.93 o                         
 -17   4   4       1764.51       1806.27        35.27 o                         
 -16   4   4       1320.26       1302.22        24.47 o                         
 -15   4   4       1251.96       1325.63        26.30 o                         
 -14   4   4       1051.16        995.18        19.49 o                         
 -13   4   4         75.10         62.73         6.69 o                         
 -12   4   4       3412.30       3309.60        38.92 o                         
 -11   4   4       3934.70       3889.07        43.08 o                         
 -10   4   4        351.90        338.28        11.26 o                         
  -9   4   4       1809.10       1855.07        24.17 o                         
  -8   4   4         91.32         96.41         7.60 o                         
  -7   4   4       4030.57       3895.98        42.87 o                         
  -6   4   4       7403.43       7459.03        65.10 o                         
  -5   4   4        394.09        423.39        10.16 o                         
  -4   4   4       7496.42       7394.66        71.29 o                         
  -3   4   4       1153.98       1141.46        17.58 o                         
  -2   4   4        675.49        665.54        13.14 o                         
  -1   4   4       9047.22       9258.14       157.91 o                         
   0   4   4       3524.47       3569.98        43.11 o                         
   1   4   4      20218.39      21466.67       381.63 o                         
   2   4   4       7562.85       7707.09        89.26 o                         
   3   4   4        171.96        191.19         8.10 o                         
   4   4   4        330.21        300.44         8.94 o                         
   5   4   4       1983.61       1904.05        23.79 o                         
   6   4   4       9289.28       9082.95        81.53 o                         
   7   4   4       3349.78       3453.97        38.45 o                         
   8   4   4        658.51        674.68        15.52 o                         
   9   4   4         47.90         33.80         4.89 o                         
  10   4   4        553.34        563.88        14.59 o                         
  11   4   4       6495.85       6257.81        70.11 o                         
  12   4   4       2064.79       1958.72        44.32 o                         
  13   4   4       1166.61       1212.39        24.09 o                         
  14   4   4        320.96        343.62        14.42 o                         
  15   4   4        197.84        177.85         9.71 o                         
  16   4   4        830.56        894.61        26.78 o                         
  17   4   4        993.08        947.70        32.79 o                         
 -17   5   4        547.01        542.47        16.01 o                         
 -16   5   4        171.16        191.95         9.70 o                         
 -15   5   4        793.30        835.62        17.56 o                         
 -14   5   4       4324.13       4390.07        63.51 o                         
 -13   5   4         22.44         17.19         5.37 o                         
 -12   5   4       1436.94       1436.81        24.63 o                         
 -11   5   4         79.87         75.71         6.24 o                         
 -10   5   4         79.50         71.47         6.04 o                         
  -9   5   4      14406.96      14081.85       161.16 o                         
  -8   5   4       1955.24       2103.11        30.52 o                         
  -7   5   4       5368.83       5439.48        60.19 o                         
  -6   5   4        279.61        263.71        10.38 o                         
  -5   5   4        680.67        666.64        15.35 o                         
  -4   5   4       5935.20       6095.10        62.52 o                         
  -3   5   4       5801.63       6308.17        62.99 o                         
  -2   5   4       7992.21       8017.42        84.88 o                         
  -1   5   4       6749.91       6828.23        87.45 o                         
   0   5   4          2.67          7.12         3.58 o                         
   1   5   4       3358.98       3619.45        48.98 o                         
   2   5   4       1158.20       1128.81        19.75 o                         
   3   5   4       7370.46       7552.53        95.59 o                         
   4   5   4      12400.40      12196.33       147.30 o                         
   5   5   4         29.14         19.32         3.98 o                         
   6   5   4        262.58        256.64        10.34 o                         
   7   5   4       1724.82       1809.98        28.20 o                         
   8   5   4       1234.69       1216.72        23.68 o                         
   9   5   4       5823.60       5764.25        66.45 o                         
  10   5   4          2.09          2.47         3.88 o                         
  11   5   4        110.08        138.94         8.50 o                         
  12   5   4        370.48        312.67        12.08 o                         
  13   5   4        191.84        212.79        13.03 o                         
  14   5   4       1809.03       1829.29        28.91 o                         
  15   5   4         54.30         52.29         5.80 o                         
  16   5   4        314.56        327.47        11.54 o                         
 -16   6   4        135.90        168.37         9.10 o                         
 -15   6   4       1359.97       1444.98        27.41 o                         
 -14   6   4        349.94        355.38        13.35 o                         
 -13   6   4       3337.58       3259.36        44.80 o                         
 -12   6   4         68.76         66.65         6.84 o                         
 -11   6   4         34.98         26.46         4.77 o                         
 -10   6   4       1184.53       1150.91        24.09 o                         
  -9   6   4        420.67        423.23        15.42 o                         
  -8   6   4       4928.12       4845.26        58.53 o                         
  -7   6   4        208.32        190.74        12.24 o                         
  -6   6   4        278.10        292.60        15.80 o                         
  -5   6   4       2744.16       2801.76        41.20 o                         
  -4   6   4       1488.43       1519.19        24.85 o                         
  -3   6   4       8835.99       9041.33       112.63 o                         
  -2   6   4       4155.36       4144.51        66.83 o                         
  -1   6   4       2047.55       2018.35        36.42 o                         
   0   6   4         66.08         73.15         8.01 o                         
   1   6   4        306.23        308.37        14.17 o                         
   2   6   4       3794.51       3969.90        58.52 o                         
   3   6   4       5673.41       5551.31        76.00 o                         
   4   6   4       2385.80       2332.34        36.64 o                         
   5   6   4       3083.83       3136.38        42.24 o                         
   6   6   4        614.93        604.12        17.06 o                         
   7   6   4       1396.36       1367.56        24.94 o                         
   8   6   4       3880.51       3894.40        48.74 o                         
   9   6   4          8.56         10.00         4.44 o                         
  10   6   4       3532.73       3582.94        58.54 o                         
  11   6   4         96.48         97.11         7.72 o                         
  12   6   4        458.28        425.37        14.66 o                         
  13   6   4        247.49        273.38        11.58 o                         
  14   6   4        127.11        113.77         7.96 o                         
 -14   7   4        345.18        354.10        13.97 o                         
 -13   7   4       1315.19       1317.73        27.21 o                         
 -12   7   4         87.64         91.92         7.24 o                         
 -11   7   4       4534.14       4602.54        60.13 o                         
 -10   7   4       6690.13       6583.33        85.36 o                         
  -9   7   4        344.89        338.36        16.39 o                         
  -8   7   4        104.83         94.61         7.61 o                         
  -7   7   4       1636.39       1622.80        30.98 o                         
  -6   7   4        405.96        425.87        18.20 o                         
  -5   7   4       4166.16       4030.21        59.65 o                         
   1   7   4         83.59        107.87        16.01 o                         
   2   7   4       3184.06       3161.78        89.16 o                         
   3   7   4       2375.00       2108.48        52.85 o                         
   4   7   4       1944.86       1801.31        37.37 o                         
   5   7   4       4419.43       4300.09        63.52 o                         
   6   7   4       1047.19       1035.61        22.93 o                         
   7   7   4        611.82        602.81        21.34 o                         
   8   7   4        882.97        874.83        30.21 o                         
   9   7   4        774.73        704.19        22.55 o                         
  10   7   4       1780.22       1886.36        31.70 o                         
  11   7   4        915.43        895.72        19.24 o                         
  12   7   4        665.71        660.74        16.11 o                         
  13   7   4       1512.77       1639.90        29.91 o                         
 -12   8   4         47.37         50.69         6.60 o                         
 -11   8   4          7.44         11.16         5.61 o                         
 -10   8   4         66.98         52.48        10.63 o                         
  -9   8   4        153.75        174.27        11.08 o                         
  -8   8   4         77.09         86.48        10.29 o                         
   5   8   4        453.77        443.17        36.27 o                         
   7   8   4        605.73        563.02        22.85 o                         
   8   8   4        237.98        217.77        13.76 o                         
   9   8   4        533.73        480.33        17.86 o                         
  10   8   4        213.87        205.02        12.13 o                         
  11   8   4        154.90        161.20         9.29 o                         
  -4 -10   5        871.88        863.24        28.31 o                         
  -3 -10   5       1406.98       1508.17        87.01 o                         
  -2 -10   5        102.35         91.86        12.23 o                         
  -1 -10   5        399.07        403.71        20.23 o                         
   0 -10   5        139.30        140.60        12.28 o                         
   1 -10   5       1240.74       1392.35        41.46 o                         
   2 -10   5       2380.55       2364.30        80.25 o                         
   3 -10   5        595.82        617.18        30.34 o                         
  -9  -9   5         88.52         97.21        10.36 o                         
  -8  -9   5       1113.86       1123.36        27.25 o                         
  -7  -9   5         83.64         93.89         9.82 o                         
  -6  -9   5        176.02        178.50        12.04 o                         
  -5  -9   5       1341.24       1232.20        43.44 o                         
  -4  -9   5        556.66        583.75        30.94 o                         
  -3  -9   5       1020.95       1118.14        30.71 o                         
  -2  -9   5        184.38        152.58        13.19 o                         
  -1  -9   5       2291.00       2226.16        47.39 o                         
   0  -9   5         40.29         39.88        10.61 o                         
   1  -9   5       1681.46       1706.58        41.05 o                         
   2  -9   5        380.87        411.53        22.21 o                         
   3  -9   5        457.22        401.02        31.96 o                         
   4  -9   5        261.85        287.59        24.44 o                         
   5  -9   5        127.86        119.50        11.90 o                         
   6  -9   5        448.03        468.24        24.39 o                         
   7  -9   5        475.00        513.85        23.47 o                         
   8  -9   5        256.82        259.37        14.16 o                         
 -12  -8   5       4481.58       4658.61        73.90 o                         
 -11  -8   5         50.07         51.32         7.61 o                         
 -10  -8   5         25.12         24.91         6.85 o                         
  -9  -8   5        547.00        526.23        22.41 o                         
  -8  -8   5       2256.04       2301.35        43.87 o                         
  -7  -8   5       9214.21       8944.32       165.84 o                         
  -6  -8   5        196.73        190.90        13.72 o                         
  -5  -8   5        893.63        899.41        29.78 o                         
  -4  -8   5        573.72        599.50        22.30 o                         
  -3  -8   5        265.72        199.72        18.09 o                         
  -2  -8   5       4665.02       4616.56        81.46 o                         
  -1  -8   5       1128.45       1086.28        29.03 o                         
   0  -8   5        249.18        223.91        16.06 o                         
   1  -8   5        114.98         63.61        38.07 o                         
   2  -8   5       1254.88       1155.14        33.10 o                         
   3  -8   5       5523.41       5474.99       101.16 o                         
   4  -8   5         16.29         20.50         6.99 o                         
   5  -8   5       6136.88       6040.89        90.71 o                         
   6  -8   5       1434.55       1476.53        37.66 o                         
   7  -8   5         56.97         57.30         9.74 o                         
   8  -8   5        684.67        629.56        40.46 o                         
   9  -8   5        150.99        134.43        11.42 o                         
  10  -8   5       2160.83       2265.86        63.55 o                         
  11  -8   5       1051.68       1116.78        37.11 o                         
 -14  -7   5         65.42         86.44        18.71 o                         
 -13  -7   5         19.70         16.57         5.90 o                         
 -12  -7   5        819.26        880.75        26.73 o                         
 -11  -7   5         40.93         44.05         8.31 o                         
 -10  -7   5       2871.66       2926.43        53.66 o                         
  -9  -7   5        194.01        172.17        12.13 o                         
  -8  -7   5       1294.50       1294.95        30.40 o                         
  -7  -7   5         63.56         36.62        21.20 o                         
  -6  -7   5          3.23          3.35         5.57 o                         
  -5  -7   5       3135.05       3198.11        53.06 o                         
  -4  -7   5        242.57        181.81        13.24 o                         
  -3  -7   5       2937.53       2831.84        49.07 o                         
  -2  -7   5        130.62        137.01        12.54 o                         
  -1  -7   5       1820.30       1882.01        43.26 o                         
   0  -7   5       1361.86       1319.42        30.04 o                         
   1  -7   5       3694.14       3657.07        63.24 o                         
   2  -7   5       1795.68       1761.61        41.26 o                         
   3  -7   5       1960.83       1911.85        40.80 o                         
   4  -7   5         38.28         37.07         8.37 o                         
   5  -7   5        227.14        226.51        15.94 o                         
   6  -7   5        674.01        663.45        23.38 o                         
   7  -7   5        742.66        727.03        25.68 o                         
   8  -7   5        937.84        974.82        29.60 o                         
   9  -7   5        191.15        165.09        12.46 o                         
  10  -7   5         79.21         82.69        11.66 o                         
  11  -7   5        248.53        228.96        15.28 o                         
  12  -7   5        485.18        513.48        19.40 o                         
  13  -7   5        431.71        415.10        28.44 o                         
 -16  -6   5        847.88        800.21        36.02 o                         
 -15  -6   5        144.33        158.02        20.26 o                         
 -14  -6   5        746.60        767.35        34.92 o                         
 -13  -6   5        558.97        572.68        22.60 o                         
 -12  -6   5       1061.45       1118.86        29.20 o                         
 -11  -6   5       1533.47       1583.90        33.78 o                         
 -10  -6   5        140.85        141.10        11.83 o                         
  -9  -6   5       3784.42       3592.42        50.56 o                         
  -8  -6   5       2231.02       2236.51        37.30 o                         
  -7  -6   5        942.94        907.74        24.22 o                         
  -6  -6   5       2043.07       2171.41        36.67 o                         
  -5  -6   5       2753.44       2649.12        40.90 o                         
  -4  -6   5       2396.42       2290.09        38.89 o                         
  -3  -6   5       4336.99       4096.02        56.91 o                         
  -2  -6   5       1096.39       1073.64        34.04 o                         
  -1  -6   5       1138.49       1035.57        31.16 o                         
   0  -6   5        255.64        261.08        16.12 o                         
   1  -6   5       1492.41       1403.35        44.29 o                         
   2  -6   5       3059.98       3148.06        56.51 o                         
   3  -6   5         71.82         73.26        10.47 o                         
   4  -6   5        453.65        445.44        25.10 o                         
   5  -6   5       1987.04       2052.96        35.50 o                         
   6  -6   5       5346.12       5128.77        67.00 o                         
   7  -6   5       4486.71       4370.42        59.07 o                         
   8  -6   5       1485.19       1481.71        29.51 o                         
   9  -6   5        392.79        378.64        17.00 o                         
  10  -6   5        399.65        332.67        16.43 o                         
  11  -6   5       1312.54       1376.02        34.73 o                         
  12  -6   5       1055.59       1021.94        30.33 o                         
  13  -6   5        170.93        213.45        21.94 o                         
  14  -6   5        193.41        213.24        22.89 o                         
 -17  -5   5        541.25        500.92        24.92 o                         
 -16  -5   5         55.51         68.73        15.59 o                         
 -15  -5   5        257.43        295.07        46.25 o                         
 -14  -5   5        151.74        134.93        25.23 o                         
 -13  -5   5        484.55        507.64        19.61 o                         
 -12  -5   5        545.99        507.56        21.26 o                         
 -11  -5   5       1319.66       1291.41        26.08 o                         
 -10  -5   5       5950.47       5754.16        70.88 o                         
  -9  -5   5       1090.63       1134.55        24.77 o                         
  -8  -5   5        140.98        114.35        10.37 o                         
  -7  -5   5          3.51         18.30         9.63 o                         
  -6  -5   5        212.22        259.56        13.97 o                         
  -5  -5   5       3154.70       3092.28        45.28 o                         
  -4  -5   5       4719.15       4731.98        61.78 o                         
  -3  -5   5        118.93        133.89         9.88 o                         
  -2  -5   5       1721.20       1667.48        29.45 o                         
  -1  -5   5        128.40        157.52         9.91 o                         
   0  -5   5        838.91        771.92        20.46 o                         
   1  -5   5        624.88        598.73        19.27 o                         
   2  -5   5        135.03        136.68         9.91 o                         
   3  -5   5       1399.79       1355.99        27.18 o                         
   4  -5   5        468.87        508.96        16.57 o                         
   5  -5   5        989.19        984.50        20.64 o                         
   6  -5   5        104.64        114.89        10.33 o                         
   7  -5   5       1476.39       1476.35        27.06 o                         
   8  -5   5       2816.04       2754.50        41.08 o                         
   9  -5   5        500.90        557.74        20.36 o                         
  10  -5   5       1138.46       1187.06        30.07 o                         
  11  -5   5        329.94        284.71        15.61 o                         
  12  -5   5        374.79        343.43        20.65 o                         
  13  -5   5        785.53        853.88        27.47 o                         
  14  -5   5        905.06        921.90        35.50 o                         
  15  -5   5        636.60        693.60        33.67 o                         
 -18  -4   5        167.92        200.62        23.54 o                         
 -17  -4   5        279.94        296.24        19.68 o                         
 -16  -4   5       2173.86       2202.63        65.15 o                         
 -15  -4   5        760.58        757.99        43.26 o                         
 -14  -4   5       1082.42       1066.70        33.63 o                         
 -13  -4   5        400.50        365.58        50.12 o                         
 -12  -4   5       1162.47       1155.00        28.72 o                         
 -11  -4   5       3999.24       3983.92        56.19 o                         
 -10  -4   5        485.57        523.50        19.72 o                         
  -9  -4   5       4135.86       4031.08        63.13 o                         
  -8  -4   5         10.07          8.18         4.74 o                         
  -7  -4   5        136.66        148.74         9.49 o                         
  -6  -4   5       3356.54       3444.37        42.16 o                         
  -5  -4   5       1086.13       1071.02        25.38 o                         
  -4  -4   5       6814.19       6683.04        80.31 o                         
  -3  -4   5       1910.19       1926.46        45.15 o                         
  -2  -4   5       1338.11       1411.00        38.64 o                         
  -1  -4   5         21.08         42.08        10.07 o                         
   0  -4   5       1361.85       1300.96        37.56 o                         
   1  -4   5       5081.50       4999.92       117.50 o                         
   2  -4   5       6194.18       6326.93        89.93 o                         
   3  -4   5        387.88        423.69        14.55 o                         
   4  -4   5        205.36        288.07        14.07 o                         
   5  -4   5        631.60        647.54        16.92 o                         
   6  -4   5       2211.61       2177.10        29.80 o                         
   7  -4   5       4376.21       4190.00        48.02 o                         
   8  -4   5        737.64        695.46        18.06 o                         
   9  -4   5        758.59        709.49        20.07 o                         
  10  -4   5        243.83        248.38        15.17 o                         
  11  -4   5        717.25        680.85        27.47 o                         
  12  -4   5       1491.11       1531.71        38.38 o                         
  13  -4   5       1389.44       1445.21        39.24 o                         
  14  -4   5         56.74         56.30        10.41 o                         
  15  -4   5        152.95        151.30        12.79 o                         
  16  -4   5         87.35        121.10        13.98 o                         
 -18  -3   5       1459.70       1480.06        43.20 o                         
 -17  -3   5        123.35        124.68        30.21 o                         
 -16  -3   5        208.97        173.94        17.52 o                         
 -15  -3   5        149.25        135.47        15.53 o                         
 -14  -3   5       5016.04       4763.49       142.62 o                         
 -13  -3   5       9251.76       9260.66       130.36 o                         
 -12  -3   5       1898.78       2024.01        40.80 o                         
 -11  -3   5       4069.30       4005.23        58.69 o                         
 -10  -3   5        609.29        645.02        17.55 o                         
  -9  -3   5        841.10        762.10        17.50 o                         
  -8  -3   5      11210.08      11073.93       101.76 o                         
  -7  -3   5        614.07        584.61        14.77 o                         
  -6  -3   5      20591.23      20919.80       379.60 o                         
  -5  -3   5       1585.96       1883.69        42.90 o                         
  -4  -3   5       1188.18       1230.04        44.34 o                         
  -3  -3   5       9824.36      10085.03       158.60 o                         
  -2  -3   5        121.15        163.53        14.33 o                         
  -1  -3   5      13370.35      12805.54       191.80 o                         
   0  -3   5        340.11        277.00        18.97 o                         
   1  -3   5         81.42         55.47         9.30 o                         
   2  -3   5       2491.95       2614.56        57.13 o                         
   3  -3   5        137.86        228.51        18.04 o                         
   4  -3   5      20570.05      19280.71       377.59 o                         
   5  -3   5       3233.22       3206.04        46.84 o                         
   6  -3   5       2815.36       2967.93        43.36 o                         
   7  -3   5        673.36        742.44        18.92 o                         
   8  -3   5        221.11        208.79        11.47 o                         
   9  -3   5       7444.66       7651.08       127.52 o                         
  10  -3   5        749.29        669.27        22.46 o                         
  11  -3   5       2642.73       2611.77        47.48 o                         
  12  -3   5        865.78        822.33        28.38 o                         
  13  -3   5        123.85        109.32        12.57 o                         
  14  -3   5        471.92        449.88        22.20 o                         
  15  -3   5       1032.10       1015.25        29.64 o                         
  16  -3   5        362.51        381.20        18.73 o                         
  17  -3   5       1036.01       1042.23        34.04 o                         
 -19  -2   5        172.00        162.90        15.30 o                         
 -18  -2   5       1028.24       1130.27        39.02 o                         
 -17  -2   5        889.55        945.02        37.72 o                         
 -16  -2   5        360.92        335.83        23.96 o                         
 -15  -2   5       1024.10        963.31        31.43 o                         
 -14  -2   5       1294.56       1392.94        36.82 o                         
 -13  -2   5       1543.25       1601.41        43.10 o                         
 -12  -2   5       5859.38       5970.12        82.66 o                         
 -11  -2   5         24.60         11.82         8.63 o                         
 -10  -2   5        930.48        914.54        21.89 o                         
  -9  -2   5       2629.78       2452.14        38.92 o                         
  -8  -2   5        568.12        581.12        16.70 o                         
  -7  -2   5        491.59        513.52        25.60 o                         
  -6  -2   5       5001.22       5774.95       100.76 o                         
  -5  -2   5       2790.02       2827.84        54.84 o                         
  -4  -2   5       8591.82       9128.15       141.84 o                         
  -3  -2   5       1439.68       1575.63        39.83 o                         
  -2  -2   5      11134.33      11484.76       222.39 o                         
  -1  -2   5       2947.54       2859.98        40.16 o                         
   0  -2   5      11071.67      11296.36       311.87 o                         
   1  -2   5       2566.98       2449.26        42.09 o                         
   2  -2   5       2198.35       2111.28        40.15 o                         
   3  -2   5       9032.32       8548.24       116.40 o                         
   4  -2   5       2207.51       2494.21        69.30 o                         
   5  -2   5       3006.83       3147.17        70.86 o                         
   6  -2   5        617.02        704.86        29.46 o                         
   7  -2   5       5773.82       5827.25       107.27 o                         
   8  -2   5       1799.30       1704.49        29.40 o                         
   9  -2   5       2178.23       2325.83        39.77 o                         
  10  -2   5        296.77        372.04        18.73 o                         
  11  -2   5        345.52        335.73        18.42 o                         
  12  -2   5        172.97        160.68        13.59 o                         
  13  -2   5        344.08        355.97        23.01 o                         
  14  -2   5        293.80        255.51        19.26 o                         
  15  -2   5        477.68        455.28        23.16 o                         
  16  -2   5        331.80        282.19        20.59 o                         
  17  -2   5         64.99         66.85        10.46 o                         
 -19  -1   5        284.93        362.99        26.39 o                         
 -18  -1   5        668.13        645.10        25.96 o                         
 -17  -1   5       1631.26       1622.74        49.49 o                         
 -16  -1   5        230.87        150.26        14.75 o                         
 -15  -1   5       4509.37       4364.91        99.63 o                         
 -14  -1   5       2806.97       2811.27        57.52 o                         
 -13  -1   5        566.17        538.10        25.00 o                         
 -12  -1   5       3568.83       3646.06        68.52 o                         
 -11  -1   5        152.57        166.44        18.64 o                         
 -10  -1   5       9373.91       8901.72       119.00 o                         
  -9  -1   5       6126.89       6066.36        97.26 o                         
  -8  -1   5         56.00        107.53        13.63 o                         
  -7  -1   5        393.16        319.35        14.58 o                         
  -6  -1   5        224.65        263.20         9.02 o                         
  -5  -1   5       9187.05       9323.23       105.00 o                         
  -4  -1   5      12977.00      12567.22       286.37 o                         
  -3  -1   5       1664.81       1631.60        20.54 o                         
  -2  -1   5       4625.74       4745.60        50.27 o                         
  -1  -1   5       9860.12      10314.53       177.52 o                         
   0  -1   5      56888.10      55296.09       868.31 o                         
   1  -1   5      40019.35      42481.69       745.28 o                         
   2  -1   5       1102.06        833.75        15.72 o                         
   3  -1   5      12641.91      12737.17       155.58 o                         
   4  -1   5      10621.09      10764.29       115.60 o                         
   5  -1   5       5624.64       5563.66        72.97 o                         
   6  -1   5       2159.53       2083.54        42.73 o                         
   7  -1   5       3577.00       3243.32        49.34 o                         
   8  -1   5       4026.04       3820.86        47.72 o                         
   9  -1   5       1883.10       1853.90        31.84 o                         
  10  -1   5        954.00        964.32        24.05 o                         
  11  -1   5         23.23         14.81         6.81 o                         
  12  -1   5       5096.39       5095.12        87.08 o                         
  13  -1   5       4720.98       4582.71        76.11 o                         
  14  -1   5        705.34        745.14        26.65 o                         
  15  -1   5         59.71         57.70         9.77 o                         
  16  -1   5        341.97        318.42        28.41 o                         
  17  -1   5        529.35        634.04        24.58 o                         
  18  -1   5        946.00        981.07        40.72 o                         
 -19   0   5        180.01        192.13        16.10 o                         
 -18   0   5        312.16        259.68        22.05 o                         
 -17   0   5         49.72         35.82        10.62 o                         
 -16   0   5         23.01         12.85         8.28 o                         
 -15   0   5        326.74        276.30        38.94 o                         
 -14   0   5        802.39        803.35        25.16 o                         
 -13   0   5        107.57        107.37        11.34 o                         
 -12   0   5         92.97        131.73        10.93 o                         
 -11   0   5         78.27         66.01         7.45 o                         
 -10   0   5        270.74        286.01        11.00 o                         
  -9   0   5        936.87        946.69        13.15 o                         
  -8   0   5         25.14         26.96         3.74 o                         
  -7   0   5        152.32        142.33         6.36 o                         
  -6   0   5        200.25        175.52         6.44 o                         
  -5   0   5          1.67         12.58         2.51 o                         
  -4   0   5         32.55         15.55         2.77 o                         
  -3   0   5         20.18         50.02         3.72 o                         
  -2   0   5        117.18        128.64         5.25 o                         
  -1   0   5       1596.33       1379.76        16.66 o                         
   0   0   5         11.98         18.17         2.56 o                         
   1   0   5       1174.67       1004.80        14.06 o                         
   2   0   5        751.27        741.66        10.71 o                         
   3   0   5         88.08         36.78         3.45 o                         
   4   0   5       3679.25       3083.63        34.58 o                         
   5   0   5        659.97        742.05        12.09 o                         
   6   0   5       1334.79       1162.28        18.87 o                         
   7   0   5        181.23        139.96         6.93 o                         
   8   0   5          3.58          9.15         3.20 o                         
   9   0   5       3245.40       3134.72        36.87 o                         
  10   0   5        378.28        406.56        13.50 o                         
  11   0   5        107.28        144.83        11.94 o                         
  12   0   5        102.16         97.68        10.15 o                         
  13   0   5        246.17        226.56        18.80 o                         
  14   0   5        436.80        434.50        22.26 o                         
  15   0   5        557.04        625.80        25.40 o                         
  16   0   5        362.14        378.47        25.62 o                         
  17   0   5        292.18        261.81        21.27 o                         
  18   0   5         63.48         91.17        14.38 o                         
 -19   1   5        274.47        313.50        20.93 o                         
 -18   1   5        700.95        685.12        29.97 o                         
 -17   1   5       1623.21       1615.18        46.37 o                         
 -16   1   5        212.65        145.74        15.68 o                         
 -15   1   5       4653.52       4350.16        81.89 o                         
 -14   1   5       2706.96       2713.78        49.16 o                         
 -13   1   5        574.46        525.29        16.57 o                         
 -12   1   5       3548.32       3817.57        48.31 o                         
 -11   1   5        170.96        201.21         8.56 o                         
 -10   1   5       9173.00       8865.20        68.05 o                         
  -9   1   5       5904.09       6070.15        55.60 o                         
  -8   1   5         55.51        111.11         6.16 o                         
  -7   1   5        406.95        328.43         9.10 o                         
  -6   1   5        250.63        260.95         9.02 o                         
  -5   1   5       9181.04       9294.12        80.98 o                         
  -4   1   5      13172.05      13086.54       234.46 o                         
  -3   1   5       1772.40       1817.50        22.02 o                         
  -2   1   5       4356.59       4554.24        49.51 o                         
  -1   1   5      10133.56      10402.36       158.47 o                         
   0   1   5      56505.88      55971.49       870.46 o                         
   1   1   5      40114.33      42134.89       746.66 o                         
   2   1   5        933.18        693.76        11.05 o                         
   3   1   5      12772.51      13104.30       148.89 o                         
   4   1   5      10462.68      10374.18        97.36 o                         
   5   1   5       5860.68       5807.29        52.59 o                         
   6   1   5       1932.22       1921.74        22.69 o                         
   7   1   5       3460.07       3211.92        31.13 o                         
   8   1   5       4127.66       3952.31        37.50 o                         
   9   1   5       1885.38       1898.58        21.99 o                         
  10   1   5        960.15       1001.24        16.27 o                         
  11   1   5         27.87         26.53         5.64 o                         
  12   1   5       5401.06       5436.90        68.02 o                         
  13   1   5       4564.05       4458.62        71.75 o                         
  14   1   5        702.02        724.76        22.74 o                         
  15   1   5         40.88         48.20        11.71 o                         
  16   1   5        347.15        370.34        48.89 o                         
  17   1   5        555.71        648.42        28.20 o                         
  18   1   5        971.49       1014.51        40.59 o                         
 -19   2   5        161.25        131.39        16.96 o                         
 -18   2   5        999.49       1015.78        41.78 o                         
 -17   2   5        898.76        919.44        34.20 o                         
 -16   2   5        359.69        334.49        15.13 o                         
 -15   2   5        968.46        905.01        22.63 o                         
 -14   2   5       1229.44       1319.98        25.29 o                         
 -13   2   5       1542.76       1528.87        25.36 o                         
 -12   2   5       5862.16       5811.77        56.96 o                         
 -11   2   5         57.07         55.40         4.85 o                         
 -10   2   5        845.21        843.48        15.04 o                         
  -9   2   5       2761.36       2676.63        27.64 o                         
  -8   2   5        556.86        554.49        10.50 o                         
  -7   2   5        487.24        416.92         9.66 o                         
  -6   2   5       5029.15       5594.73        48.94 o                         
  -5   2   5       2789.74       2758.83        27.62 o                         
  -4   2   5       8492.39       8955.94       102.41 o                         
  -3   2   5       1432.97       1471.06        27.89 o                         
  -2   2   5      11206.07      11346.11       244.98 o                         
  -1   2   5       2987.86       2929.68        30.62 o                         
   0   2   5      11298.68      12095.55       249.13 o                         
   1   2   5       2612.21       2587.25        25.85 o                         
   2   2   5       2172.03       2079.73        23.77 o                         
   3   2   5       9112.35       8696.12        82.82 o                         
   4   2   5       2133.79       2391.20        25.96 o                         
   5   2   5       3118.95       3205.29        32.83 o                         
   6   2   5        702.47        761.09        13.09 o                         
   7   2   5       5746.18       5949.16        57.45 o                         
   8   2   5       1679.26       1572.98        20.34 o                         
   9   2   5       2195.88       2348.21        27.94 o                         
  10   2   5        265.33        341.17        10.88 o                         
  11   2   5        441.29        431.41        16.23 o                         
  12   2   5        141.05        113.67         8.20 o                         
  13   2   5        348.41        362.55        19.06 o                         
  14   2   5        219.91        181.18        16.19 o                         
  15   2   5        522.86        525.39        23.57 o                         
  16   2   5        329.31        322.42        35.01 o                         
  17   2   5         63.69         76.11        12.83 o                         
 -18   3   5       1461.73       1425.89        41.30 o                         
 -17   3   5        106.88         86.10         9.49 o                         
 -16   3   5        245.15        228.17        12.52 o                         
 -15   3   5        146.68        123.80        10.29 o                         
 -14   3   5       5079.17       5005.65        74.67 o                         
 -13   3   5       9258.36       9214.03        91.07 o                         
 -12   3   5       1941.77       2037.80        27.94 o                         
 -11   3   5       3996.49       3997.42        43.91 o                         
 -10   3   5        644.94        657.10        13.23 o                         
  -9   3   5        763.28        671.22        12.42 o                         
  -8   3   5      11146.72      11202.76        92.10 o                         
  -7   3   5        691.99        655.57        12.15 o                         
  -6   3   5      20435.44      20872.64       243.70 o                         
  -5   3   5       1569.56       1839.29        21.85 o                         
  -4   3   5       1221.13       1300.84        16.29 o                         
  -3   3   5       9805.40      10026.25       113.08 o                         
  -2   3   5        143.56        163.58         6.66 o                         
  -1   3   5      12957.16      13180.61       274.17 o                         
   0   3   5        442.40        343.66         7.71 o                         
   1   3   5        117.66         94.46         5.02 o                         
   2   3   5       2495.47       2560.77        30.13 o                         
   3   3   5        123.74        183.72         6.53 o                         
   4   3   5      20689.15      20219.96       234.31 o                         
   5   3   5       3175.02       3190.99        32.95 o                         
   6   3   5       2713.47       2818.10        31.36 o                         
   7   3   5        723.30        770.95        13.99 o                         
   8   3   5        219.43        197.49         7.92 o                         
   9   3   5       7554.93       7563.63        73.60 o                         
  10   3   5        703.85        625.21        16.13 o                         
  11   3   5       2775.07       2736.54        41.66 o                         
  12   3   5        890.48        852.72        18.21 o                         
  13   3   5        105.09         89.43         7.51 o                         
  14   3   5        378.57        403.76        15.67 o                         
  15   3   5       1031.12        981.54        23.97 o                         
  16   3   5        333.97        355.98        18.62 o                         
  17   3   5       1015.85        980.57        31.68 o                         
 -18   4   5        164.78        196.44        16.61 o                         
 -17   4   5        284.17        299.65        13.38 o                         
 -16   4   5       2240.10       2248.28        48.77 o                         
 -15   4   5        725.93        695.36        17.86 o                         
 -14   4   5       1068.89       1037.15        25.56 o                         
 -13   4   5        388.69        350.75        12.99 o                         
 -12   4   5       1187.75       1166.88        22.07 o                         
 -11   4   5       3954.46       3890.55        45.31 o                         
 -10   4   5        616.15        644.06        14.06 o                         
  -9   4   5       4303.81       4299.09        44.53 o                         
  -8   4   5          6.90          2.18         3.54 o                         
  -7   4   5        134.11        127.77         7.80 o                         
  -6   4   5       3380.69       3514.79        36.03 o                         
  -5   4   5       1091.88       1063.78        15.56 o                         
  -4   4   5       6706.36       6840.95        67.78 o                         
  -3   4   5       2132.21       2199.11        28.14 o                         
  -2   4   5       1354.11       1467.17        21.95 o                         
  -1   4   5         62.84         74.22         4.95 o                         
   0   4   5       1337.25       1279.47        19.89 o                         
   1   4   5       5132.23       4993.90        53.55 o                         
   2   4   5       6381.31       6602.57        66.32 o                         
   3   4   5        429.20        463.09        12.38 o                         
   4   4   5        186.91        243.03         9.05 o                         
   5   4   5        646.73        642.17        16.00 o                         
   6   4   5       2178.17       2148.53        27.69 o                         
   7   4   5       4583.93       4466.92        49.22 o                         
   8   4   5        663.48        601.42        15.20 o                         
   9   4   5        702.70        638.16        16.82 o                         
  10   4   5        255.27        236.33        10.33 o                         
  11   4   5        748.52        717.62        17.13 o                         
  12   4   5       1472.96       1528.92        30.86 o                         
  13   4   5       1317.83       1387.54        28.04 o                         
  14   4   5         99.43         98.69         7.38 o                         
  15   4   5        109.99        114.39         9.09 o                         
  16   4   5        105.02        150.48        13.52 o                         
 -17   5   5        520.78        499.28        15.04 o                         
 -16   5   5         37.06         45.46         5.84 o                         
 -15   5   5        323.19        308.12        11.43 o                         
 -14   5   5        156.55        117.38         8.09 o                         
 -13   5   5        462.78        475.81        17.25 o                         
 -12   5   5        546.39        527.38        13.85 o                         
 -11   5   5       1328.36       1332.31        22.30 o                         
 -10   5   5       5943.60       5801.96        60.91 o                         
  -9   5   5       1080.09       1129.33        19.47 o                         
  -8   5   5        164.31        144.19         9.42 o                         
  -7   5   5          1.78          3.51         4.51 o                         
  -6   5   5        225.82        252.40         9.55 o                         
  -5   5   5       3236.84       3235.33        48.17 o                         
  -4   5   5       4663.39       4786.31        54.11 o                         
  -3   5   5        118.21        118.92         6.60 o                         
  -2   5   5       1745.04       1733.91        24.61 o                         
  -1   5   5         81.90         88.25         5.74 o                         
   0   5   5       1028.97        961.01        17.19 o                         
   1   5   5        674.55        632.27        13.69 o                         
   2   5   5        152.25        124.21        10.29 o                         
   3   5   5       1406.65       1367.60        24.23 o                         
   4   5   5        407.06        424.71        12.26 o                         
   5   5   5        947.33        893.81        17.26 o                         
   6   5   5         72.16         74.45         6.39 o                         
   7   5   5       1374.81       1382.10        23.59 o                         
   8   5   5       2909.32       2861.87        37.73 o                         
   9   5   5        546.61        572.24        16.14 o                         
  10   5   5       1196.57       1251.01        24.37 o                         
  11   5   5        260.88        234.26        12.44 o                         
  12   5   5        463.29        455.26        14.56 o                         
  13   5   5        763.36        829.00        19.01 o                         
  14   5   5        909.65        916.64        19.53 o                         
  15   5   5        651.88        722.92        20.21 o                         
 -16   6   5        795.11        778.01        18.19 o                         
 -15   6   5        153.38        155.72         8.89 o                         
 -14   6   5        740.95        780.52        16.88 o                         
 -13   6   5        557.30        516.75        15.19 o                         
 -12   6   5       1038.01       1103.62        21.85 o                         
 -11   6   5       1498.40       1554.85        32.92 o                         
 -10   6   5        107.64        100.13         7.08 o                         
  -9   6   5       3751.91       3594.20        46.72 o                         
  -8   6   5       2184.65       2176.05        31.79 o                         
  -7   6   5       1055.32        947.77        20.79 o                         
  -6   6   5       2058.03       2191.74        35.64 o                         
  -5   6   5       2728.69       2601.62        39.96 o                         
  -4   6   5       2567.61       2502.40        36.53 o                         
  -3   6   5       4094.95       3971.66        49.33 o                         
  -2   6   5       1221.04       1123.29        35.19 o                         
  -1   6   5       1065.99        957.93        21.53 o                         
   0   6   5        242.02        256.95        12.32 o                         
   1   6   5       1427.65       1298.93        26.86 o                         
   2   6   5       3128.98       3139.67        44.32 o                         
   3   6   5         39.20         30.78         5.18 o                         
   4   6   5        392.43        360.33        13.76 o                         
   5   6   5       1928.96       1964.73        35.51 o                         
   6   6   5       5520.83       5413.11        69.47 o                         
   7   6   5       4484.35       4308.03        64.51 o                         
   8   6   5       1459.06       1466.94        28.56 o                         
   9   6   5        393.78        399.20        13.51 o                         
  10   6   5        408.98        444.41        19.40 o                         
  11   6   5       1340.67       1467.88        31.52 o                         
  12   6   5       1057.40       1020.74        21.37 o                         
  13   6   5        183.40        210.70        10.27 o                         
  14   6   5        179.35        194.52         9.70 o                         
 -14   7   5         73.27         87.25         7.25 o                         
 -13   7   5         37.59         30.08         4.90 o                         
 -12   7   5        850.59        889.25        18.91 o                         
 -11   7   5         27.82         25.73         4.84 o                         
 -10   7   5       2940.41       3115.62        47.27 o                         
  -9   7   5        222.53        199.90        14.10 o                         
  -8   7   5       1293.83       1206.58        28.49 o                         
  -7   7   5         38.19         23.42         6.59 o                         
  -6   7   5         21.18         28.53         7.20 o                         
  -5   7   5       3070.93       2958.52        87.90 o                         
  -4   7   5        266.67        243.84        12.24 o                         
  -3   7   5       2869.11       2311.53       206.64 o                         
  -2   7   5        163.06        142.37        19.49 o                         
  -1   7   5       1839.51       1771.80        52.42 o                         
   0   7   5       1388.40       1295.82        44.46 o                         
   1   7   5       3674.60       3476.93       215.62 o                         
   2   7   5       1803.75       1662.58        43.34 o                         
   3   7   5       1991.39       1836.33        36.95 o                         
   4   7   5         66.54         69.20         7.79 o                         
   5   7   5        250.77        271.01        12.80 o                         
   6   7   5        634.28        656.88        19.16 o                         
   7   7   5        756.07        729.70        18.25 o                         
   8   7   5       1022.54       1073.49        24.19 o                         
   9   7   5        202.20        225.53        14.04 o                         
  10   7   5         83.44         92.43         7.87 o                         
  11   7   5        246.85        231.67        10.72 o                         
  12   7   5        450.93        462.90        15.46 o                         
  13   7   5        440.88        481.37        14.90 o                         
 -12   8   5       4539.19       4496.39        82.13 o                         
 -11   8   5         49.39         39.58         6.08 o                         
 -10   8   5         30.77         33.95         9.94 o                         
  -9   8   5        485.66        457.61        17.14 o                         
  -8   8   5       2280.42       2071.81        45.87 o                         
  -7   8   5       9083.02       8424.61       171.97 o                         
   4   8   5         45.00         57.35        14.95 o                         
   6   8   5       1519.88       1508.15        43.57 o                         
   7   8   5         63.39         58.77         8.79 o                         
   8   8   5        623.15        595.02        21.01 o                         
   9   8   5        126.04        128.81         8.42 o                         
  10   8   5       2139.44       2222.75        45.26 o                         
  11   8   5       1024.89        978.04        24.04 o                         
  -3 -10   6        359.89        317.31        18.08 o                         
  -2 -10   6        324.66        294.11        37.98 o                         
  -1 -10   6       1457.96       1490.23        88.20 o                         
   0 -10   6        220.03        216.65        23.01 o                         
   1 -10   6        399.78        371.49        30.59 o                         
  -9  -9   6       2093.15       2128.36        58.58 o                         
  -8  -9   6        421.50        483.26        29.08 o                         
  -7  -9   6        232.93        261.60        15.67 o                         
  -6  -9   6        187.93        205.29        14.30 o                         
  -5  -9   6       1674.50       1631.12        37.64 o                         
  -4  -9   6       4690.14       4869.66       127.78 o                         
  -3  -9   6       1782.27       1838.43        59.01 o                         
  -2  -9   6        541.64        534.68        20.76 o                         
  -1  -9   6        856.14        880.24        38.11 o                         
   0  -9   6        655.77        648.71        37.53 o                         
   1  -9   6       1555.97       1635.46        39.79 o                         
   2  -9   6         18.14         41.27         9.68 o                         
   3  -9   6        581.10        578.21        26.74 o                         
   4  -9   6        612.09        650.80        22.06 o                         
   5  -9   6        987.21       1066.08        29.80 o                         
   6  -9   6       1877.34       1922.41        40.83 o                         
   7  -9   6        515.73        531.32        20.52 o                         
 -12  -8   6        232.56        190.83        20.74 o                         
 -11  -8   6        314.09        304.11        15.10 o                         
 -10  -8   6         18.42         15.47         6.21 o                         
  -9  -8   6         67.35         58.47         9.84 o                         
  -8  -8   6         55.46         51.46         7.90 o                         
  -7  -8   6         89.98         88.87        10.38 o                         
  -6  -8   6        135.96        131.65        11.28 o                         
  -5  -8   6       1069.13       1031.56        32.11 o                         
  -4  -8   6        185.32        175.64        17.05 o                         
  -3  -8   6        185.77        197.91        13.99 o                         
  -2  -8   6        386.96        348.62        22.29 o                         
  -1  -8   6        164.99        136.39        12.30 o                         
   0  -8   6        587.85        577.97        23.15 o                         
   1  -8   6        300.90        259.63        20.73 o                         
   2  -8   6         17.12         19.21         9.35 o                         
   3  -8   6        365.56        282.80        19.62 o                         
   4  -8   6        256.74        211.81        16.49 o                         
   5  -8   6       1498.67       1493.83        35.33 o                         
   6  -8   6         40.59         33.17         8.04 o                         
   7  -8   6        563.15        556.96        30.98 o                         
   8  -8   6        155.56        124.51        11.53 o                         
   9  -8   6        108.35        113.61        10.37 o                         
  10  -8   6        747.62        832.05        24.18 o                         
 -14  -7   6       1865.20       1874.13        77.24 o                         
 -13  -7   6          2.81          3.47         5.42 o                         
 -12  -7   6        126.22        144.81        11.77 o                         
 -11  -7   6        419.44        435.75        21.87 o                         
 -10  -7   6       1205.25       1245.62        28.60 o                         
  -9  -7   6       5382.44       5357.06        76.30 o                         
  -8  -7   6       1359.87       1368.80        31.52 o                         
  -7  -7   6        601.93        626.69        21.62 o                         
  -6  -7   6       1584.58       1541.41        36.18 o                         
  -5  -7   6       3092.24       3143.87        52.01 o                         
  -4  -7   6       4305.75       4323.63        69.66 o                         
  -3  -7   6        377.31        326.34        17.98 o                         
  -2  -7   6       1259.08       1272.13        30.42 o                         
  -1  -7   6        219.57        227.47        14.26 o                         
   0  -7   6       1134.72       1093.99        31.19 o                         
   1  -7   6       6769.21       6762.66        94.73 o                         
   2  -7   6       1501.47       1505.30        38.10 o                         
   3  -7   6        577.63        555.60        24.03 o                         
   4  -7   6        720.16        734.66        24.43 o                         
   5  -7   6        138.91        103.75        21.69 o                         
   6  -7   6        683.68        636.20        26.35 o                         
   7  -7   6        295.49        283.76        16.66 o                         
   8  -7   6       2762.84       2645.26        51.58 o                         
   9  -7   6       3050.85       3020.58        58.02 o                         
  10  -7   6        287.62        303.69        17.13 o                         
  11  -7   6        234.29        248.86        15.42 o                         
  12  -7   6        223.05        197.01        22.65 o                         
 -15  -6   6         77.00         87.70        16.24 o                         
 -14  -6   6       1426.53       1541.56        59.16 o                         
 -13  -6   6        560.25        528.57        32.30 o                         
 -12  -6   6       2235.25       2235.95        44.46 o                         
 -11  -6   6        101.54        101.38         9.96 o                         
 -10  -6   6        287.43        283.57        15.25 o                         
  -9  -6   6       1162.59       1237.41        28.04 o                         
  -8  -6   6        671.26        629.65        22.13 o                         
  -7  -6   6       7162.44       7069.45        84.68 o                         
  -6  -6   6       4001.68       4081.29        55.09 o                         
  -5  -6   6       4185.02       4325.14        56.03 o                         
  -4  -6   6        573.76        563.01        21.26 o                         
  -3  -6   6       1867.86       1898.44        37.87 o                         
  -2  -6   6       2324.27       2276.94        45.97 o                         
  -1  -6   6       9037.47       9421.22       100.84 o                         
   0  -6   6        227.29        218.47        13.49 o                         
   1  -6   6       4022.54       3879.11        61.63 o                         
   2  -6   6        309.50        256.75        17.41 o                         
   3  -6   6        465.54        387.27        17.84 o                         
   4  -6   6       2246.23       2375.75        44.10 o                         
   5  -6   6         19.93         25.95         7.10 o                         
   6  -6   6       2857.42       2788.81        44.49 o                         
   7  -6   6        109.35         93.04         9.18 o                         
   8  -6   6         59.73         61.95         8.71 o                         
   9  -6   6        194.50        159.65        11.67 o                         
  10  -6   6        110.64         92.48         9.48 o                         
  11  -6   6       1724.57       1757.70        39.24 o                         
  12  -6   6         70.22         94.79        18.44 o                         
  13  -6   6        462.12        450.52        27.31 o                         
  14  -6   6         39.77         42.20        13.65 o                         
 -17  -5   6        292.97        313.21        32.21 o                         
 -16  -5   6        375.02        365.24        37.83 o                         
 -15  -5   6         12.23         13.70        11.76 o                         
 -14  -5   6         47.75         74.68        15.22 o                         
 -13  -5   6       3823.44       3984.34        63.74 o                         
 -12  -5   6       1144.83       1045.68        25.97 o                         
 -11  -5   6       2875.44       2850.70        45.27 o                         
 -10  -5   6        773.13        726.24        20.00 o                         
  -9  -5   6          8.80         15.20         6.12 o                         
  -8  -5   6       4442.31       4535.14        61.12 o                         
  -7  -5   6       2557.69       2579.13        45.68 o                         
  -6  -5   6       9582.07       9298.07       101.34 o                         
  -5  -5   6       5592.56       5719.36        70.23 o                         
  -4  -5   6        131.89        168.77        10.26 o                         
  -3  -5   6        740.35        713.57        18.01 o                         
  -2  -5   6       3294.87       3407.50        44.48 o                         
  -1  -5   6       3334.21       3025.70        42.22 o                         
   0  -5   6       9314.03       9088.41       105.45 o                         
   1  -5   6        282.98        331.39        14.61 o                         
   2  -5   6        128.66        170.97        12.00 o                         
   3  -5   6       1065.33       1129.97        24.02 o                         
   4  -5   6        602.17        561.17        17.71 o                         
   5  -5   6       6327.71       6246.08        99.39 o                         
   6  -5   6         84.02         78.28         7.94 o                         
   7  -5   6       3005.97       3007.75        58.21 o                         
   8  -5   6        189.04        178.06        11.43 o                         
   9  -5   6       1720.01       1746.07        33.52 o                         
  10  -5   6       1532.77       1543.05        33.46 o                         
  11  -5   6        403.93        406.95        23.19 o                         
  12  -5   6        992.73       1067.70        34.59 o                         
  13  -5   6        316.67        301.22        22.33 o                         
  14  -5   6        105.80        128.21        18.38 o                         
  15  -5   6        617.52        528.86        36.68 o                         
 -18  -4   6         56.13         59.97        17.55 o                         
 -17  -4   6         35.79         29.51         9.74 o                         
 -16  -4   6       1382.21       1392.92        58.91 o                         
 -15  -4   6       3629.69       3749.65       125.42 o                         
 -14  -4   6         57.76         50.61        12.48 o                         
 -13  -4   6       1149.90       1113.18        33.51 o                         
 -12  -4   6        252.30        224.88        14.33 o                         
 -11  -4   6        916.80        876.46        24.65 o                         
 -10  -4   6       4823.23       4804.36        58.75 o                         
  -9  -4   6        176.33        212.88        13.55 o                         
  -8  -4   6       6700.21       6956.03        67.96 o                         
  -7  -4   6       1266.60       1295.35        22.85 o                         
  -6  -4   6        220.93        229.54        11.89 o                         
  -5  -4   6       3965.27       3671.66        43.90 o                         
  -4  -4   6        842.58        787.78        20.07 o                         
  -3  -4   6      12635.64      12777.32       206.12 o                         
  -2  -4   6       7823.00       7766.19        91.61 o                         
  -1  -4   6       2588.26       2856.39        42.65 o                         
   0  -4   6       4549.45       4667.93        62.62 o                         
   1  -4   6        628.38        567.36        18.61 o                         
   2  -4   6      13952.16      14251.76       151.22 o                         
   3  -4   6       4272.62       4290.30        59.87 o                         
   4  -4   6        327.50        386.31        14.02 o                         
   5  -4   6       1080.44       1182.34        22.31 o                         
   6  -4   6        199.54        235.75        11.30 o                         
   7  -4   6       4759.86       4589.65        58.76 o                         
   8  -4   6       3713.32       3649.21        47.29 o                         
   9  -4   6        924.57        885.49        24.66 o                         
  10  -4   6        691.38        705.31        22.52 o                         
  11  -4   6        589.84        502.72        32.63 o                         
  12  -4   6       1937.87       1896.27        40.65 o                         
  13  -4   6       1175.50       1167.91        32.18 o                         
  14  -4   6        568.56        528.51        23.75 o                         
  15  -4   6        921.65        924.40        27.40 o                         
  16  -4   6        142.76        209.78        31.60 o                         
 -18  -3   6          7.14         12.61         8.13 o                         
 -17  -3   6        117.08         97.51        15.66 o                         
 -16  -3   6         24.44         35.78        12.27 o                         
 -15  -3   6        193.70        186.69        27.28 o                         
 -14  -3   6        398.38        361.80        22.78 o                         
 -13  -3   6        162.50        167.10        17.18 o                         
 -12  -3   6        534.80        513.18        31.11 o                         
 -11  -3   6         42.34         62.00         7.99 o                         
 -10  -3   6       1124.42       1163.12        29.02 o                         
  -9  -3   6       8249.60       8263.76        84.89 o                         
  -8  -3   6       2163.41       2175.72        30.03 o                         
  -7  -3   6        295.84        282.80        13.66 o                         
  -6  -3   6       2999.64       2995.22        36.89 o                         
  -5  -3   6       1304.57       1468.71        43.07 o                         
  -4  -3   6       3210.88       3184.19        65.25 o                         
  -3  -3   6        499.92        467.86        25.41 o                         
  -2  -3   6        601.90        508.94        22.44 o                         
  -1  -3   6        264.27        256.97        20.21 o                         
   0  -3   6        438.18        429.77        27.16 o                         
   1  -3   6       5131.47       4987.91       100.55 o                         
   2  -3   6       1189.03       1077.09        38.30 o                         
   3  -3   6       3121.02       3581.46        85.74 o                         
   4  -3   6      11023.52      10492.55       118.74 o                         
   5  -3   6       1188.78       1256.53        24.53 o                         
   6  -3   6       4555.30       4612.00        57.62 o                         
   7  -3   6       1518.25       1660.06        29.36 o                         
   8  -3   6        938.81        900.65        22.04 o                         
   9  -3   6       3649.11       3655.11        58.53 o                         
  10  -3   6       1331.93       1410.20        31.48 o                         
  11  -3   6       2572.17       2558.98        50.60 o                         
  12  -3   6        230.21        229.97        40.72 o                         
  13  -3   6        916.32        862.84        57.66 o                         
  14  -3   6         94.61        107.94        14.31 o                         
  15  -3   6        164.58        160.24        16.68 o                         
  16  -3   6        888.10       1004.26        29.30 o                         
  17  -3   6        115.40         94.14        23.71 o                         
 -19  -2   6          0.63          6.07         7.27 o                         
 -18  -2   6        446.71        453.07        31.49 o                         
 -17  -2   6         13.85         16.01         9.37 o                         
 -16  -2   6       1281.01       1288.00        40.76 o                         
 -15  -2   6       2202.06       2245.73        59.14 o                         
 -14  -2   6         71.33         51.56         9.98 o                         
 -13  -2   6        607.26        604.88        29.92 o                         
 -12  -2   6        599.02        617.12        23.68 o                         
 -11  -2   6       5497.50       5408.28        93.99 o                         
 -10  -2   6       8268.61       8353.49       101.53 o                         
  -9  -2   6        152.21        170.95        11.20 o                         
  -8  -2   6       2933.74       2750.12        51.68 o                         
  -7  -2   6       6482.27       7292.84       107.55 o                         
  -6  -2   6       2312.17       2357.64        48.67 o                         
  -5  -2   6       1782.94       1744.89        40.23 o                         
  -4  -2   6       1617.24       1882.08        45.69 o                         
  -3  -2   6      12528.79      12276.60       207.48 o                         
  -2  -2   6       4976.27       4932.11        72.83 o                         
  -1  -2   6        214.77        163.96        11.55 o                         
   0  -2   6       3834.99       3576.27        50.69 o                         
   1  -2   6       1739.73       1655.46        32.17 o                         
   2  -2   6      10166.67      10239.42       143.52 o                         
   3  -2   6      16194.83      16851.20       291.40 o                         
   4  -2   6       7057.03       7361.14       177.29 o                         
   5  -2   6       1841.34       1851.46        54.68 o                         
   6  -2   6        662.46        667.94        17.68 o                         
   7  -2   6       9065.23       8721.02       104.04 o                         
   8  -2   6       7190.87       6859.76        85.31 o                         
   9  -2   6        526.51        573.02        17.67 o                         
  10  -2   6       2433.72       2408.90        45.71 o                         
  11  -2   6       1101.79       1058.14        26.54 o                         
  12  -2   6       2169.74       2245.46        42.47 o                         
  13  -2   6        532.41        504.50        28.98 o                         
  14  -2   6         91.23         76.21        23.31 o                         
  15  -2   6        758.49        814.71        25.79 o                         
  16  -2   6        403.24        375.82        30.26 o                         
  17  -2   6        938.23       1024.90        29.98 o                         
 -19  -1   6         45.00         53.58        12.46 o                         
 -18  -1   6        465.11        474.23        22.40 o                         
 -17  -1   6         58.66         49.85        10.60 o                         
 -16  -1   6        876.02        831.36        32.56 o                         
 -15  -1   6        719.17        707.65        27.17 o                         
 -14  -1   6       2070.35       2083.54        45.89 o                         
 -13  -1   6       3385.59       3659.12        68.72 o                         
 -12  -1   6        132.22        115.08        11.73 o                         
 -11  -1   6       2372.32       2310.32        44.99 o                         
 -10  -1   6       1195.96       1303.47        29.51 o                         
  -9  -1   6      13659.65      13457.87       163.92 o                         
  -8  -1   6        264.47        294.19        13.96 o                         
  -7  -1   6       5419.76       5528.99        92.29 o                         
  -6  -1   6       8005.12       7952.21        94.89 o                         
  -5  -1   6        300.15        337.27         9.04 o                         
  -4  -1   6       7493.78       7673.74        88.89 o                         
  -3  -1   6        654.34        580.74        15.25 o                         
  -2  -1   6       5537.51       6016.59        67.72 o                         
  -1  -1   6        158.70        181.01         9.16 o                         
   0  -1   6         37.97         36.38         3.94 o                         
   1  -1   6       7783.39       7575.82        87.72 o                         
   2  -1   6       1170.97       1028.64        19.81 o                         
   3  -1   6       6990.99       7745.63        88.06 o                         
   4  -1   6       1395.28       1410.42        28.92 o                         
   5  -1   6       1096.13        961.12        31.01 o                         
   6  -1   6       2032.24       2002.18        46.70 o                         
   7  -1   6       1752.68       1633.10        35.70 o                         
   8  -1   6       3527.45       3513.07        47.62 o                         
   9  -1   6       1450.82       1377.53        28.29 o                         
  10  -1   6        160.51        123.28        12.60 o                         
  11  -1   6        252.67        278.61        17.36 o                         
  12  -1   6       2808.89       2733.21        53.42 o                         
  13  -1   6       1069.16       1169.75        84.85 o                         
  14  -1   6        498.07        451.33        26.74 o                         
  15  -1   6        632.68        638.34        23.36 o                         
  16  -1   6         39.58         25.82        10.37 o                         
  17  -1   6         63.09        115.88        12.12 o                         
 -19   0   6       1534.03       1659.04        45.71 o                         
 -18   0   6         11.36         11.85         9.21 o                         
 -17   0   6       2633.34       2706.43        64.54 o                         
 -16   0   6        405.54        351.89        37.24 o                         
 -15   0   6        222.01        156.68        15.61 o                         
 -14   0   6       2554.33       2559.26        53.56 o                         
 -13   0   6       1229.88       1123.59        30.92 o                         
 -12   0   6      13714.63      13995.61       184.32 o                         
 -11   0   6       7433.48       7405.69        93.97 o                         
 -10   0   6        151.91        147.80         8.67 o                         
  -9   0   6        778.40        766.41        13.82 o                         
  -8   0   6       1237.50       1057.39        15.18 o                         
  -7   0   6      16288.48      15422.07       155.56 o                         
  -6   0   6      22710.13      22769.02       293.29 o                         
  -5   0   6       3635.83       3118.51        33.48 o                         
  -4   0   6         93.50         56.69         4.63 o                         
  -3   0   6         18.63        137.18         5.96 o                         
  -2   0   6         93.40         82.11         5.70 o                         
  -1   0   6       7828.19       7019.25        68.71 o                         
   0   0   6       5314.38       4825.30        49.90 o                         
   1   0   6       5057.82       6204.77        58.27 o                         
   2   0   6       2981.62       2493.62        26.29 o                         
   3   0   6       2209.77       2361.92        30.87 o                         
   4   0   6      24830.80      25429.85       421.15 o                         
   5   0   6        104.19        129.36         6.22 o                         
   6   0   6      16063.85      16428.96       144.79 o                         
   7   0   6       5447.47       5270.94        48.18 o                         
   8   0   6       1372.80       1552.21        22.96 o                         
   9   0   6       3625.00       3319.16        40.65 o                         
  10   0   6          5.59          7.41         7.49 o                         
  11   0   6        233.67        186.96        13.97 o                         
  12   0   6       1469.60       1396.40        34.89 o                         
  13   0   6          2.73         11.40         7.47 o                         
  14   0   6         51.76         47.40        10.46 o                         
  15   0   6        659.58        719.38        29.05 o                         
  16   0   6       2302.27       2407.29       109.04 o                         
  17   0   6        589.99        601.63        28.74 o                         
 -19   1   6         43.69         64.58        11.20 o                         
 -18   1   6        456.09        459.28        22.81 o                         
 -17   1   6         63.03         69.13        11.28 o                         
 -16   1   6        845.53        853.84        30.95 o                         
 -15   1   6        704.64        699.58        22.40 o                         
 -14   1   6       2071.93       2035.29        36.89 o                         
 -13   1   6       3430.67       3617.08        58.22 o                         
 -12   1   6        141.89        125.10         7.82 o                         
 -11   1   6       2421.03       2357.58        29.59 o                         
 -10   1   6       1282.29       1390.50        17.93 o                         
  -9   1   6      13573.70      13501.02       117.99 o                         
  -8   1   6        205.49        209.84         7.24 o                         
  -7   1   6       5492.70       5648.45        49.99 o                         
  -6   1   6       8051.01       8025.99        66.05 o                         
  -5   1   6        306.73        352.01         7.82 o                         
  -4   1   6       7660.10       7901.24        79.12 o                         
  -3   1   6        636.88        589.21        10.46 o                         
  -2   1   6       5477.51       5898.67        62.86 o                         
  -1   1   6        115.46        128.88         6.61 o                         
   0   1   6         13.83          8.08         2.51 o                         
   1   1   6       7888.97       7735.22        70.10 o                         
   2   1   6       1007.44        885.18        14.19 o                         
   3   1   6       7057.76       7976.71        69.13 o                         
   4   1   6       1451.82       1453.66        18.49 o                         
   5   1   6       1033.58        903.84        14.03 o                         
   6   1   6       1965.40       1915.40        23.69 o                         
   7   1   6       1754.77       1668.37        20.85 o                         
   8   1   6       3405.36       3419.04        32.39 o                         
   9   1   6       1411.53       1374.56        20.73 o                         
  10   1   6        166.05        131.50         8.39 o                         
  11   1   6        249.75        283.82        13.88 o                         
  12   1   6       2848.17       2747.29        40.40 o                         
  13   1   6       1137.82       1116.38        43.65 o                         
  14   1   6        447.45        413.60        39.09 o                         
  15   1   6        587.89        584.80        24.85 o                         
  16   1   6         35.86         47.21        17.30 o                         
  17   1   6         43.50         87.88        15.34 o                         
 -19   2   6          1.31         -5.87         8.90 o                         
 -18   2   6        462.51        466.72        29.08 o                         
 -17   2   6         17.42         10.34         9.72 o                         
 -16   2   6       1258.41       1268.24        35.80 o                         
 -15   2   6       2192.36       2237.00        44.74 o                         
 -14   2   6         61.66         55.54         6.79 o                         
 -13   2   6        605.24        596.80        15.45 o                         
 -12   2   6        591.86        626.84        14.25 o                         
 -11   2   6       5806.34       5798.04        56.47 o                         
 -10   2   6       8241.10       8495.18        68.79 o                         
  -9   2   6        139.06        140.27         6.65 o                         
  -8   2   6       2952.29       2737.08        31.63 o                         
  -7   2   6       6382.67       6996.08        61.17 o                         
  -6   2   6       2357.67       2309.18        25.42 o                         
  -5   2   6       1604.82       1597.15        19.34 o                         
  -4   2   6       1515.57       1798.64        20.69 o                         
  -3   2   6      12920.40      12208.65       140.90 o                         
  -2   2   6       4696.15       4876.34        54.57 o                         
  -1   2   6        308.12        233.26         7.80 o                         
   0   2   6       3876.81       3812.86        39.57 o                         
   1   2   6       1932.01       1828.78        22.47 o                         
   2   2   6      10318.42      10477.81       102.00 o                         
   3   2   6      16229.37      16764.23       208.77 o                         
   4   2   6       6888.69       7201.38        62.20 o                         
   5   2   6       1819.86       1702.41        21.31 o                         
   6   2   6        781.31        789.06        12.55 o                         
   7   2   6       9279.88       9112.67        75.50 o                         
   8   2   6       7182.99       7056.96        65.17 o                         
   9   2   6        548.84        583.09        12.79 o                         
  10   2   6       2634.81       2628.74        31.38 o                         
  11   2   6       1032.03       1013.19        17.98 o                         
  12   2   6       2362.53       2474.00        36.52 o                         
  13   2   6        639.84        582.65        19.76 o                         
  14   2   6        102.42         94.01        10.24 o                         
  15   2   6        694.44        709.69        27.42 o                         
  16   2   6        417.77        429.44        26.00 o                         
  17   2   6        867.36        964.32        38.35 o                         
 -18   3   6          5.96         12.74         7.88 o                         
 -17   3   6        118.33        110.33        16.55 o                         
 -16   3   6         31.41         30.57         5.85 o                         
 -15   3   6        201.63        203.22        13.38 o                         
 -14   3   6        333.38        308.14        13.38 o                         
 -13   3   6        169.70        155.66         8.97 o                         
 -12   3   6        497.47        435.69        12.99 o                         
 -11   3   6         32.48         40.85         4.61 o                         
 -10   3   6       1043.53       1121.83        17.90 o                         
  -9   3   6       8417.59       8424.63        74.92 o                         
  -8   3   6       2060.74       2029.89        25.38 o                         
  -7   3   6        283.05        242.57         8.57 o                         
  -6   3   6       2959.82       2993.45        30.92 o                         
  -5   3   6       1361.03       1584.57        19.20 o                         
  -4   3   6       3126.57       3032.51        33.02 o                         
  -3   3   6        625.06        562.90        11.28 o                         
  -2   3   6        687.47        601.73        10.14 o                         
  -1   3   6        325.62        305.83         7.86 o                         
   0   3   6        291.22        301.96         6.79 o                         
   1   3   6       5076.27       4920.08        49.40 o                         
   2   3   6       1354.97       1201.63        17.08 o                         
   3   3   6       3025.56       3591.73        37.15 o                         
   4   3   6      10507.65      10113.22        87.27 o                         
   5   3   6       1236.61       1314.99        18.04 o                         
   6   3   6       4721.34       4769.00        46.79 o                         
   7   3   6       1445.13       1608.30        21.70 o                         
   8   3   6        982.24        948.51        15.78 o                         
   9   3   6       3458.93       3393.11        38.82 o                         
  10   3   6       1307.36       1338.09        22.45 o                         
  11   3   6       2230.37       2137.19        38.00 o                         
  12   3   6        211.09        204.36        12.59 o                         
  13   3   6        758.87        736.00        20.41 o                         
  14   3   6        158.91        147.71        10.11 o                         
  15   3   6        169.25        169.51        17.32 o                         
  16   3   6        980.70       1065.09        32.78 o                         
  17   3   6        115.95        149.26        21.57 o                         
 -18   4   6         69.01         72.19        12.47 o                         
 -17   4   6         37.08         31.19         6.06 o                         
 -16   4   6       1366.25       1441.20        38.67 o                         
 -15   4   6       3688.80       3883.34        48.98 o                         
 -14   4   6         65.69         65.84         7.81 o                         
 -13   4   6       1193.42       1163.36        19.50 o                         
 -12   4   6        258.74        229.33         9.93 o                         
 -11   4   6        910.74        953.33        19.21 o                         
 -10   4   6       4761.59       4798.76        65.01 o                         
  -9   4   6        212.44        220.81        10.83 o                         
  -8   4   6       6614.79       6624.73        60.95 o                         
  -7   4   6       1240.34       1249.87        18.68 o                         
  -6   4   6        201.81        220.20         8.62 o                         
  -5   4   6       3971.85       3834.31        37.61 o                         
  -4   4   6        875.13        823.60        13.09 o                         
  -3   4   6      12747.26      13164.25       133.19 o                         
  -2   4   6       7720.48       8023.76        88.51 o                         
  -1   4   6       2636.25       3019.74        38.74 o                         
   0   4   6       4568.31       4673.27        56.03 o                         
   1   4   6        622.93        549.73        11.55 o                         
   2   4   6      14002.40      14639.12       169.71 o                         
   3   4   6       4136.83       4228.62        43.39 o                         
   4   4   6        279.18        285.40        11.50 o                         
   5   4   6       1154.14       1274.76        20.06 o                         
   6   4   6        154.39        178.19         7.84 o                         
   7   4   6       4591.64       4452.00        46.27 o                         
   8   4   6       3760.99       3682.73        43.17 o                         
   9   4   6        944.04        883.94        17.99 o                         
  10   4   6        673.17        610.62        16.31 o                         
  11   4   6        588.70        525.10        19.18 o                         
  12   4   6       2080.14       1976.39        37.38 o                         
  13   4   6       1185.10       1204.72        24.37 o                         
  14   4   6        556.88        571.70        17.25 o                         
  15   4   6        999.09        899.99        21.36 o                         
  16   4   6        148.48        167.04        28.88 o                         
 -17   5   6        301.18        325.59        17.16 o                         
 -16   5   6        430.45        466.90        13.65 o                         
 -15   5   6         13.02          7.18         4.58 o                         
 -14   5   6         52.80         48.60         5.90 o                         
 -13   5   6       3818.98       4011.82        69.66 o                         
 -12   5   6       1117.29       1098.80        20.82 o                         
 -11   5   6       2809.96       2943.37        36.15 o                         
 -10   5   6        730.46        674.55        15.28 o                         
  -9   5   6         15.23         19.89         4.19 o                         
  -8   5   6       4551.02       4588.29        52.61 o                         
  -7   5   6       2481.15       2409.00        32.55 o                         
  -6   5   6       9475.42       9053.77        80.75 o                         
  -5   5   6       5599.40       5855.75        56.60 o                         
  -4   5   6        138.56        184.82        11.56 o                         
  -3   5   6        709.11        713.31        15.24 o                         
  -2   5   6       3387.19       3601.57        49.66 o                         
  -1   5   6       3362.02       3169.31        51.33 o                         
   0   5   6       9260.02       9354.40       126.37 o                         
   1   5   6        289.82        317.21        11.34 o                         
   2   5   6        115.57        140.94         9.82 o                         
   3   5   6       1069.54       1111.94        19.93 o                         
   4   5   6        682.53        639.35        14.00 o                         
   5   5   6       6045.90       6204.15        64.84 o                         
   6   5   6         92.36        103.64         7.37 o                         
   7   5   6       3026.09       3002.66        39.55 o                         
   8   5   6        200.96        191.09         9.47 o                         
   9   5   6       1711.55       1774.07        28.15 o                         
  10   5   6       1540.51       1579.73        25.42 o                         
  11   5   6        427.28        422.34        15.45 o                         
  12   5   6        973.21       1009.60        23.71 o                         
  13   5   6        276.82        273.18        11.28 o                         
  14   5   6        111.80        139.89         8.85 o                         
  15   5   6        656.70        598.46        16.41 o                         
 -15   6   6         87.85         79.69         6.38 o                         
 -14   6   6       1420.51       1494.81        25.07 o                         
 -13   6   6        560.67        546.47        15.71 o                         
 -12   6   6       2310.83       2440.58        35.97 o                         
 -11   6   6        107.74         94.22         7.44 o                         
 -10   6   6        387.33        398.58        13.00 o                         
  -9   6   6       1160.52       1280.43        22.44 o                         
  -8   6   6        713.08        645.68        19.56 o                         
  -7   6   6       7072.26       6988.52        81.34 o                         
  -6   6   6       3974.50       3998.81        57.20 o                         
  -5   6   6       4140.32       4277.79        58.29 o                         
  -4   6   6        545.91        525.05        15.36 o                         
  -3   6   6       1792.16       1790.76        29.92 o                         
  -2   6   6       2348.09       2292.94        33.24 o                         
  -1   6   6       9001.16       9458.96       106.66 o                         
   0   6   6        300.83        280.69        11.68 o                         
   1   6   6       3923.38       3756.81        58.58 o                         
   2   6   6        303.87        267.80        12.45 o                         
   3   6   6        495.53        434.63        13.91 o                         
   4   6   6       2420.13       2584.83        40.77 o                         
   5   6   6          8.21         13.56         4.76 o                         
   6   6   6       2775.06       2739.20        38.02 o                         
   7   6   6         97.77         85.92         7.41 o                         
   8   6   6         64.34         58.08         6.13 o                         
   9   6   6        265.90        221.75        12.41 o                         
  10   6   6        109.33         88.52         7.84 o                         
  11   6   6       1763.11       1809.33        30.28 o                         
  12   6   6         88.43        107.77         8.47 o                         
  13   6   6        465.55        490.14        19.33 o                         
  14   6   6         45.06         49.40         6.55 o                         
 -14   7   6       1815.09       1839.00        31.47 o                         
 -13   7   6          9.84          8.88         4.40 o                         
 -12   7   6        121.05        140.41         8.51 o                         
 -11   7   6        423.95        416.26        15.55 o                         
 -10   7   6       1186.80       1246.70        30.59 o                         
  -9   7   6       5376.47       5368.49        82.03 o                         
  -8   7   6       1314.71       1288.89        24.55 o                         
  -7   7   6        589.11        555.25        16.80 o                         
  -6   7   6       1588.44       1609.44        37.51 o                         
  -5   7   6       3040.34       3013.47        47.92 o                         
  -4   7   6       4503.07       4144.71        73.51 o                         
  -3   7   6        266.33        227.30        14.58 o                         
  -2   7   6       1168.61       1126.12        26.21 o                         
  -1   7   6        209.06        219.22        13.36 o                         
   0   7   6       1163.72       1118.14        30.81 o                         
   1   7   6       6912.07       6720.35        94.41 o                         
   2   7   6       1509.95       1419.60        55.70 o                         
   3   7   6        733.04        719.72        19.14 o                         
   4   7   6        657.65        702.20        17.64 o                         
   5   7   6         99.49         76.90        10.71 o                         
   6   7   6        625.24        553.94        19.39 o                         
   7   7   6        282.63        279.90        17.13 o                         
   8   7   6       2693.00       2609.53        44.42 o                         
   9   7   6       3126.16       3221.79        46.64 o                         
  10   7   6        297.55        312.52        12.03 o                         
  11   7   6        243.20        275.58        12.51 o                         
  12   7   6        253.96        254.25        11.56 o                         
 -12   8   6        214.25        161.65        10.34 o                         
 -11   8   6        317.53        287.47        14.00 o                         
 -10   8   6          9.24          4.74         4.73 o                         
  -9   8   6         65.71         62.97         7.60 o                         
  -8   8   6         58.60         47.22         7.04 o                         
  -7   8   6         86.86         84.29        12.35 o                         
  -6   8   6        133.05        135.30        23.23 o                         
   3   8   6        304.83        318.11        54.55 o                         
   4   8   6        293.16        248.63        39.44 o                         
   5   8   6       1476.06       1362.92        41.56 o                         
   6   8   6         41.31         31.25         7.82 o                         
   7   8   6        582.07        605.76        21.29 o                         
   8   8   6        168.20        162.38        12.24 o                         
   9   8   6         94.97        107.94         9.40 o                         
  10   8   6        740.66        747.16        19.56 o                         
  -8  -9   7        347.84        386.52        19.72 o                         
  -7  -9   7        856.40        873.46        24.38 o                         
  -6  -9   7        113.42        119.36        11.29 o                         
  -5  -9   7       1770.85       1763.62        43.41 o                         
  -4  -9   7          5.68         19.29         6.98 o                         
  -3  -9   7        498.26        506.06        28.15 o                         
  -2  -9   7        733.06        771.02        36.93 o                         
  -1  -9   7       1011.74       1033.19        74.10 o                         
   0  -9   7        748.24        755.43        44.36 o                         
   1  -9   7        813.96        801.96        33.17 o                         
   2  -9   7        577.49        565.70        21.71 o                         
   3  -9   7        503.14        552.36        22.24 o                         
   4  -9   7         50.26         69.44         9.09 o                         
   5  -9   7         48.61         35.58         7.64 o                         
   6  -9   7        211.07        212.35        13.51 o                         
 -12  -8   7         22.66         26.56        18.44 o                         
 -11  -8   7       4017.57       4131.75        68.24 o                         
 -10  -8   7       1285.49       1262.99        29.64 o                         
  -9  -8   7         23.60         21.60         6.54 o                         
  -8  -8   7        161.29        200.84        15.48 o                         
  -7  -8   7       1172.27       1144.71        28.42 o                         
  -6  -8   7       7326.20       7393.93       113.55 o                         
  -5  -8   7        779.33        880.51        29.39 o                         
  -4  -8   7       1761.04       1865.57        43.22 o                         
  -3  -8   7        927.81        940.04        27.04 o                         
  -2  -8   7       1806.98       1846.72        40.25 o                         
  -1  -8   7       6083.74       6120.43       182.03 o                         
   0  -8   7        235.63        260.48        17.38 o                         
   1  -8   7       2949.76       3083.56        61.27 o                         
   2  -8   7        787.49        825.33        28.59 o                         
   3  -8   7         40.77         29.77         7.84 o                         
   4  -8   7       2642.08       2585.30        52.51 o                         
   5  -8   7       1484.90       1598.84        36.45 o                         
   6  -8   7       2033.96       2141.24        46.01 o                         
   7  -8   7       3036.87       2989.62        67.71 o                         
   8  -8   7         38.76         32.45         7.35 o                         
   9  -8   7          1.88         10.98         5.56 o                         
  10  -8   7         35.32         38.37         6.96 o                         
 -14  -7   7       1310.26       1269.03        43.72 o                         
 -13  -7   7        192.44        180.53        16.42 o                         
 -12  -7   7        611.94        563.02        20.44 o                         
 -11  -7   7        537.48        561.48        20.53 o                         
 -10  -7   7       1077.08       1080.76        26.15 o                         
  -9  -7   7       2511.01       2521.21        43.94 o                         
  -8  -7   7       3948.53       3997.58        84.17 o                         
  -7  -7   7       1129.59       1180.95        30.13 o                         
  -6  -7   7        546.61        558.21        24.41 o                         
  -5  -7   7        139.72         96.61        12.29 o                         
  -4  -7   7       1396.49       1323.92        32.33 o                         
  -3  -7   7       5098.60       5299.05        75.99 o                         
  -2  -7   7        736.50        794.93        25.31 o                         
  -1  -7   7       2156.24       2112.76        43.39 o                         
   0  -7   7        486.59        572.78        24.30 o                         
   1  -7   7          5.40          4.20         6.28 o                         
   2  -7   7       2152.30       2036.31        46.19 o                         
   3  -7   7        911.04        948.79        28.69 o                         
   4  -7   7       1916.26       1959.45        48.43 o                         
   5  -7   7        389.47        338.39        20.83 o                         
   6  -7   7        104.80         69.84         9.99 o                         
   7  -7   7        696.69        693.31        25.71 o                         
   8  -7   7       1177.15       1083.42        34.74 o                         
   9  -7   7        960.22        864.75        43.80 o                         
  10  -7   7        456.04        443.14        21.38 o                         
  11  -7   7        210.32        221.72        22.90 o                         
  12  -7   7        130.84        134.01        18.41 o                         
 -15  -6   7       1983.31       2122.87        72.89 o                         
 -14  -6   7       1079.32       1088.98        36.15 o                         
 -13  -6   7        137.81        156.11        17.72 o                         
 -12  -6   7       1243.63       1231.51        26.86 o                         
 -11  -6   7        889.03        939.32        23.98 o                         
 -10  -6   7       1648.79       1565.17        32.38 o                         
  -9  -6   7        269.37        236.12        48.09 o                         
  -8  -6   7       1658.45       1699.98        33.25 o                         
  -7  -6   7       3386.19       3344.19        49.04 o                         
  -6  -6   7       2999.04       3023.15        46.65 o                         
  -5  -6   7       2650.42       2548.93        40.58 o                         
  -4  -6   7        880.33        893.32        23.39 o                         
  -3  -6   7       4227.85       4214.05        59.51 o                         
  -2  -6   7       7807.59       7931.14        89.51 o                         
  -1  -6   7       2670.24       2734.72        39.74 o                         
   0  -6   7       1157.19       1125.89        27.41 o                         
   1  -6   7        225.96        206.63        12.82 o                         
   2  -6   7       5398.91       5370.79        74.76 o                         
   3  -6   7       5566.21       5487.70        72.82 o                         
   4  -6   7       1871.10       1905.45        38.23 o                         
   5  -6   7        422.74        407.52        17.92 o                         
   6  -6   7        501.36        484.66        19.11 o                         
   7  -6   7        836.37        655.92       135.61 o                         
   8  -6   7       1915.40       1805.45        32.79 o                         
   9  -6   7        346.55        302.85        14.99 o                         
  10  -6   7        370.32        350.25        16.70 o                         
  11  -6   7        951.33       1066.85        39.18 o                         
  12  -6   7        857.70        841.90        27.30 o                         
  13  -6   7        595.14        566.64        28.02 o                         
 -16  -5   7        759.77        834.24        42.93 o                         
 -15  -5   7        114.27        112.69        22.23 o                         
 -14  -5   7       1519.73       1522.62        51.48 o                         
 -13  -5   7        838.19        838.09        26.46 o                         
 -12  -5   7        376.85        359.44        17.67 o                         
 -11  -5   7         25.35         44.81        13.75 o                         
 -10  -5   7        344.03        392.51        20.01 o                         
  -9  -5   7       1737.51       1710.98        34.26 o                         
  -8  -5   7       1463.66       1595.19        37.68 o                         
  -7  -5   7        426.72        425.82        18.36 o                         
  -6  -5   7         70.12         95.74        10.29 o                         
  -5  -5   7        559.44        680.71        17.62 o                         
  -4  -5   7       4606.99       4747.71        60.85 o                         
  -3  -5   7        811.74        769.76        17.73 o                         
  -2  -5   7       1542.22       1664.42        26.81 o                         
  -1  -5   7       2480.48       2646.72        39.89 o                         
   0  -5   7       1018.30       1075.09        23.63 o                         
   1  -5   7       2853.64       2688.82        38.41 o                         
   2  -5   7       3546.36       3703.40        50.40 o                         
   3  -5   7        951.27       1009.17        24.06 o                         
   4  -5   7       2131.35       2083.14        47.57 o                         
   5  -5   7       2808.07       2685.84        40.80 o                         
   6  -5   7       1941.31       1859.27        33.10 o                         
   7  -5   7        594.30        584.22        18.57 o                         
   8  -5   7        323.59        295.92        14.31 o                         
   9  -5   7        408.59        421.23        31.54 o                         
  10  -5   7       1534.04       1486.98        39.84 o                         
  11  -5   7        586.88        670.63        25.81 o                         
  12  -5   7        852.64        917.20        34.53 o                         
  13  -5   7        240.49        256.64        23.61 o                         
  14  -5   7        311.02        351.90        22.64 o                         
 -17  -4   7         11.72         14.60         8.15 o                         
 -16  -4   7        123.59        127.03        17.42 o                         
 -15  -4   7       2490.88       2569.15       104.67 o                         
 -14  -4   7        480.86        405.05        31.56 o                         
 -13  -4   7       2221.67       2106.90        51.68 o                         
 -12  -4   7        714.34        676.50        22.94 o                         
 -11  -4   7        149.33        169.60        12.31 o                         
 -10  -4   7       3551.91       3583.12        51.25 o                         
  -9  -4   7       2225.02       2183.29        38.05 o                         
  -8  -4   7       5254.72       5414.08        60.80 o                         
  -7  -4   7       6015.99       6253.66        69.03 o                         
  -6  -4   7        229.54        281.56        12.24 o                         
  -5  -4   7       1660.51       1709.81        27.88 o                         
  -4  -4   7       6427.65       6224.25        74.84 o                         
  -3  -4   7       7067.76       7214.81        84.40 o                         
  -2  -4   7      21994.12      21833.48       305.52 o                         
  -1  -4   7        643.20        747.80        17.47 o                         
   0  -4   7       1193.51       1108.30        25.27 o                         
   1  -4   7       1264.00       1253.61        26.61 o                         
   2  -4   7       1828.75       1855.51        32.65 o                         
   3  -4   7       4005.79       4089.30        52.79 o                         
   4  -4   7       1019.59        936.04        19.62 o                         
   5  -4   7        930.95        968.22        18.69 o                         
   6  -4   7        298.18        304.96        13.03 o                         
   7  -4   7       1708.42       1769.72        32.35 o                         
   8  -4   7       2764.23       2745.84        46.25 o                         
   9  -4   7       1976.82       1855.43        38.85 o                         
  10  -4   7        414.06        403.78        25.06 o                         
  11  -4   7        223.06        213.75        14.63 o                         
  12  -4   7       1302.82       1340.30        35.40 o                         
  13  -4   7       1424.66       1353.73        34.07 o                         
  14  -4   7        893.95        890.15        34.02 o                         
  15  -4   7        805.33        730.07        21.85 o                         
 -18  -3   7       1344.14       1368.75        40.38 o                         
 -17  -3   7       3296.30       3241.53        78.72 o                         
 -16  -3   7        461.20        463.31        41.13 o                         
 -15  -3   7       1815.70       1817.12        50.67 o                         
 -14  -3   7        190.71        168.10        17.31 o                         
 -13  -3   7        964.80        979.36        37.97 o                         
 -12  -3   7       8498.46       8353.45       122.89 o                         
 -11  -3   7         32.32         31.36         8.57 o                         
 -10  -3   7       8307.12       8363.07        90.57 o                         
  -9  -3   7        887.99        991.20        21.81 o                         
  -8  -3   7        123.49        179.03         9.98 o                         
  -7  -3   7       7522.60       7090.85        71.73 o                         
  -6  -3   7        125.58         94.89         9.48 o                         
  -5  -3   7       8917.79       8428.59        91.32 o                         
  -4  -3   7       2007.03       2101.23        50.53 o                         
  -3  -3   7        131.72        192.37        18.23 o                         
  -2  -3   7       4256.39       4583.64        89.61 o                         
  -1  -3   7        805.97       1012.24        45.54 o                         
   0  -3   7      21355.41      21280.09       488.58 o                         
   1  -3   7       2852.51       2653.74        68.96 o                         
   2  -3   7       5124.13       5628.18       105.02 o                         
   3  -3   7        700.20        748.98        24.31 o                         
   4  -3   7        664.21        671.76        21.46 o                         
   5  -3   7      10330.12      10183.50       114.06 o                         
   6  -3   7       7766.09       8354.64        93.46 o                         
   7  -3   7         44.80         70.99         8.14 o                         
   8  -3   7        718.48        673.57        20.13 o                         
   9  -3   7        133.71        133.43        11.43 o                         
  10  -3   7        846.23        816.19        24.92 o                         
  11  -3   7       2302.91       2303.54        45.42 o                         
  12  -3   7         48.05         55.16         9.05 o                         
  13  -3   7       2573.36       2423.57        57.96 o                         
  14  -3   7        745.63        690.86        26.17 o                         
  15  -3   7        194.33        223.14        15.55 o                         
  16  -3   7          9.66         14.05         7.19 o                         
 -19  -2   7        492.36        612.99        34.19 o                         
 -18  -2   7       1203.19       1270.64        40.96 o                         
 -17  -2   7        684.67        692.81        28.18 o                         
 -16  -2   7       2339.26       2401.63        66.59 o                         
 -15  -2   7        171.23        186.61        17.17 o                         
 -14  -2   7         65.03         43.19        10.24 o                         
 -13  -2   7       1989.24       1936.08        44.30 o                         
 -12  -2   7        576.47        532.19        23.77 o                         
 -11  -2   7       5658.07       5382.76        82.58 o                         
 -10  -2   7       2284.06       2397.95        35.90 o                         
  -9  -2   7       3779.22       3696.99        45.60 o                         
  -8  -2   7       5922.36       6058.33        78.75 o                         
  -7  -2   7        235.79        316.08        12.58 o                         
  -6  -2   7      27686.44      29000.04       634.06 o                         
  -5  -2   7       3705.37       4031.99        69.07 o                         
  -4  -2   7      11733.79      12306.42       205.75 o                         
  -3  -2   7        519.18        574.94        23.62 o                         
  -2  -2   7       3876.25       4263.24        86.84 o                         
  -1  -2   7       2189.48       2303.72        51.88 o                         
   0  -2   7       4806.52       4466.94        69.16 o                         
   1  -2   7       3130.54       2954.81        54.18 o                         
   2  -2   7        583.92        514.80        21.58 o                         
   3  -2   7       5048.92       5433.06        98.69 o                         
   4  -2   7       2191.37       2274.55        59.27 o                         
   5  -2   7        596.46        600.76        16.61 o                         
   6  -2   7       3588.32       3632.47        48.00 o                         
   7  -2   7       2811.57       2674.47        44.69 o                         
   8  -2   7        301.49        289.53        15.61 o                         
   9  -2   7       1423.17       1341.08        36.00 o                         
  10  -2   7        906.64        969.68        26.25 o                         
  11  -2   7        277.36        269.53        16.07 o                         
  12  -2   7       2456.69       2487.64        53.49 o                         
  13  -2   7        405.33        394.96        21.07 o                         
  14  -2   7        346.05        306.37        17.86 o                         
  15  -2   7        129.27        112.35        13.30 o                         
  16  -2   7         15.74         20.56         7.05 o                         
  17  -2   7        142.06        117.22        14.93 o                         
 -19  -1   7       1519.86       1632.18        44.91 o                         
 -18  -1   7       1368.73       1411.72        43.93 o                         
 -17  -1   7        235.61        217.79        19.73 o                         
 -16  -1   7         48.59         47.94        10.75 o                         
 -15  -1   7        273.91        301.04        19.78 o                         
 -14  -1   7       6473.42       6257.57       156.33 o                         
 -13  -1   7       2493.43       2384.76        49.53 o                         
 -12  -1   7        183.32        225.39        15.89 o                         
 -11  -1   7        522.21        475.90        23.59 o                         
 -10  -1   7        250.71        249.82        15.31 o                         
  -9  -1   7      12684.93      12600.94       149.48 o                         
  -8  -1   7      13798.66      13703.22       153.14 o                         
  -7  -1   7       1363.05       1505.32        40.84 o                         
  -6  -1   7        523.04        415.77        14.03 o                         
  -5  -1   7        882.97        962.87        20.17 o                         
  -4  -1   7      21045.84      21392.93       368.50 o                         
  -3  -1   7      21558.83      22124.51       366.72 o                         
  -2  -1   7        438.98        446.03         9.97 o                         
  -1  -1   7       9057.99       8994.96       102.24 o                         
   0  -1   7       2648.21       2748.15        33.69 o                         
   1  -1   7       7262.88       7083.50        78.62 o                         
   2  -1   7       2250.65       2391.15        46.34 o                         
   3  -1   7       2829.11       3136.41        56.64 o                         
   4  -1   7       7538.73       7391.33       149.13 o                         
   5  -1   7       1265.85       1247.13        45.44 o                         
   6  -1   7       2827.47       2648.92        39.36 o                         
   7  -1   7       2806.82       2787.09        42.26 o                         
   8  -1   7       1198.25       1226.82        25.12 o                         
   9  -1   7       6730.29       6387.75        83.04 o                         
  10  -1   7       6213.28       6399.54        91.58 o                         
  11  -1   7        880.38        806.67        31.84 o                         
  12  -1   7        565.49        594.09        24.28 o                         
  13  -1   7        361.33        383.70        35.75 o                         
  14  -1   7        911.36        905.31        28.07 o                         
  15  -1   7        815.04        839.34        27.76 o                         
  16  -1   7         77.70         76.74        12.01 o                         
  17  -1   7        266.49        272.78        18.94 o                         
 -19   0   7         98.57        118.62        14.45 o                         
 -18   0   7         81.84         66.71        11.63 o                         
 -17   0   7        764.64        793.43        31.14 o                         
 -16   0   7         71.34         51.49        11.08 o                         
 -15   0   7          1.65         -4.14         6.11 o                         
 -14   0   7          7.55          4.03         7.01 o                         
 -13   0   7         13.60         17.75         7.25 o                         
 -12   0   7         65.26         64.21        10.13 o                         
 -11   0   7        463.26        538.29        16.85 o                         
 -10   0   7         67.02        100.22         7.71 o                         
  -9   0   7         22.11         18.97         4.14 o                         
  -8   0   7          0.09          3.28         2.50 o                         
  -7   0   7        243.43        225.76         8.94 o                         
  -6   0   7         19.16         19.67         3.08 o                         
  -5   0   7        274.40        229.86         7.67 o                         
  -4   0   7         32.30         69.68         4.53 o                         
  -3   0   7       1759.52       1721.95        22.25 o                         
  -2   0   7       1601.97       1492.50        18.30 o                         
  -1   0   7         20.38         21.87         3.11 o                         
   0   0   7       1690.25       1376.04        23.75 o                         
   1   0   7        139.33        264.51         9.42 o                         
   2   0   7        936.02       1057.86        15.37 o                         
   3   0   7         59.14        121.89         5.66 o                         
   4   0   7        732.04        577.05        10.58 o                         
   5   0   7       2750.85       2548.32        29.42 o                         
   6   0   7        840.45        836.73        12.95 o                         
   7   0   7        409.85        399.95        11.25 o                         
   8   0   7        186.05        167.14         9.13 o                         
   9   0   7        942.08        845.32        27.88 o                         
  10   0   7        376.66        403.53        17.02 o                         
  11   0   7       1142.44       1138.71        30.37 o                         
  12   0   7       1198.33       1262.42        33.14 o                         
  13   0   7       1522.97       1461.91        35.94 o                         
  14   0   7        577.23        523.09        25.50 o                         
  15   0   7        486.49        524.07        24.76 o                         
  16   0   7       1210.67       1291.68        37.17 o                         
  17   0   7         67.21         96.78        12.89 o                         
 -19   1   7       1480.56       1753.45        56.22 o                         
 -18   1   7       1426.12       1369.69        39.26 o                         
 -17   1   7        242.68        208.32        20.19 o                         
 -16   1   7         49.88         44.29         9.55 o                         
 -15   1   7        231.73        204.10        23.06 o                         
 -14   1   7       6565.93       6511.36        86.07 o                         
 -13   1   7       2358.52       2252.06        36.47 o                         
 -12   1   7        195.84        205.81         9.55 o                         
 -11   1   7        448.91        402.07        12.33 o                         
 -10   1   7        235.89        237.86         8.74 o                         
  -9   1   7      12927.44      13030.42        98.98 o                         
  -8   1   7      13651.71      13630.84       109.59 o                         
  -7   1   7       1338.31       1474.09        19.09 o                         
  -6   1   7        607.61        479.38         9.49 o                         
  -5   1   7        874.10        968.59        14.57 o                         
  -4   1   7      20927.59      21534.75       399.96 o                         
  -3   1   7      21647.87      22312.18       564.36 o                         
  -2   1   7        405.83        398.54         8.33 o                         
  -1   1   7       8944.88       8937.24        82.26 o                         
   0   1   7       2549.71       2631.68        28.29 o                         
   1   1   7       7454.31       7410.04        68.14 o                         
   2   1   7       2389.77       2568.81        27.74 o                         
   3   1   7       2960.13       3399.05        33.96 o                         
   4   1   7       7565.01       7733.23        64.98 o                         
   5   1   7       1392.67       1314.75        17.88 o                         
   6   1   7       2834.38       2658.46        26.64 o                         
   7   1   7       2887.06       2894.31        28.72 o                         
   8   1   7       1260.76       1236.27        16.78 o                         
   9   1   7       6606.56       6283.37        58.52 o                         
  10   1   7       6115.75       6357.54        64.96 o                         
  11   1   7        817.38        751.69        18.44 o                         
  12   1   7        616.81        591.86        33.21 o                         
  13   1   7        303.88        327.58        21.84 o                         
  14   1   7        910.27        868.61        28.46 o                         
  15   1   7        844.85        875.47        31.86 o                         
  16   1   7         89.24         78.15        15.01 o                         
  17   1   7        250.36        277.63        24.09 o                         
 -19   2   7        476.79        587.74        35.76 o                         
 -18   2   7       1252.29       1306.41        39.28 o                         
 -17   2   7        748.22        761.64        60.58 o                         
 -16   2   7       2362.06       2441.09        55.85 o                         
 -15   2   7        201.12        207.49        12.87 o                         
 -14   2   7         61.88         40.94         5.92 o                         
 -13   2   7       1950.32       1898.46        28.55 o                         
 -12   2   7        560.25        515.09        15.06 o                         
 -11   2   7       5674.54       5617.94        52.77 o                         
 -10   2   7       2305.79       2470.13        27.41 o                         
  -9   2   7       3780.51       3668.09        38.79 o                         
  -8   2   7       5821.93       5958.00        50.27 o                         
  -7   2   7        232.77        305.61        10.51 o                         
  -6   2   7      27578.87      28582.48       530.37 o                         
  -5   2   7       3685.84       4059.60        39.82 o                         
  -4   2   7      11691.65      12588.27       119.75 o                         
  -3   2   7        447.77        509.43        10.10 o                         
  -2   2   7       3907.20       4441.48        45.88 o                         
  -1   2   7       2582.57       2621.03        30.62 o                         
   0   2   7       4624.75       4540.41        48.40 o                         
   1   2   7       3029.99       2925.71        34.29 o                         
   2   2   7        664.86        622.60        10.48 o                         
   3   2   7       4915.34       5361.94        51.86 o                         
   4   2   7       2076.22       2163.58        24.44 o                         
   5   2   7        696.11        730.27        12.52 o                         
   6   2   7       3577.70       3615.09        33.75 o                         
   7   2   7       2794.01       2610.97        33.23 o                         
   8   2   7        265.68        245.22         9.69 o                         
   9   2   7       1342.61       1243.23        20.04 o                         
  10   2   7        852.51        864.52        22.53 o                         
  11   2   7        273.07        274.74        11.62 o                         
  12   2   7       2395.95       2346.79        36.97 o                         
  13   2   7        420.34        394.32        19.46 o                         
  14   2   7        371.83        412.62        25.22 o                         
  15   2   7        130.84        119.92        20.28 o                         
  16   2   7         18.67         23.23         9.86 o                         
  17   2   7        160.58        127.00        19.94 o                         
 -18   3   7       1284.21       1341.94        38.84 o                         
 -17   3   7       3246.37       3280.00        65.69 o                         
 -16   3   7        444.58        457.12        21.79 o                         
 -15   3   7       1846.20       1804.50        31.66 o                         
 -14   3   7        180.52        158.60         8.83 o                         
 -13   3   7        972.99        987.44        18.32 o                         
 -12   3   7       8430.66       8320.20        81.71 o                         
 -11   3   7         40.30         42.98         5.74 o                         
 -10   3   7       8225.44       8320.87        75.44 o                         
  -9   3   7        915.61        962.52        15.76 o                         
  -8   3   7        108.86        137.76         6.35 o                         
  -7   3   7       7595.33       6951.38        58.00 o                         
  -6   3   7        121.75         87.50         5.09 o                         
  -5   3   7       9209.83       8932.87        75.78 o                         
  -4   3   7       1901.63       1911.11        23.41 o                         
  -3   3   7        104.81        156.16         6.63 o                         
  -2   3   7       4209.01       4575.00        45.94 o                         
  -1   3   7        810.17        964.38        14.48 o                         
   0   3   7      21401.51      21808.83       428.08 o                         
   1   3   7       2918.40       2764.33        29.00 o                         
   2   3   7       5211.69       5535.80        51.81 o                         
   3   3   7        740.43        810.06        13.50 o                         
   4   3   7        661.44        653.63        12.65 o                         
   5   3   7      10214.58       9966.70        84.18 o                         
   6   3   7       7687.65       8141.90        71.24 o                         
   7   3   7         35.67         46.16         4.53 o                         
   8   3   7        642.04        615.10        15.07 o                         
   9   3   7        110.83         96.64         7.60 o                         
  10   3   7        950.88        869.18        18.25 o                         
  11   3   7       2305.42       2237.89        32.31 o                         
  12   3   7         55.51         64.69         6.63 o                         
  13   3   7       2730.65       2587.66        40.56 o                         
  14   3   7        764.54        700.15        19.70 o                         
  15   3   7        190.55        203.12        14.88 o                         
  16   3   7         29.05         27.97         9.12 o                         
 -17   4   7         14.52         27.88         5.94 o                         
 -16   4   7        122.79        128.50         9.64 o                         
 -15   4   7       2528.86       2525.60        34.43 o                         
 -14   4   7        471.84        454.55        17.01 o                         
 -13   4   7       2152.67       2140.91        29.15 o                         
 -12   4   7        757.64        719.63        16.51 o                         
 -11   4   7        145.40        162.00         8.42 o                         
 -10   4   7       3542.38       3561.17        40.84 o                         
  -9   4   7       2227.01       2148.62        28.47 o                         
  -8   4   7       5298.67       5276.74        48.59 o                         
  -7   4   7       5914.44       6068.23        56.99 o                         
  -6   4   7        220.26        250.00         9.09 o                         
  -5   4   7       1598.71       1652.07        24.25 o                         
  -4   4   7       6446.44       6480.16        59.85 o                         
  -3   4   7       6989.57       7044.56        70.31 o                         
  -2   4   7      21891.77      22235.52       326.55 o                         
  -1   4   7        705.91        824.92        13.83 o                         
   0   4   7       1193.51       1118.11        16.86 o                         
   1   4   7       1183.86       1190.88        17.95 o                         
   2   4   7       2038.99       2048.15        25.97 o                         
   3   4   7       3690.18       3692.84        53.49 o                         
   4   4   7        992.33        859.97        16.65 o                         
   5   4   7        933.76        981.12        16.11 o                         
   6   4   7        293.34        283.65        10.54 o                         
   7   4   7       1740.77       1782.27        25.94 o                         
   8   4   7       2741.33       2636.12        35.06 o                         
   9   4   7       2081.75       1976.19        29.31 o                         
  10   4   7        438.90        417.95        13.76 o                         
  11   4   7        256.49        227.93        10.71 o                         
  12   4   7       1270.52       1268.88        30.14 o                         
  13   4   7       1438.93       1351.63        25.95 o                         
  14   4   7        864.03       1018.48        53.58 o                         
  15   4   7        789.03        751.81        21.16 o                         
 -16   5   7        735.58        738.55        17.05 o                         
 -15   5   7        118.06        118.41         8.45 o                         
 -14   5   7       1528.61       1528.29        26.39 o                         
 -13   5   7        838.40        845.52        19.06 o                         
 -12   5   7        378.85        372.99        16.30 o                         
 -11   5   7         31.79         37.16         6.65 o                         
 -10   5   7        355.26        353.84        13.98 o                         
  -9   5   7       1745.66       1709.12        28.20 o                         
  -8   5   7       1548.35       1629.92        25.34 o                         
  -7   5   7        429.71        411.08        13.47 o                         
  -6   5   7         96.46        115.40         7.32 o                         
  -5   5   7        485.21        596.61        12.89 o                         
  -4   5   7       4625.98       4752.26        47.68 o                         
  -3   5   7        679.44        647.18        13.88 o                         
  -2   5   7       1468.51       1602.48        29.41 o                         
  -1   5   7       2629.79       2835.51        45.15 o                         
   0   5   7       1057.00       1146.54        22.34 o                         
   1   5   7       2874.53       2699.79        36.65 o                         
   2   5   7       3539.98       3701.88        46.26 o                         
   3   5   7        996.23       1040.24        18.08 o                         
   4   5   7       1999.96       2016.56        27.38 o                         
   5   5   7       2926.63       2870.34        35.40 o                         
   6   5   7       2000.21       1907.51        31.68 o                         
   7   5   7        631.19        635.77        16.94 o                         
   8   5   7        370.93        318.48        14.01 o                         
   9   5   7        479.69        482.65        20.70 o                         
  10   5   7       1462.36       1448.08        29.22 o                         
  11   5   7        537.35        562.57        18.58 o                         
  12   5   7        885.92        937.66        19.54 o                         
  13   5   7        222.01        231.13        11.84 o                         
  14   5   7        299.95        305.00        11.33 o                         
 -15   6   7       1992.20       2105.76        33.72 o                         
 -14   6   7       1103.64       1126.69        25.57 o                         
 -13   6   7        158.72        152.77         8.65 o                         
 -12   6   7       1244.63       1253.60        29.43 o                         
 -11   6   7        889.96        991.28        27.79 o                         
 -10   6   7       1636.18       1572.27        28.34 o                         
  -9   6   7        292.00        292.43        12.02 o                         
  -8   6   7       1721.13       1682.85        30.38 o                         
  -7   6   7       3457.11       3290.40        43.04 o                         
  -6   6   7       2913.34       2949.75        48.62 o                         
  -5   6   7       2649.59       2603.66        41.39 o                         
  -4   6   7        923.74        971.74        21.57 o                         
  -3   6   7       4244.22       4357.91        57.12 o                         
  -2   6   7       7871.90       7950.10        93.33 o                         
  -1   6   7       2639.33       2684.88        40.04 o                         
   0   6   7       1121.72       1059.90        22.22 o                         
   1   6   7        195.29        191.69        11.78 o                         
   2   6   7       5382.60       5380.81        64.71 o                         
   3   6   7       5540.10       5371.72        73.21 o                         
   4   6   7       1923.09       1882.68        44.49 o                         
   5   6   7        452.22        489.60        14.79 o                         
   6   6   7        573.01        562.82        15.35 o                         
   7   6   7        766.10        806.33        23.62 o                         
   8   6   7       1877.72       1894.77        32.25 o                         
   9   6   7        315.85        329.96        16.57 o                         
  10   6   7        376.01        399.18        16.64 o                         
  11   6   7        889.02        973.89        21.57 o                         
  12   6   7        859.12        845.32        24.99 o                         
  13   6   7        588.68        583.62        15.27 o                         
 -14   7   7       1260.93       1290.56        28.48 o                         
 -13   7   7        172.47        172.80         9.50 o                         
 -12   7   7        577.29        528.82        16.90 o                         
 -11   7   7        540.81        550.42        20.28 o                         
 -10   7   7       1030.94       1028.14        22.49 o                         
  -9   7   7       2549.66       2465.25        42.67 o                         
  -8   7   7       3930.38       3834.37        66.08 o                         
  -7   7   7       1122.44       1158.91        27.32 o                         
  -6   7   7        535.98        539.47        15.99 o                         
  -5   7   7         79.23         64.14         7.67 o                         
  -4   7   7       1391.28       1232.81        25.74 o                         
  -3   7   7       5146.39       5074.26        67.41 o                         
  -2   7   7        811.97        845.48        27.24 o                         
  -1   7   7       2069.38       1974.99        43.76 o                         
   0   7   7        494.79        535.71        22.14 o                         
   1   7   7          9.97         13.73         5.36 o                         
   2   7   7       2035.75       1955.17        38.59 o                         
   3   7   7        751.79        780.32        18.90 o                         
   4   7   7       1975.03       1995.38        33.67 o                         
   5   7   7        342.30        355.34        16.46 o                         
   6   7   7        113.75         87.47         9.45 o                         
   7   7   7        719.45        724.17        19.88 o                         
   8   7   7       1218.02       1138.75        24.30 o                         
   9   7   7        955.34        939.12        20.93 o                         
  10   7   7        474.67        462.31        13.99 o                         
  11   7   7        215.87        224.42        15.43 o                         
  12   7   7        123.27        110.57         7.90 o                         
 -11   8   7       4078.85       4126.84        69.01 o                         
 -10   8   7       1268.85       1136.95        25.78 o                         
  -9   8   7         55.84         59.88        13.57 o                         
  -8   8   7        189.24        210.41        11.85 o                         
  -7   8   7       1137.24       1118.15        26.38 o                         
  -6   8   7       7414.72       7342.77       147.59 o                         
   1   8   7       2858.62       2842.99        97.53 o                         
   2   8   7        772.80        814.27        42.14 o                         
   3   8   7         63.28         33.37        46.21 o                         
   4   8   7       2625.17       2433.49        60.18 o                         
   5   8   7       1502.31       1532.56        36.75 o                         
   6   8   7       2027.35       2048.19        44.45 o                         
   7   8   7       3016.14       2889.32        50.95 o                         
   8   8   7         51.13         40.37         6.37 o                         
   9   8   7          1.73         -6.51         6.51 o                         
  10   8   7         21.36         21.25         5.67 o                         
  -8  -9   8       1762.46       1881.58        40.57 o                         
  -7  -9   8        495.05        481.91        18.48 o                         
  -6  -9   8         71.71         44.15         7.66 o                         
  -5  -9   8         40.89         44.73         8.20 o                         
  -4  -9   8        381.36        385.59        18.94 o                         
  -3  -9   8       2572.07       2793.10        51.62 o                         
  -2  -9   8        605.45        662.82        23.62 o                         
  -1  -9   8        305.65        282.74        16.80 o                         
   0  -9   8       1215.97       1237.78        49.98 o                         
   1  -9   8       1743.75       1695.48        37.98 o                         
   2  -9   8       2367.98       2385.57        46.27 o                         
   3  -9   8        315.33        333.58        17.48 o                         
   4  -9   8       1782.28       1751.12        36.15 o                         
   5  -9   8        983.84       1019.75        30.73 o                         
   6  -9   8         32.83         36.13         8.82 o                         
 -11  -8   8          3.20         14.78         6.74 o                         
 -10  -8   8        171.45        154.79        11.75 o                         
  -9  -8   8        272.08        252.77        13.36 o                         
  -8  -8   8          3.95          9.76         9.75 o                         
  -7  -8   8         87.13         93.58        11.70 o                         
  -6  -8   8         67.99         49.75         9.28 o                         
  -5  -8   8        134.97        113.63        12.59 o                         
  -4  -8   8        105.76        122.37        12.74 o                         
  -3  -8   8        132.09        137.24        12.53 o                         
  -2  -8   8         44.50         39.53         7.92 o                         
  -1  -8   8        438.16        469.97        23.96 o                         
   0  -8   8        614.87        668.58        24.98 o                         
   1  -8   8        699.08        690.37        34.57 o                         
   2  -8   8        122.57         97.71        11.98 o                         
   3  -8   8        247.99        286.94        18.55 o                         
   4  -8   8        222.95        183.45        14.29 o                         
   5  -8   8         33.49         31.72         8.18 o                         
   6  -8   8       1076.68       1085.22        42.11 o                         
   7  -8   8         33.02         34.63         7.81 o                         
   8  -8   8        399.50        420.16        20.34 o                         
   9  -8   8         62.84         65.11         7.74 o                         
 -13  -7   8       3224.54       3090.68        73.41 o                         
 -12  -7   8        484.96        482.91        19.10 o                         
 -11  -7   8        220.35        191.46        14.99 o                         
 -10  -7   8        137.85        131.86        10.66 o                         
  -9  -7   8          7.45         11.11         5.93 o                         
  -8  -7   8       1199.82       1281.32        29.89 o                         
  -7  -7   8        672.50        702.39        24.96 o                         
  -6  -7   8         45.98         73.26        12.19 o                         
  -5  -7   8         13.23         13.18         7.03 o                         
  -4  -7   8       1571.23       1483.68        91.25 o                         
  -3  -7   8       6338.31       6419.77        83.76 o                         
  -2  -7   8        914.38        934.64        25.43 o                         
  -1  -7   8       2316.53       2289.17        41.03 o                         
   0  -7   8       2046.10       2084.03        44.55 o                         
   1  -7   8        456.30        421.62        21.94 o                         
   2  -7   8       2250.82       2054.21       114.00 o                         
   3  -7   8       1795.85       1830.46        42.72 o                         
   4  -7   8       1146.10       1095.67        42.60 o                         
   5  -7   8       3016.03       2985.80        51.63 o                         
   6  -7   8        444.27        468.87        20.36 o                         
   7  -7   8        521.71        510.14        24.81 o                         
   8  -7   8        828.01        796.58        26.62 o                         
   9  -7   8        663.79        728.88        24.00 o                         
  10  -7   8       1737.17       1826.69        62.50 o                         
  11  -7   8        956.88       1043.42        43.32 o                         
 -15  -6   8        196.39        215.20        27.18 o                         
 -14  -6   8        153.88        142.20        13.58 o                         
 -13  -6   8        603.66        650.47        36.29 o                         
 -12  -6   8       1358.99       1356.52        31.34 o                         
 -11  -6   8       2348.02       2300.56        39.89 o                         
 -10  -6   8       2355.96       2394.07        41.65 o                         
  -9  -6   8       1677.59       1685.37        33.93 o                         
  -8  -6   8         47.39         43.38         7.32 o                         
  -7  -6   8       3120.84       3275.03        50.18 o                         
  -6  -6   8        349.79        380.90        17.41 o                         
  -5  -6   8       7834.73       7912.93        91.44 o                         
  -4  -6   8         13.55         17.39         5.76 o                         
  -3  -6   8       1492.88       1564.02        30.78 o                         
  -2  -6   8        270.76        254.20        14.26 o                         
  -1  -6   8        383.69        424.34        16.94 o                         
   0  -6   8       1881.26       1847.96        36.76 o                         
   1  -6   8        724.22        714.11        21.89 o                         
   2  -6   8       6472.50       6584.91        83.93 o                         
   3  -6   8          7.88         11.57         6.33 o                         
   4  -6   8        238.27        265.61        15.68 o                         
   5  -6   8       1070.22       1117.81        28.08 o                         
   6  -6   8         41.33         35.54        10.09 o                         
   7  -6   8       1496.80       1523.29        31.68 o                         
   8  -6   8        799.37        767.81        22.95 o                         
   9  -6   8        361.33        332.70        15.32 o                         
  10  -6   8        454.02        461.77        22.22 o                         
  11  -6   8         61.83         48.11         9.96 o                         
  12  -6   8        633.34        588.50        23.99 o                         
  13  -6   8        129.79         96.49        20.02 o                         
 -16  -5   8        981.75       1008.96        47.69 o                         
 -15  -5   8       1006.92       1093.55        55.00 o                         
 -14  -5   8        152.42        153.11        21.44 o                         
 -13  -5   8        240.35        221.41        18.01 o                         
 -12  -5   8       1539.14       1512.63        32.32 o                         
 -11  -5   8       4230.49       4257.83        86.93 o                         
 -10  -5   8       2546.50       2508.99        41.45 o                         
  -9  -5   8       1411.02       1460.24        29.43 o                         
  -8  -5   8        565.64        590.21        19.13 o                         
  -7  -5   8        909.46        975.00        23.00 o                         
  -6  -5   8       3109.69       3140.84        49.98 o                         
  -5  -5   8       2943.37       2954.27        44.71 o                         
  -4  -5   8       8981.08       8856.02       106.14 o                         
  -3  -5   8         46.44         67.35         7.57 o                         
  -2  -5   8        370.54        374.74        15.19 o                         
  -1  -5   8       3195.74       3188.74        44.63 o                         
   0  -5   8       1871.78       1924.73        34.31 o                         
   1  -5   8      12026.43      12005.70       125.04 o                         
   2  -5   8       1652.91       1672.86        38.49 o                         
   3  -5   8       1411.35       1269.19        30.85 o                         
   4  -5   8        441.40        417.32        18.69 o                         
   5  -5   8       1376.32       1293.03        26.85 o                         
   6  -5   8       3663.11       3770.36        50.38 o                         
   7  -5   8        350.36        340.88        14.72 o                         
   8  -5   8       1603.37       1588.16        32.38 o                         
   9  -5   8        278.78        240.17        17.26 o                         
  10  -5   8        130.94        149.29        14.44 o                         
  11  -5   8        803.82        859.73        28.25 o                         
  12  -5   8        330.51        375.32        24.51 o                         
  13  -5   8        439.59        425.96        41.31 o                         
  14  -5   8        309.29        266.67        19.41 o                         
 -17  -4   8        529.81        530.08        26.90 o                         
 -16  -4   8          0.94         -0.29         8.31 o                         
 -15  -4   8        968.19       1088.44        41.46 o                         
 -14  -4   8       3406.11       3433.29        88.49 o                         
 -13  -4   8        253.60        239.74        18.24 o                         
 -12  -4   8       2692.08       2536.31        55.60 o                         
 -11  -4   8        259.44        279.95        15.42 o                         
 -10  -4   8        692.32        696.26        20.47 o                         
  -9  -4   8       3177.03       3440.59        47.44 o                         
  -8  -4   8        352.03        403.27        19.36 o                         
  -7  -4   8       4377.80       4314.26        50.42 o                         
  -6  -4   8       2020.73       1957.12        29.85 o                         
  -5  -4   8         22.07         29.62         5.71 o                         
  -4  -4   8       4086.87       4150.90        50.75 o                         
  -3  -4   8        253.98        241.17        12.36 o                         
  -2  -4   8       6753.74       6503.11        68.53 o                         
  -1  -4   8       4271.54       4200.52        44.77 o                         
   0  -4   8         73.26         92.55         7.83 o                         
   1  -4   8        110.18         85.74         7.58 o                         
   2  -4   8        641.03        651.82        16.71 o                         
   3  -4   8       9680.95       9549.79       106.30 o                         
   4  -4   8       3910.37       3783.76        51.19 o                         
   5  -4   8        524.18        557.59        16.08 o                         
   6  -4   8        871.12        800.63        22.71 o                         
   7  -4   8        274.21        290.25        14.73 o                         
   8  -4   8       1238.11       1206.96        28.37 o                         
   9  -4   8       3570.94       3610.29        57.99 o                         
  10  -4   8       1035.40       1082.37        58.46 o                         
  11  -4   8        316.49        239.74        22.50 o                         
  12  -4   8         21.28         19.64         6.98 o                         
  13  -4   8        287.44        301.26        21.84 o                         
  14  -4   8        499.90        485.70        22.87 o                         
  15  -4   8        550.72        598.96        22.59 o                         
 -18  -3   8        927.07        947.46        37.22 o                         
 -17  -3   8         29.40         43.26        11.62 o                         
 -16  -3   8        206.94        276.60        27.07 o                         
 -15  -3   8        432.90        377.12        44.96 o                         
 -14  -3   8         39.70         19.52         9.49 o                         
 -13  -3   8        561.47        540.37        30.21 o                         
 -12  -3   8        169.55        172.58        15.32 o                         
 -11  -3   8         29.59         32.42         7.83 o                         
 -10  -3   8        157.96        184.27        11.95 o                         
  -9  -3   8        254.53        243.93        12.81 o                         
  -8  -3   8       3672.73       3708.75        45.51 o                         
  -7  -3   8       1339.77       1478.72        24.61 o                         
  -6  -3   8         41.15         58.64         6.51 o                         
  -5  -3   8       1314.10       1157.98        25.77 o                         
  -4  -3   8        558.33        584.20        15.62 o                         
  -3  -3   8       6256.25       6045.55        72.10 o                         
  -2  -3   8       3100.39       3065.51        53.43 o                         
  -1  -3   8       1327.15       1442.32        40.40 o                         
   0  -3   8       3314.03       3088.24        55.75 o                         
   1  -3   8       4317.56       4228.14        64.13 o                         
   2  -3   8       3793.96       3682.44        54.93 o                         
   3  -3   8        507.29        558.09        15.12 o                         
   4  -3   8         77.46         76.02         7.72 o                         
   5  -3   8       2091.37       1893.65        30.61 o                         
   6  -3   8        169.49        180.90        13.90 o                         
   7  -3   8       2054.57       2033.07        57.93 o                         
   8  -3   8        489.20        459.38        19.89 o                         
   9  -3   8       1746.90       1767.90        33.98 o                         
  10  -3   8        899.66        916.63        26.19 o                         
  11  -3   8         97.86         78.21        29.86 o                         
  12  -3   8       1720.44       1860.38        54.63 o                         
  13  -3   8        654.54        634.60        64.94 o                         
  14  -3   8        521.12        580.59        28.42 o                         
  15  -3   8        578.54        587.39        22.32 o                         
  16  -3   8         77.23         79.99        10.48 o                         
 -18  -2   8        203.54        195.44        15.28 o                         
 -17  -2   8        450.91        475.14        33.14 o                         
 -16  -2   8         22.82         20.69         9.38 o                         
 -15  -2   8       1122.26       1084.28        37.81 o                         
 -14  -2   8       2744.30       2580.58        74.83 o                         
 -13  -2   8        371.45        367.19        28.58 o                         
 -12  -2   8       3289.50       3325.58        62.68 o                         
 -11  -2   8       1756.53       1715.46        37.72 o                         
 -10  -2   8        299.42        282.21        17.27 o                         
  -9  -2   8       4649.74       4669.95        61.14 o                         
  -8  -2   8        468.66        449.65        14.86 o                         
  -7  -2   8       2621.04       2546.41        37.46 o                         
  -6  -2   8       6012.75       6053.47        65.90 o                         
  -5  -2   8       1732.56       1940.61        48.87 o                         
  -4  -2   8       2079.66       2058.50        51.38 o                         
  -3  -2   8        840.60        885.50        33.24 o                         
  -2  -2   8      12835.25      12480.35       257.49 o                         
  -1  -2   8       4854.20       4967.44        90.03 o                         
   0  -2   8        313.41        325.10        23.75 o                         
   1  -2   8       1130.44       1035.36        33.09 o                         
   2  -2   8        840.78        802.70        30.81 o                         
   3  -2   8       6657.69       7085.44        98.09 o                         
   4  -2   8       3377.34       3118.38        41.79 o                         
   5  -2   8        936.93        925.25        23.54 o                         
   6  -2   8       4024.36       4013.49        55.68 o                         
   7  -2   8        837.16        780.89        22.74 o                         
   8  -2   8       3316.39       3358.58        66.86 o                         
   9  -2   8       2575.03       2585.16        48.41 o                         
  10  -2   8        161.80        152.17        13.59 o                         
  11  -2   8        764.56        784.17        31.51 o                         
  12  -2   8       1231.04       1209.71        31.23 o                         
  13  -2   8       1140.72       1205.47        47.77 o                         
  14  -2   8        372.30        360.47        20.19 o                         
  15  -2   8        150.07        159.65        13.56 o                         
  16  -2   8        459.79        441.67        18.41 o                         
 -19  -1   8         78.94         97.53        12.04 o                         
 -18  -1   8        635.34        662.27        28.33 o                         
 -17  -1   8        641.85        656.60        31.22 o                         
 -16  -1   8        321.36        293.05        69.66 o                         
 -15  -1   8       1804.68       1829.03        43.75 o                         
 -14  -1   8        271.50        254.09        16.44 o                         
 -13  -1   8       1668.77       1615.58        38.45 o                         
 -12  -1   8        310.10        367.85        24.50 o                         
 -11  -1   8        694.41        665.40        25.84 o                         
 -10  -1   8       1601.47       1565.20        34.85 o                         
  -9  -1   8         62.95         64.32         9.62 o                         
  -8  -1   8       5665.92       5757.57        71.02 o                         
  -7  -1   8        112.71        162.24        12.77 o                         
  -6  -1   8       3820.00       3996.35        86.73 o                         
  -5  -1   8        243.55        319.10        13.39 o                         
  -4  -1   8       4429.35       4358.87        76.33 o                         
  -3  -1   8      11724.29      10942.81       153.55 o                         
  -2  -1   8       6282.19       7110.79        80.32 o                         
  -1  -1   8       1577.13       1624.00        32.60 o                         
   0  -1   8       4168.74       4012.91        51.98 o                         
   1  -1   8       3157.00       2905.89        45.82 o                         
   2  -1   8       2921.87       2735.78        62.42 o                         
   3  -1   8       2509.20       2460.15        63.04 o                         
   4  -1   8       2369.04       2300.73        72.30 o                         
   5  -1   8       1510.29       1466.06        29.67 o                         
   6  -1   8        770.23        812.86        21.64 o                         
   7  -1   8        118.56        130.18        10.62 o                         
   8  -1   8       1028.88       1056.36        23.96 o                         
   9  -1   8       1421.24       1313.32        34.21 o                         
  10  -1   8       1808.80       1738.07        37.15 o                         
  11  -1   8        306.52        296.01        17.42 o                         
  12  -1   8        196.01        173.05        31.55 o                         
  13  -1   8        217.47        203.93        16.99 o                         
  14  -1   8        503.09        446.99        27.04 o                         
  15  -1   8         79.08         90.41        12.16 o                         
  16  -1   8        892.97       1004.78        30.17 o                         
 -19   0   8         36.87         37.04         9.41 o                         
 -18   0   8       2262.05       2218.53        58.64 o                         
 -17   0   8        581.28        515.16        28.95 o                         
 -16   0   8       3305.47       3188.48        73.42 o                         
 -15   0   8       1906.81       2038.71        48.33 o                         
 -14   0   8        377.30        333.07        21.65 o                         
 -13   0   8         30.69         23.52         7.92 o                         
 -12   0   8        389.06        384.34        22.70 o                         
 -11   0   8      11394.97      11380.25       146.00 o                         
 -10   0   8       3924.51       4156.80        57.98 o                         
  -9   0   8       5031.65       5068.08        55.89 o                         
  -8   0   8        766.30        769.48        13.47 o                         
  -7   0   8        688.53        715.17        11.83 o                         
  -6   0   8      10957.39      11117.19        96.62 o                         
  -5   0   8      18050.17      18187.83       252.87 o                         
  -4   0   8        258.38        372.92         8.63 o                         
  -3   0   8       7612.74       6826.84        53.97 o                         
  -2   0   8       6995.37       6908.00        56.85 o                         
  -1   0   8       1259.14       1099.51        19.25 o                         
   0   0   8      11138.46      11569.94       121.11 o                         
   1   0   8        352.75        514.28         9.54 o                         
   2   0   8      26764.28      25940.44       559.04 o                         
   3   0   8         93.94        182.34         8.07 o                         
   4   0   8       2773.39       2648.11        29.66 o                         
   5   0   8       1345.41       1464.96        18.09 o                         
   6   0   8       1033.46        971.92        16.16 o                         
   7   0   8       6777.48       6856.82        71.61 o                         
   8   0   8        640.84        610.19        15.81 o                         
   9   0   8        435.38        448.29        23.27 o                         
  10   0   8       1279.77       1391.17        30.66 o                         
  11   0   8        601.67        676.61        35.96 o                         
  12   0   8       4228.04       4024.41       105.09 o                         
  13   0   8       3607.78       3760.22        67.97 o                         
  14   0   8         29.16         36.16         8.60 o                         
  15   0   8         14.82          3.37        10.36 o                         
  16   0   8          0.55          4.04         6.88 o                         
  17   0   8        561.56        598.10        50.06 o                         
 -19   1   8         53.54         50.77        11.66 o                         
 -18   1   8        604.13        645.99        29.62 o                         
 -17   1   8        621.76        620.88        33.12 o                         
 -16   1   8        295.47        274.50        18.56 o                         
 -15   1   8       1886.50       1901.48        56.09 o                         
 -14   1   8        276.98        229.00        12.71 o                         
 -13   1   8       1753.11       1695.14        34.38 o                         
 -12   1   8        253.91        309.07        12.33 o                         
 -11   1   8        762.39        789.66        16.01 o                         
 -10   1   8       1578.61       1549.84        25.38 o                         
  -9   1   8         46.03         45.12         4.22 o                         
  -8   1   8       5612.13       5717.86        49.33 o                         
  -7   1   8         86.66        109.85         5.26 o                         
  -6   1   8       3925.46       4218.88        39.61 o                         
  -5   1   8        283.27        345.84         9.76 o                         
  -4   1   8       4236.26       4065.40        40.59 o                         
  -3   1   8      11515.42      10942.30       113.18 o                         
  -2   1   8       6351.52       7301.77        72.92 o                         
  -1   1   8       1682.75       1741.67        24.70 o                         
   0   1   8       4313.97       4249.05        45.44 o                         
   1   1   8       3283.16       3066.50        35.61 o                         
   2   1   8       2886.60       2834.45        32.81 o                         
   3   1   8       2516.51       2536.98        26.90 o                         
   4   1   8       2426.20       2336.48        26.28 o                         
   5   1   8       1482.46       1501.42        17.53 o                         
   6   1   8        729.62        765.75        12.24 o                         
   7   1   8        129.43        122.30         6.08 o                         
   8   1   8       1054.40       1054.55        16.38 o                         
   9   1   8       1494.18       1366.49        22.55 o                         
  10   1   8       1789.55       1792.25        31.78 o                         
  11   1   8        233.91        222.73        10.80 o                         
  12   1   8        185.85        149.44        26.84 o                         
  13   1   8        196.11        197.43        19.03 o                         
  14   1   8        566.08        634.38        35.77 o                         
  15   1   8         68.44         87.48        14.01 o                         
  16   1   8        951.15       1054.15        37.53 o                         
 -18   2   8        233.82        237.18        40.60 o                         
 -17   2   8        499.05        519.33        57.97 o                         
 -16   2   8         26.26         13.30         6.76 o                         
 -15   2   8       1141.67       1188.49        29.56 o                         
 -14   2   8       2645.01       2580.41        42.30 o                         
 -13   2   8        385.98        407.55        13.52 o                         
 -12   2   8       3275.52       3317.60        43.18 o                         
 -11   2   8       1894.18       1874.34        24.83 o                         
 -10   2   8        215.85        183.96         8.18 o                         
  -9   2   8       4814.28       4712.85        42.89 o                         
  -8   2   8        495.72        453.03        11.08 o                         
  -7   2   8       2652.47       2676.14        27.69 o                         
  -6   2   8       5995.43       6133.82        56.31 o                         
  -5   2   8       1764.35       1984.62        24.54 o                         
  -4   2   8       2018.23       1967.85        23.43 o                         
  -3   2   8        752.36        772.43        12.79 o                         
  -2   2   8      12979.06      12751.83       131.30 o                         
  -1   2   8       4617.34       4792.69        49.86 o                         
   0   2   8        356.17        360.82        10.17 o                         
   1   2   8        996.69        898.13        13.91 o                         
   2   2   8        885.33        825.88        13.32 o                         
   3   2   8       6419.22       6709.34        61.99 o                         
   4   2   8       3488.18       3285.49        32.28 o                         
   5   2   8        872.32        878.95        13.77 o                         
   6   2   8       4123.65       4133.64        39.41 o                         
   7   2   8        862.91        806.85        13.50 o                         
   8   2   8       3301.97       3293.95        34.85 o                         
   9   2   8       2655.61       2651.08        32.07 o                         
  10   2   8        178.96        188.66         9.13 o                         
  11   2   8        657.12        682.64        21.66 o                         
  12   2   8       1254.98       1241.86        27.74 o                         
  13   2   8       1085.77       1113.26        27.11 o                         
  14   2   8        334.34        338.28        19.22 o                         
  15   2   8        124.08        147.90        18.08 o                         
  16   2   8        453.51        452.43        34.01 o                         
 -18   3   8        944.03        991.44        33.12 o                         
 -17   3   8         34.91         42.66         7.80 o                         
 -16   3   8        235.65        284.50        14.90 o                         
 -15   3   8        406.49        359.99        15.36 o                         
 -14   3   8         63.98         48.73         5.80 o                         
 -13   3   8        541.09        555.77        15.76 o                         
 -12   3   8        143.58        136.57         7.70 o                         
 -11   3   8         34.09         29.46         4.41 o                         
 -10   3   8        152.75        158.68         8.44 o                         
  -9   3   8        266.24        217.12         9.05 o                         
  -8   3   8       3699.04       3634.20        36.09 o                         
  -7   3   8       1313.80       1423.05        21.04 o                         
  -6   3   8         39.51         45.54         4.50 o                         
  -5   3   8       1300.09       1157.87        17.91 o                         
  -4   3   8        539.91        591.64        11.82 o                         
  -3   3   8       6367.96       6420.87        63.35 o                         
  -2   3   8       3016.67       3120.47        34.57 o                         
  -1   3   8       1373.67       1426.82        19.68 o                         
   0   3   8       3084.39       2991.20        33.92 o                         
   1   3   8       4365.16       4352.47        46.46 o                         
   2   3   8       3674.69       3579.27        37.71 o                         
   3   3   8        573.30        610.20        11.98 o                         
   4   3   8         36.10         24.76         3.53 o                         
   5   3   8       2255.74       2031.81        23.25 o                         
   6   3   8        137.53        122.59         6.42 o                         
   7   3   8       2224.01       2148.81        28.60 o                         
   8   3   8        449.63        426.53        12.53 o                         
   9   3   8       1662.81       1646.59        24.25 o                         
  10   3   8        919.47        881.09        17.91 o                         
  11   3   8        141.73        112.71         8.43 o                         
  12   3   8       1695.69       1774.27        31.42 o                         
  13   3   8        654.38        614.51        20.41 o                         
  14   3   8        588.66        606.87        26.77 o                         
  15   3   8        533.23        515.02        20.86 o                         
  16   3   8         68.88         80.99        30.16 o                         
 -17   4   8        464.09        487.98        23.51 o                         
 -16   4   8          1.03         -3.71         4.51 o                         
 -15   4   8        935.31       1051.10        21.33 o                         
 -14   4   8       3459.77       3535.28        46.13 o                         
 -13   4   8        265.99        234.98        11.58 o                         
 -12   4   8       2723.77       2707.64        40.10 o                         
 -11   4   8        255.60        265.94        10.75 o                         
 -10   4   8        722.39        713.20        17.30 o                         
  -9   4   8       3053.10       3185.78        39.40 o                         
  -8   4   8        355.76        354.70        12.65 o                         
  -7   4   8       4455.65       4364.35        42.18 o                         
  -6   4   8       2041.84       2024.96        25.69 o                         
  -5   4   8         23.01         20.57         3.57 o                         
  -4   4   8       4140.93       4331.35        44.17 o                         
  -3   4   8        236.03        210.31        10.71 o                         
  -2   4   8       6584.66       6806.40        72.76 o                         
  -1   4   8       4175.77       4130.95        49.37 o                         
   0   4   8         67.85         79.63         5.55 o                         
   1   4   8         84.63         62.02         6.73 o                         
   2   4   8        673.36        659.18        14.43 o                         
   3   4   8       9886.04       9774.88        95.79 o                         
   4   4   8       4152.08       4027.93        43.73 o                         
   5   4   8        579.97        578.84        12.33 o                         
   6   4   8        847.19        787.79        15.59 o                         
   7   4   8        265.62        267.82        10.38 o                         
   8   4   8       1141.68       1033.99        20.38 o                         
   9   4   8       3500.03       3497.46        46.05 o                         
  10   4   8       1100.80       1082.76        27.59 o                         
  11   4   8        261.67        200.67        18.08 o                         
  12   4   8         37.03         42.90         6.29 o                         
  13   4   8        240.04        286.91        12.22 o                         
  14   4   8        508.00        463.95        16.06 o                         
  15   4   8        449.85        484.71        20.03 o                         
 -16   5   8        945.58        923.37        18.96 o                         
 -15   5   8       1033.53       1060.43        20.31 o                         
 -14   5   8        135.53        147.40         8.99 o                         
 -13   5   8        241.44        213.96        10.31 o                         
 -12   5   8       1523.66       1497.14        29.08 o                         
 -11   5   8       4253.09       4246.82        48.83 o                         
 -10   5   8       2520.77       2452.60        33.57 o                         
  -9   5   8       1423.78       1436.79        24.77 o                         
  -8   5   8        566.35        548.89        14.87 o                         
  -7   5   8        856.09        880.01        20.77 o                         
  -6   5   8       3212.18       3271.97        39.17 o                         
  -5   5   8       2975.21       3068.42        37.23 o                         
  -4   5   8       9020.62       9182.51        82.19 o                         
  -3   5   8         53.16         60.22         5.28 o                         
  -2   5   8        360.69        364.12        11.64 o                         
  -1   5   8       3147.50       3134.70        38.63 o                         
   0   5   8       1810.92       1813.49        25.82 o                         
   1   5   8      11932.32      12010.48       127.45 o                         
   2   5   8       1667.94       1642.29        24.61 o                         
   3   5   8       1365.13       1221.52        21.01 o                         
   4   5   8        429.56        382.09        12.57 o                         
   5   5   8       1371.58       1249.46        22.36 o                         
   6   5   8       3680.51       3774.75        48.74 o                         
   7   5   8        278.01        251.49        10.91 o                         
   8   5   8       1549.31       1614.93        29.01 o                         
   9   5   8        270.37        242.66        10.92 o                         
  10   5   8        136.23        183.35        11.24 o                         
  11   5   8        754.65        825.25        21.85 o                         
  12   5   8        323.16        330.75        12.56 o                         
  13   5   8        441.40        434.10        14.77 o                         
  14   5   8        291.42        309.37        11.79 o                         
 -15   6   8        229.07        206.62         9.57 o                         
 -14   6   8        150.82        131.81         8.05 o                         
 -13   6   8        615.94        661.10        20.15 o                         
 -12   6   8       1349.84       1431.72        26.72 o                         
 -11   6   8       2248.95       2298.74        37.38 o                         
 -10   6   8       2281.40       2307.41        32.81 o                         
  -9   6   8       1667.76       1614.43        25.56 o                         
  -8   6   8         31.14         24.12         5.14 o                         
  -7   6   8       3099.93       3163.32        44.74 o                         
  -6   6   8        423.30        486.57        15.10 o                         
  -5   6   8       7710.59       7947.82       106.31 o                         
  -4   6   8         13.22          9.74         3.64 o                         
  -3   6   8       1534.86       1595.70        27.95 o                         
  -2   6   8        333.04        329.02        12.59 o                         
  -1   6   8        349.81        378.27        13.56 o                         
   0   6   8       1960.22       1895.31        31.00 o                         
   1   6   8        714.85        729.46        19.20 o                         
   2   6   8       6563.25       6660.18        72.36 o                         
   3   6   8         16.82         26.59         5.17 o                         
   4   6   8        283.19        290.11        11.78 o                         
   5   6   8       1145.34       1200.50        21.66 o                         
   6   6   8         34.34         31.37         7.10 o                         
   7   6   8       1394.78       1451.39        25.17 o                         
   8   6   8        792.54        768.40        21.03 o                         
   9   6   8        374.91        398.75        14.61 o                         
  10   6   8        420.25        432.03        14.66 o                         
  11   6   8         66.31         61.64         6.35 o                         
  12   6   8        601.32        586.47        16.95 o                         
  13   6   8        143.35        127.86         8.58 o                         
 -13   7   8       3246.51       3215.29        51.33 o                         
 -12   7   8        469.28        454.57        17.01 o                         
 -11   7   8        223.89        205.21         9.96 o                         
 -10   7   8        146.65        120.91         8.55 o                         
  -9   7   8         43.37         37.12         7.17 o                         
  -8   7   8       1292.97       1353.03        30.65 o                         
  -7   7   8        675.88        654.18        21.72 o                         
  -6   7   8         88.62        107.32         9.33 o                         
  -5   7   8         20.98         28.70         4.83 o                         
  -4   7   8       1465.56       1477.71        26.16 o                         
  -3   7   8       6237.87       6102.71        78.74 o                         
  -2   7   8        894.71        927.48        21.91 o                         
  -1   7   8       2233.49       2065.39        40.54 o                         
   0   7   8       2183.44       2119.90        36.72 o                         
   1   7   8        457.05        430.16        14.98 o                         
   2   7   8       2270.73       2311.26        35.53 o                         
   3   7   8       1765.70       1686.36        29.97 o                         
   4   7   8       1112.58       1102.61        25.48 o                         
   5   7   8       3106.68       3013.77        50.41 o                         
   6   7   8        473.09        554.23        20.66 o                         
   7   7   8        539.08        579.79        19.23 o                         
   8   7   8        836.31        819.86        20.86 o                         
   9   7   8        693.60        747.44        17.84 o                         
  10   7   8       1696.04       1671.64        27.19 o                         
  11   7   8        965.25        991.03        21.85 o                         
 -11   8   8          3.53          7.18         7.01 o                         
 -10   8   8        167.26        150.61        10.00 o                         
  -9   8   8        263.06        226.99        11.81 o                         
  -8   8   8          5.68         12.43         5.32 o                         
  -7   8   8         75.97         72.44         7.84 o                         
  -6   8   8         45.40         39.65         7.77 o                         
  -5   8   8        168.86        136.35        14.70 o                         
  -4   8   8        143.16        166.06        17.73 o                         
  -2   8   8         60.99         75.64        20.63 o                         
  -1   8   8        470.69        532.69        37.86 o                         
   0   8   8        581.10        550.61        62.89 o                         
   2   8   8        121.97         91.49        17.88 o                         
   3   8   8        223.24        257.37        19.65 o                         
   4   8   8        181.92        174.36        12.72 o                         
   5   8   8         36.43         40.70         8.13 o                         
   6   8   8       1063.37       1083.61        28.50 o                         
   7   8   8         27.72         31.77         5.90 o                         
   8   8   8        398.92        420.53        17.28 o                         
   9   8   8         68.59         61.43         9.24 o                         
  -7  -9   9        664.33        668.37        22.37 o                         
  -6  -9   9        117.27        102.28        11.46 o                         
  -5  -9   9        159.11        188.99        12.96 o                         
  -4  -9   9        955.03       1022.35        27.50 o                         
  -3  -9   9        355.11        382.30        21.42 o                         
  -2  -9   9        452.15        516.88        20.26 o                         
  -1  -9   9        126.67        120.95        16.04 o                         
   0  -9   9        639.03        697.70        27.35 o                         
   1  -9   9         45.08         43.15        10.14 o                         
   2  -9   9        112.71        123.44        10.79 o                         
   3  -9   9        147.31        167.42        15.56 o                         
   4  -9   9        260.67        262.26        14.34 o                         
   5  -9   9        225.67        211.65        16.38 o                         
 -11  -8   9        771.51        789.80        25.72 o                         
 -10  -8   9       5269.19       5313.69        86.26 o                         
  -9  -8   9       1132.42       1089.00        34.01 o                         
  -8  -8   9        502.87        443.53        20.30 o                         
  -7  -8   9          0.72         -2.55         8.26 o                         
  -6  -8   9        167.77        149.64        13.50 o                         
  -5  -8   9       5126.63       5478.00        88.05 o                         
  -4  -8   9       1592.18       1616.37        35.38 o                         
  -3  -8   9       1828.51       1820.19        39.70 o                         
  -2  -8   9       1557.17       1656.92        36.64 o                         
  -1  -8   9        105.19        115.60        12.64 o                         
   0  -8   9       2813.22       2823.43        53.12 o                         
   1  -8   9       1601.55       1722.28        41.69 o                         
   2  -8   9       2903.34       2870.47        59.59 o                         
   3  -8   9       4063.52       4078.77        94.80 o                         
   4  -8   9        240.61        244.48        16.46 o                         
   5  -8   9        211.19        197.66        15.62 o                         
   6  -8   9        297.67        286.49        15.83 o                         
   7  -8   9        463.46        487.71        19.83 o                         
   8  -8   9       2194.19       2073.19        41.84 o                         
 -13  -7   9       1217.26       1105.66        42.34 o                         
 -12  -7   9       1286.90       1308.39        32.70 o                         
 -11  -7   9        669.18        698.03        22.13 o                         
 -10  -7   9        445.58        422.85        23.83 o                         
  -9  -7   9        740.20        778.60        22.42 o                         
  -8  -7   9         93.33         71.47         9.37 o                         
  -7  -7   9       3950.99       4015.62        77.50 o                         
  -6  -7   9        171.63        163.22        14.55 o                         
  -5  -7   9        254.31        213.69        15.36 o                         
  -4  -7   9         19.28         15.47         6.44 o                         
  -3  -7   9        145.14        124.24        15.50 o                         
  -2  -7   9       2051.55       2144.52        42.86 o                         
  -1  -7   9        515.96        406.16        24.59 o                         
   0  -7   9        667.15        613.85        30.35 o                         
   1  -7   9        137.25        140.89        16.22 o                         
   2  -7   9        353.67        339.47        21.42 o                         
   3  -7   9       1693.01       1663.95        51.40 o                         
   4  -7   9        883.12        869.33        38.70 o                         
   5  -7   9        692.36        692.87        23.78 o                         
   6  -7   9        644.28        615.37        21.93 o
[truncated: 353,566 more chars]
