# Supplementary material for: Pinaverium bromide
Source: IUCrdata. 2024 Aug 6;9(Pt 8):x240653. doi: 10.1107/S2414314624006539 (PMC11375594; doi:10.1107/S2414314624006539)
Supplement: Supplementary file 3 [file x-09-x240653-Isup3.cml]

<?xml version="1.0" encoding="UTF-8" ?>
<!DOCTYPE CDXML SYSTEM "https://static.chemistry.revvitycloud.com/cdxml/CDXML.dtd" >
<CDXML
 CreationProgram="ChemDraw 23.1.1.3"
 Name="Figure_1.cdxml"
 BoundingBox="94.56 130.82 411.42 325.47"
 WindowPosition="0 0"
 WindowSize="0 0"
 FractionalWidths="yes"
 InterpretChemically="yes"
 ShowAtomQuery="yes"
 ShowAtomStereo="yes"
 ShowAtomEnhancedStereo="yes"
 ShowAtomNumber="no"
 ShowResidueID="no"
 ShowBondQuery="yes"
 ShowBondRxn="yes"
 ShowBondStereo="yes"
 ShowTerminalCarbonLabels="no"
 ShowNonTerminalCarbonLabels="no"
 HideImplicitHydrogens="no"
 LabelFont="58"
 LabelSize="12"
 LabelFace="96"
 CaptionFont="58"
 CaptionSize="12"
 HashSpacing="2.70"
 MarginWidth="2"
 LineWidth="1"
 BoldWidth="4"
 BondLength="30"
 BondSpacing="12"
 ChainAngle="120"
 LabelJustification="Auto"
 CaptionJustification="Left"
 AminoAcidTermini="HOH"
 ShowSequenceTermini="yes"
 ShowSequenceBonds="yes"
 ShowSequenceUnlinkedBranches="no"
 ResidueWrapCount="40"
 ResidueBlockCount="10"
 PrintMargins="36 36 36 36"
 MacPrintInfo="000300000048004800000000030F022FFFEEFFEE033802410367057B03DF000200000048004800000000030F022F000100000064000000010001010100000001270F000100010000000000000000000000000002001901900000000000400000000000000000000100000000000000000000000000000000"
 ChemPropName=""
 ChemPropFormula="Chemical Formula: "
 ChemPropExactMass="Exact Mass: "
 ChemPropMolWt="Molecular Weight: "
 ChemPropMOverZ="m/z: "
 ChemPropAnalysis="Elemental Analysis: "
 ChemPropBoilingPt="Boiling Point: "
 ChemPropMeltingPt="Melting Point: "
 ChemPropCritTemp="Critical Temp: "
 ChemPropCritPres="Critical Pres: "
 ChemPropCritVol="Critical Vol: "
 ChemPropGibbs="Gibbs Energy: "
 ChemPropLogP="Log P: "
 ChemPropMR="MR: "
 ChemPropHenry="Henry&apos;s Law: "
 ChemPropEForm="Heat of Form: "
 ChemProptPSA="tPSA: "
 ChemPropID=""
 ChemPropFragmentLabel=""
 color="0"
 bgcolor="1"
 RxnAutonumberStart="1"
 RxnAutonumberConditions="no"
 RxnAutonumberStyle="Roman"
 RxnAutonumberFormat="(#)"
><colortable>
<color r="1" g="1" b="1"/>
<color r="0" g="0" b="0"/>
</colortable><fonttable>
<font id="58" charset="x-mac-roman" name="Arial"/>
<font id="224" charset="x-mac-roman" name="Helvetica Oblique"/>
</fonttable><page
 id="73"
 BoundingBox="0 0 523 770"
 HeaderPosition="36"
 FooterPosition="36"
 PrintTrimMarks="yes"
 HeightPages="1"
 WidthPages="1"
><fragment
 id="3"
 BoundingBox="94.56 130.82 411.42 325.47"
 Z="1"
><n
 id="1"
 p="147.57 258.38"
 Z="2"
 Element="35"
 NumHydrogens="0"
 NeedsClean="yes"
 AS="N"
 AtomNumber="1"
 AtomID="1"
><t
 p="143.57 262.67"
 BoundingBox="144.45 254.08 155.74 262.67"
 LabelJustification="Left"
 LabelAlignment="Left"
><s font="58" size="12" color="0" face="96">Br</s></t><objecttag
 TagType="Long"
 Name="CCDC/index"
 Value="0"
/></n><n
 id="2"
 p="98.64 173.63"
 Z="3"
 Element="8"
 NumHydrogens="0"
 NeedsClean="yes"
 AS="N"
 AtomNumber="2"
 AtomID="2"
><t
 p="93.98 178"
 BoundingBox="94.56 169.26 102.77 178.15"
 LabelJustification="Left"
><s font="58" size="12" color="0" face="96">O</s></t><objecttag
 TagType="Long"
 Name="CCDC/index"
 Value="1"
/></n><n
 id="4"
 p="147.57 145.38"
 Z="4"
 Element="8"
 NumHydrogens="0"
 NeedsClean="yes"
 AS="N"
 AtomNumber="3"
 AtomID="3"
><t
 p="142.91 149.75"
 BoundingBox="143.49 141.01 151.70 149.90"
 LabelJustification="Left"
><s font="58" size="12" color="0" face="96">O</s></t><objecttag
 TagType="Long"
 Name="CCDC/index"
 Value="2"
/></n><n
 id="5"
 p="168.25 307.31"
 Z="5"
 Element="8"
 NumHydrogens="0"
 NeedsClean="yes"
 AS="N"
 AtomNumber="4"
 AtomID="4"
><t
 p="163.59 311.68"
 BoundingBox="164.17 302.94 172.38 311.83"
 LabelJustification="Left"
><s font="58" size="12" color="0" face="96">O</s></t><objecttag
 TagType="Long"
 Name="CCDC/index"
 Value="3"
/></n><n
 id="6"
 p="269.90 244.25"
 Z="6"
 Element="8"
 NumHydrogens="0"
 NeedsClean="yes"
 AS="N"
 AtomNumber="5"
 AtomID="5"
><t
 p="265.23 248.63"
 BoundingBox="265.81 239.88 274.03 248.77"
 LabelJustification="Left"
><s font="58" size="12" color="0" face="96">O</s></t><objecttag
 TagType="Long"
 Name="CCDC/index"
 Value="4"
/></n><n
 id="7"
 p="196.50 258.38"
 Z="7"
 Element="7"
 NumHydrogens="0"
 Charge="1"
 NeedsClean="yes"
 AS="N"
 AtomNumber="6"
 AtomID="6"
><t
 p="192.17 262.67"
 BoundingBox="193.09 254.08 199.85 262.67"
 LabelJustification="Left"
><s font="58" size="12" color="0" face="96">N</s></t><objecttag
 id="1"
 TagType="Long"
 Name="CCDC/index"
 Value="5"
/><objecttag
 id="2"
 TagType="Long"
 Name="CCDC/h_correction"
 Value="-1"
/></n><n
 id="8"
 p="98.64 145.38"
 Z="8"
 AS="N"
 AtomNumber="7"
 AtomID="7"
><objecttag
 id="1"
 TagType="Long"
 Name="CCDC/index"
 Value="6"
/><objecttag
 id="2"
 TagType="Long"
 Name="CCDC/siteless_h_count"
 Value="3"
/></n><n
 id="9"
 p="123.11 131.25"
 Z="9"
 AS="N"
 AtomNumber="8"
 AtomID="8"
><objecttag
 id="1"
 TagType="Long"
 Name="CCDC/index"
 Value="10"
/><objecttag
 id="2"
 TagType="Long"
 Name="CCDC/siteless_h_count"
 Value="3"
/></n><n
 id="10"
 p="147.57 173.63"
 Z="10"
 AS="N"
 AtomNumber="9"
 AtomID="9"
><objecttag
 TagType="Long"
 Name="CCDC/index"
 Value="14"
/></n><n
 id="11"
 p="172.04 187.75"
 Z="11"
 AS="N"
 AtomNumber="10"
 AtomID="10"
><objecttag
 id="1"
 TagType="Long"
 Name="CCDC/index"
 Value="15"
/><objecttag
 id="2"
 TagType="Long"
 Name="CCDC/siteless_h_count"
 Value="1"
/></n><n
 id="12"
 p="172.04 216"
 Z="12"
 AS="N"
 AtomNumber="11"
 AtomID="11"
><objecttag
 TagType="Long"
 Name="CCDC/index"
 Value="17"
/></n><n
 id="13"
 p="147.57 230.13"
 Z="13"
 AS="N"
 AtomNumber="12"
 AtomID="12"
><objecttag
 TagType="Long"
 Name="CCDC/index"
 Value="18"
/></n><n
 id="14"
 p="123.11 216"
 Z="14"
 AS="N"
 AtomNumber="13"
 AtomID="13"
><objecttag
 id="1"
 TagType="Long"
 Name="CCDC/index"
 Value="19"
/><objecttag
 id="2"
 TagType="Long"
 Name="CCDC/siteless_h_count"
 Value="1"
/></n><n
 id="15"
 p="123.11 187.75"
 Z="15"
 AS="N"
 AtomNumber="14"
 AtomID="14"
><objecttag
 TagType="Long"
 Name="CCDC/index"
 Value="21"
/></n><n
 id="16"
 p="196.50 230.13"
 Z="16"
 AS="N"
 AtomNumber="15"
 AtomID="15"
><objecttag
 id="1"
 TagType="Long"
 Name="CCDC/index"
 Value="22"
/><objecttag
 id="2"
 TagType="Long"
 Name="CCDC/siteless_h_count"
 Value="2"
/></n><n
 id="17"
 p="210.63 282.84"
 Z="17"
 AS="N"
 AtomNumber="16"
 AtomID="16"
><objecttag
 id="1"
 TagType="Long"
 Name="CCDC/index"
 Value="25"
/><objecttag
 id="2"
 TagType="Long"
 Name="CCDC/siteless_h_count"
 Value="2"
/></n><n
 id="18"
 p="196.50 307.31"
 Z="18"
 AS="N"
 AtomNumber="17"
 AtomID="17"
><objecttag
 id="1"
 TagType="Long"
 Name="CCDC/index"
 Value="28"
/><objecttag
 id="2"
 TagType="Long"
 Name="CCDC/siteless_h_count"
 Value="2"
/></n><n
 id="19"
 p="154.13 282.84"
 Z="19"
 AS="N"
 AtomNumber="18"
 AtomID="18"
><objecttag
 id="1"
 TagType="Long"
 Name="CCDC/index"
 Value="31"
/><objecttag
 id="2"
 TagType="Long"
 Name="CCDC/siteless_h_count"
 Value="2"
/></n><n
 id="20"
 p="168.25 258.38"
 Z="20"
 AS="N"
 AtomNumber="19"
 AtomID="19"
><objecttag
 id="1"
 TagType="Long"
 Name="CCDC/index"
 Value="34"
/><objecttag
 id="2"
 TagType="Long"
 Name="CCDC/siteless_h_count"
 Value="2"
/></n><n
 id="21"
 p="220.97 244.25"
 Z="21"
 AS="N"
 AtomNumber="20"
 AtomID="20"
><objecttag
 id="1"
 TagType="Long"
 Name="CCDC/siteless_h_count"
 Value="2"
/><objecttag
 id="2"
 TagType="Long"
 Name="CCDC/index"
 Value="37"
/></n><n
 id="22"
 p="245.43 258.38"
 Z="22"
 AS="N"
 AtomNumber="21"
 AtomID="21"
><objecttag
 id="1"
 TagType="Long"
 Name="CCDC/index"
 Value="40"
/><objecttag
 id="2"
 TagType="Long"
 Name="CCDC/siteless_h_count"
 Value="2"
/></n><n
 id="23"
 p="294.37 258.38"
 Z="23"
 AS="N"
 AtomNumber="22"
 AtomID="22"
><objecttag
 id="1"
 TagType="Long"
 Name="CCDC/index"
 Value="43"
/><objecttag
 id="2"
 TagType="Long"
 Name="CCDC/siteless_h_count"
 Value="2"
/></n><n
 id="24"
 p="318.83 244.25"
 Z="24"
 AS="N"
 AtomNumber="23"
 AtomID="23"
><objecttag
 id="1"
 TagType="Long"
 Name="CCDC/index"
 Value="46"
/><objecttag
 id="2"
 TagType="Long"
 Name="CCDC/siteless_h_count"
 Value="2"
/></n><n
 id="25"
 p="343.30 258.38"
 Z="25"
 Geometry="Tetrahedral"
 AS="S"
 BondOrdering="59 60 0 61"
 AtomNumber="24"
 AtomID="24"
><objecttag
 id="1"
 TagType="Unknown"
 Name="stereo"
><t
 p="346.47 267.58"
 BoundingBox="347.72 258.76 362.48 270.03"
 CaptionLineHeight="variable"
><s font="224" size="12" color="0" face="2">(S)</s></t></objecttag><objecttag
 id="2"
 TagType="Long"
 Name="CCDC/index"
 Value="49"
/><objecttag
 id="3"
 TagType="Long"
 Name="CCDC/siteless_h_count"
 Value="1"
/></n><n
 id="26"
 p="367.76 244.25"
 Z="26"
 AS="N"
 AtomNumber="25"
 AtomID="25"
><objecttag
 id="1"
 TagType="Long"
 Name="CCDC/index"
 Value="51"
/><objecttag
 id="2"
 TagType="Long"
 Name="CCDC/siteless_h_count"
 Value="2"
/></n><n
 id="27"
 p="392.23 258.38"
 Z="27"
 AS="N"
 AtomNumber="26"
 AtomID="26"
><objecttag
 id="1"
 TagType="Long"
 Name="CCDC/index"
 Value="54"
/><objecttag
 id="2"
 TagType="Long"
 Name="CCDC/siteless_h_count"
 Value="2"
/></n><n
 id="28"
 p="392.23 286.63"
 Z="28"
 Geometry="Tetrahedral"
 AS="S"
 BondOrdering="63 64 65 0"
 AtomNumber="27"
 AtomID="27"
><objecttag
 id="1"
 TagType="Unknown"
 Name="stereo"
><t
 p="395.40 295.83"
 BoundingBox="396.66 287.01 411.42 298.28"
 CaptionLineHeight="variable"
><s font="224" size="12" color="0" face="2">(S)</s></t></objecttag><objecttag
 id="2"
 TagType="Long"
 Name="CCDC/index"
 Value="57"
/><objecttag
 id="3"
 TagType="Long"
 Name="CCDC/siteless_h_count"
 Value="1"
/></n><n
 id="29"
 p="367.76 279.71"
 Z="29"
 AS="N"
 AtomNumber="28"
 AtomID="28"
><objecttag
 id="1"
 TagType="Long"
 Name="CCDC/index"
 Value="59"
/><objecttag
 id="2"
 TagType="Long"
 Name="CCDC/siteless_h_count"
 Value="2"
/></n><n
 id="30"
 p="343.30 286.63"
 Z="30"
 Geometry="Tetrahedral"
 AS="S"
 BondOrdering="61 66 0 67"
 AtomNumber="29"
 AtomID="29"
><objecttag
 id="1"
 TagType="Unknown"
 Name="stereo"
><t
 p="322.85 295.83"
 BoundingBox="324.11 287.01 338.87 298.28"
 CaptionLineHeight="variable"
><s font="224" size="12" color="0" face="2">(S)</s></t></objecttag><objecttag
 id="2"
 TagType="Long"
 Name="CCDC/index"
 Value="62"
/><objecttag
 id="3"
 TagType="Long"
 Name="CCDC/siteless_h_count"
 Value="1"
/></n><n
 id="31"
 p="367.76 300.75"
 Z="31"
 AS="N"
 AtomNumber="30"
 AtomID="30"
><objecttag
 TagType="Long"
 Name="CCDC/index"
 Value="64"
/></n><n
 id="32"
 p="381.89 325.22"
 Z="32"
 AS="N"
 AtomNumber="31"
 AtomID="31"
><objecttag
 id="1"
 TagType="Long"
 Name="CCDC/index"
 Value="65"
/><objecttag
 id="2"
 TagType="Long"
 Name="CCDC/siteless_h_count"
 Value="3"
/></n><n
 id="33"
 p="353.64 325.22"
 Z="33"
 AS="N"
 AtomNumber="32"
 AtomID="32"
><objecttag
 id="1"
 TagType="Long"
 Name="CCDC/index"
 Value="69"
/><objecttag
 id="2"
 TagType="Long"
 Name="CCDC/siteless_h_count"
 Value="3"
/></n><n
 id="34"
 p="247.47 191.28"
 Z="34"
 Element="35"
 NumHydrogens="0"
 Charge="-1"
 NeedsClean="yes"
 AS="N"
 AtomNumber="33"
 AtomID="33"
><t
 p="243.47 195.57"
 BoundingBox="244.35 186.99 255.63 195.57"
 LabelJustification="Left"
 LabelAlignment="Left"
><s font="58" size="12" color="0" face="96">Br</s></t><objecttag
 id="1"
 TagType="Long"
 Name="CCDC/siteless_h_count"
 Value="1"
/><objecttag
 id="2"
 TagType="Long"
 Name="CCDC/index"
 Value="73"
/></n><b
 id="35"
 Z="35"
 B="1"
 E="13"
 BS="N"
><objecttag
 TagType="Long"
 Name="CCDC/index"
 Value="0"
/></b><b
 id="36"
 Z="36"
 B="2"
 E="8"
 BS="N"
><objecttag
 TagType="Long"
 Name="CCDC/index"
 Value="1"
/></b><b
 id="37"
 Z="37"
 B="2"
 E="15"
 BS="N"
><objecttag
 TagType="Long"
 Name="CCDC/index"
 Value="2"
/></b><b
 id="38"
 Z="38"
 B="4"
 E="9"
 BS="N"
><objecttag
 TagType="Long"
 Name="CCDC/index"
 Value="3"
/></b><b
 id="39"
 Z="39"
 B="4"
 E="10"
 BS="N"
><objecttag
 TagType="Long"
 Name="CCDC/index"
 Value="4"
/></b><b
 id="40"
 Z="40"
 B="5"
 E="18"
 BS="N"
><objecttag
 TagType="Long"
 Name="CCDC/index"
 Value="5"
/></b><b
 id="41"
 Z="41"
 B="5"
 E="19"
 BS="N"
><objecttag
 TagType="Long"
 Name="CCDC/index"
 Value="6"
/></b><b
 id="42"
 Z="42"
 B="6"
 E="22"
 BS="N"
><objecttag
 TagType="Long"
 Name="CCDC/index"
 Value="7"
/></b><b
 id="43"
 Z="43"
 B="6"
 E="23"
 BS="N"
><objecttag
 TagType="Long"
 Name="CCDC/index"
 Value="8"
/></b><b
 id="44"
 Z="44"
 B="7"
 E="16"
 BS="N"
><objecttag
 TagType="Long"
 Name="CCDC/index"
 Value="9"
/></b><b
 id="45"
 Z="45"
 B="7"
 E="17"
 BS="N"
><objecttag
 TagType="Long"
 Name="CCDC/index"
 Value="10"
/></b><b
 id="46"
 Z="46"
 B="7"
 E="20"
 BS="N"
><objecttag
 TagType="Long"
 Name="CCDC/index"
 Value="11"
/></b><b
 id="47"
 Z="47"
 B="7"
 E="21"
 BS="N"
><objecttag
 TagType="Long"
 Name="CCDC/index"
 Value="12"
/></b><b
 id="48"
 Z="48"
 B="10"
 E="11"
 Order="2"
 BS="N"
 BondCircularOrdering="39 49 50 0"
><objecttag
 TagType="Long"
 Name="CCDC/index"
 Value="19"
/></b><b
 id="49"
 Z="49"
 B="10"
 E="15"
 BS="N"
><objecttag
 TagType="Long"
 Name="CCDC/index"
 Value="20"
/></b><b
 id="50"
 Z="50"
 B="11"
 E="12"
 BS="N"
><objecttag
 TagType="Long"
 Name="CCDC/index"
 Value="22"
/></b><b
 id="51"
 Z="51"
 B="14"
 E="15"
 Order="2"
 BS="N"
 BondCircularOrdering="0 54 49 37"
><objecttag
 TagType="Long"
 Name="CCDC/index"
 Value="27"
/></b><b
 id="52"
 Z="52"
 B="12"
 E="16"
 BS="N"
><objecttag
 TagType="Long"
 Name="CCDC/index"
 Value="24"
/></b><b
 id="53"
 Z="53"
 B="12"
 E="13"
 Order="2"
 BS="N"
 BondCircularOrdering="52 50 54 35"
><objecttag
 TagType="Long"
 Name="CCDC/index"
 Value="23"
/></b><b
 id="54"
 Z="54"
 B="13"
 E="14"
 BS="N"
><objecttag
 TagType="Long"
 Name="CCDC/index"
 Value="25"
/></b><b
 id="55"
 Z="55"
 B="17"
 E="18"
 BS="N"
><objecttag
 TagType="Long"
 Name="CCDC/index"
 Value="32"
/></b><b
 id="56"
 Z="56"
 B="19"
 E="20"
 BS="N"
><objecttag
 TagType="Long"
 Name="CCDC/index"
 Value="37"
/></b><b
 id="57"
 Z="57"
 B="21"
 E="22"
 BS="N"
><objecttag
 TagType="Long"
 Name="CCDC/index"
 Value="42"
/></b><b
 id="58"
 Z="58"
 B="23"
 E="24"
 BS="N"
><objecttag
 TagType="Long"
 Name="CCDC/index"
 Value="47"
/></b><b
 id="59"
 Z="59"
 B="24"
 E="25"
 Display="WedgedHashEnd"
 BS="N"
><objecttag
 TagType="Long"
 Name="CCDC/index"
 Value="50"
/></b><b
 id="60"
 Z="60"
 B="25"
 E="26"
 BS="N"
><objecttag
 TagType="Long"
 Name="CCDC/index"
 Value="52"
/></b><b
 id="61"
 Z="61"
 B="25"
 E="30"
 BS="N"
><objecttag
 TagType="Long"
 Name="CCDC/index"
 Value="53"
/></b><b
 id="62"
 Z="62"
 B="26"
 E="27"
 BS="N"
><objecttag
 TagType="Long"
 Name="CCDC/index"
 Value="56"
/></b><b
 id="63"
 Z="63"
 B="27"
 E="28"
 BS="N"
><objecttag
 TagType="Long"
 Name="CCDC/index"
 Value="59"
/></b><b
 id="64"
 Z="64"
 B="28"
 E="29"
 Display="WedgeBegin"
 BS="N"
><objecttag
 TagType="Long"
 Name="CCDC/index"
 Value="61"
/></b><b
 id="65"
 Z="65"
 B="28"
 E="31"
 BS="N"
><objecttag
 TagType="Long"
 Name="CCDC/index"
 Value="62"
/></b><b
 id="66"
 Z="66"
 B="29"
 E="30"
 Display="WedgeEnd"
 BS="N"
><objecttag
 TagType="Long"
 Name="CCDC/index"
 Value="65"
/></b><b
 id="67"
 Z="67"
 B="30"
 E="31"
 BS="N"
><objecttag
 TagType="Long"
 Name="CCDC/index"
 Value="67"
/></b><b
 id="68"
 Z="68"
 B="31"
 E="32"
 BS="N"
><objecttag
 TagType="Long"
 Name="CCDC/index"
 Value="68"
/></b><b
 id="69"
 Z="69"
 B="31"
 E="33"
 BS="N"
><objecttag
 TagType="Long"
 Name="CCDC/index"
 Value="69"
/></b><graphic
 id="70"
 BoundingBox="189.86 270.31 178.58 270.31"
 Z="70"
 GraphicType="Symbol"
 SymbolType="CirclePlus"
><represent attribute="Charge" object="7"/></graphic><graphic
 id="71"
 BoundingBox="259.82 178.41 248.62 178.41"
 Z="71"
 GraphicType="Symbol"
 SymbolType="CircleMinus"
><represent attribute="Charge" object="34"/></graphic></fragment></page></CDXML>
